# Supplementary material for: The microbiome of a Pacific moon jellyfish Aurelia coerulea
Source: PLoS One. 2024 Apr 18;19(4):e0298002. doi: 10.1371/journal.pone.0298002 (PMC11025843; doi:10.1371/journal.pone.0298002)
Supplement: S1 File — (XLSX) [file pone.0298002.s001.xlsx]

## Sheet: blastn rRNA-ITS
RID: HBRVBTW9016
Job Title:AureliaMollicutes bin3.5_scaffold2|size414523:162016-163555
Program: BLASTN
Query: AureliaMollicutes bin3.5_scaffold2|size414523:162016-163555 ID: lcl|Query_29671(dna) Length: 1539
Database: rRNA_typestrains/16S_ribosomal_RNA 16S ribosomal RNA (Bacteria and Archaea type strains)
Sequences producing significant alignments:
Scientific Common Max Total Query E Per. Acc.
Description Name Name Taxid Score Score cover Value Ident Len Accession
Spiroplasma platyhelix PALS-1 16S ribosomal RNA, partial sequence Spiroplasma ... NA 1276218 1068 1068 96% 0.0 80.07 1477 NR_104857.1
Spiroplasma turonicum strain Tab-4c 16S ribosomal RNA, partial... Spiroplasma ... NA 216946 1059 1059 85% 0.0 81.44 1516 NR_025712.1
Spiroplasma cantharicola strain CC-1 16S ribosomal RNA, partia... Spiroplasma ... NA 362837 1048 1048 84% 0.0 81.31 1505 NR_125516.1
Spiroplasma chrysopicola strain DF-1 16S ribosomal RNA, partia... Spiroplasma ... NA 216933 1042 1042 85% 0.0 81.20 1515 NR_025699.1
Spiroplasma syrphidicola EA-1 16S ribosomal RNA, partial sequence Spiroplasma ... NA 1276229 1040 1040 84% 0.0 81.22 1508 NR_103946.1
Spiroplasma chrysopicola DF-1 16S ribosomal RNA, partial sequence Spiroplasma ... NA 1276227 1040 1040 84% 0.0 81.22 1508 NR_103945.1
Spiroplasma ixodetis Y32 16S ribosomal RNA, partial sequence Spiroplasma ... NA 1276219 1037 1037 91% 0.0 80.30 1451 NR_104852.1
Spiroplasma diabroticae strain DU-1 16S ribosomal RNA, partial... Spiroplasma ... NA 2142 1035 1035 84% 0.0 81.11 1508 NR_104751.1
Spiroplasma mirum strain ATCC 29335 16S ribosomal RNA, complet... Spiroplasma ... NA 2144 1031 1031 99% 0.0 79.18 1522 NR_121794.2
Spiroplasma melliferum strain BC-3 16S ribosomal RNA, partial... Spiroplasma ... NA 2134 1031 1031 85% 0.0 81.07 1515 NR_025756.1
Spiroplasma corruscae strain EC-1 16S ribosomal RNA, partial... Spiroplasma ... NA 216934 1031 1031 85% 0.0 81.06 1516 NR_025700.1
Spiroplasma litorale strain TN-1 16S ribosomal RNA, partial... Spiroplasma ... NA 216942 1029 1029 84% 0.0 81.06 1516 NR_025708.1
Spiroplasma diminutum strain CUAS-1 16S ribosomal RNA, partial... Spiroplasma ... NA 216936 1029 1029 84% 0.0 81.06 1516 NR_025702.1
Spiroplasma diminutum CUAS-1 16S ribosomal RNA, partial sequence Spiroplasma ... NA 1276221 1027 1027 84% 0.0 81.08 1509 NR_121702.1
Mesoplasma entomophilum strain TAC 16S ribosomal RNA, partial... Mesoplasma e... NA 2149 1027 1027 99% 0.0 79.06 1517 NR_041816.1
Mesoplasma melaleucae strain M1 16S ribosomal RNA, partial... Mesoplasma m... NA 81459 1026 1026 84% 0.0 81.06 1494 NR_042854.1
Spiroplasma insolitum strain M55 16S ribosomal RNA, partial... Spiroplasma ... NA 216939 1026 1026 85% 0.0 81.00 1515 NR_025705.1
Spiroplasma lineolae strain TALS-2 16S ribosomal RNA, partial... Spiroplasma ... NA 299214 1024 1024 84% 0.0 80.97 1501 NR_125515.1
Spiroplasma syrphidicola strain EA-1 16S ribosomal RNA, partia... Spiroplasma ... NA 216945 1024 1024 84% 0.0 80.91 1516 NR_025711.1
Spiroplasma eriocheiris CCTCC M 207170 strain CRAB 16S ribosom... Spiroplasma ... NA 743698 1020 1020 85% 0.0 80.91 1430 NR_125517.1
Spiroplasma phoeniceum P40 16S ribosomal RNA, partial sequence Spiroplasma ... NA 1276259 1020 1020 85% 0.0 80.92 1515 NR_043178.1
Mycoplasma capricolum subsp. capricolum ATCC 27343 16S ribosom... Mycoplasma c... NA 340047 1018 1018 99% 0.0 78.96 1524 NR_074664.1
Mycoplasma capricolum subsp. capricolum ATCC 27343 16S ribosom... Mycoplasma c... NA 340047 1018 1018 99% 0.0 78.96 1524 NR_036952.1
Mesoplasma lactucae strain 831-C4 16S ribosomal RNA, partial... Mesoplasma l... NA 138853 1018 1018 97% 0.0 79.09 1501 NR_041813.1
Spiroplasma tabanidicola strain TAUS-1 16S ribosomal RNA,... Spiroplasma ... NA 324079 1018 1018 84% 0.0 80.90 1510 NR_104753.1
Spiroplasma citri strain R8A2HP 16S ribosomal RNA, complete... Spiroplasma ... NA 2133 1016 1016 85% 0.0 80.88 1520 NR_036849.2
Williamsoniiplasma lucivorax strain PIPN-2 16S ribosomal RNA,... Williamsonii... NA 209274 1016 1016 99% 0.0 78.96 1518 NR_028860.1
Williamsoniiplasma luminosum strain PIMN-1 16S ribosomal RNA,... Williamsonii... NA 214888 1014 1014 93% 0.0 79.60 1491 NR_025676.1
Mycoplasma mycoides subsp. capri strain PG3 16S ribosomal RNA,... Mycoplasma m... NA 40477 1013 1013 99% 0.0 78.90 1524 NR_044772.1
Mesoplasma coleopterae strain BARC 779 16S ribosomal RNA,... Mesoplasma c... NA 324078 1011 1011 97% 0.0 79.05 1497 NR_125512.1
Mesoplasma tabanidae strain BARC 857 16S ribosomal RNA, partia... Mesoplasma t... NA 219745 1011 1011 98% 0.0 78.90 1506 NR_025695.1
Mycoplasma leachii PG50 16S ribosomal RNA, partial sequence Mycoplasma l... NA 880447 1007 1007 99% 0.0 78.83 1524 NR_103928.1
Mycoplasma leachii PG50 16S ribosomal RNA, partial sequence Mycoplasma l... NA 880447 1007 1007 99% 0.0 78.83 1524 NR_044773.1
Spiroplasma helicoides strain TABS-2 16S ribosomal RNA, partia... Spiroplasma ... NA 216938 1007 1007 84% 0.0 80.87 1505 NR_025704.1
Mesoplasma florum L1 16S ribosomal RNA, partial sequence Mesoplasma f... NA 265311 1002 1002 97% 0.0 78.92 1500 NR_025128.1
Spiroplasma velocicrescens strain MQ-4 16S ribosomal RNA,... Spiroplasma ... NA 216947 1000 1000 84% 0.0 80.65 1515 NR_025713.1
Mycoplasma capricolum subsp. capripneumoniae strain F38 16S... Mycoplasma c... NA 40480 998 998 99% 0.0 78.72 1522 NR_037061.1
Mesoplasma chauliocola strain CHPA-2 16S ribosomal RNA, partia... Mesoplasma c... NA 216427 998 998 98% 0.0 78.83 1500 NR_025682.1
Mesoplasma photuris strain PUPA-2 16S ribosomal RNA, partial... Mesoplasma p... NA 217731 996 996 98% 0.0 78.86 1507 NR_029066.1
Mycoplasma mycoides subsp. mycoides strain PG1 16S ribosomal... Mycoplasma m... NA 2103 994 994 99% 0.0 78.72 1524 NR_074703.2
Spiroplasma monobiae strain MQ-1 16S ribosomal RNA, partial... Spiroplasma ... NA 2136 994 994 82% 0.0 80.92 1467 NR_104854.1
Mesoplasma syrphidae strain YJS 16S ribosomal RNA, partial... Mesoplasma s... NA 225999 992 992 97% 0.0 78.87 1496 NR_025728.1
Mesoplasma seiffertii strain F7 16S ribosomal RNA, partial... Mesoplasma s... NA 28224 990 990 93% 0.0 79.37 1492 NR_042858.1
Mesoplasma grammopterae strain GRUA-1 16S ribosomal RNA, parti... Mesoplasma g... NA 217215 990 990 97% 0.0 78.88 1489 NR_025687.1
Spiroplasma chinense strain CCH 16S ribosomal RNA, partial... Spiroplasma ... NA 216932 989 989 84% 0.0 80.50 1516 NR_025698.1
Spiroplasma apis strain B31 16S ribosomal RNA, partial sequence Spiroplasma ... NA 2137 987 987 84% 0.0 80.53 1507 NR_121708.1
Spiroplasma mirum ATCC 29335 strain SMCA 16S ribosomal RNA,... Spiroplasma ... NA 838561 987 987 82% 0.0 80.87 1466 NR_104955.1
Spiroplasma lampyridicola strain PUP-1 16S ribosomal RNA,... Spiroplasma ... NA 216940 983 983 84% 0.0 80.43 1515 NR_025706.1
Spiroplasma montanense strain HYOS-1 16S ribosomal RNA, partia... Spiroplasma ... NA 216943 977 977 84% 0.0 80.35 1514 NR_025709.1
Spiroplasma atrichopogonis strain GNAT3597 16S ribosomal RNA,... Spiroplasma ... NA 1114980 974 974 79% 0.0 81.19 1445 NR_104720.1
Spiroplasma sabaudiense strain Ar-1343 16S ribosomal RNA,... Spiroplasma ... NA 216944 974 974 84% 0.0 80.24 1516 NR_025710.1
Spiroplasma leptinotarsae strain LD-1B 16S ribosomal RNA,... Spiroplasma ... NA 216941 974 974 84% 0.0 80.32 1517 NR_025707.1
Spiroplasma sabaudiense Ar-1343 16S ribosomal RNA, partial... Spiroplasma ... NA 1276257 972 972 84% 0.0 80.26 1509 NR_121738.1
Mesoplasma corruscae strain ELCA-2 16S ribosomal RNA, partial... Mesoplasma c... NA 216874 968 968 83% 0.0 80.42 1485 NR_025683.1
Spiroplasma alleghenense strain PLHS-1 16S ribosomal RNA,... Spiroplasma ... NA 216931 965 965 84% 0.0 80.11 1516 NR_025697.1
Spiroplasma taiwanense CT-1 16S ribosomal RNA, partial sequence Spiroplasma ... NA 1276220 961 961 84% 0.0 80.14 1509 NR_121701.1
Spiroplasma clarkii strain CN-5 16S ribosomal RNA, partial... Spiroplasma ... NA 2139 955 955 84% 0.0 80.06 1507 NR_104750.1
Spiroplasma tabanidicola strain TAUS-1 16S ribosomal RNA,... Spiroplasma ... NA 324079 953 953 81% 0.0 80.57 1445 NR_117538.1
Spiroplasma leucomae strain SMA 16S ribosomal RNA, partial... Spiroplasma ... NA 334122 952 952 78% 0.0 81.14 1445 NR_104721.1
Spiroplasma penaei strain SHRIMP 16S ribosomal RNA, partial... Spiroplasma ... NA 313382 952 952 79% 0.0 80.85 1452 NR_043177.1
Mycoplasma leachii PG50 16S ribosomal RNA, partial sequence Mycoplasma l... NA 880447 950 950 82% 0.0 80.30 1466 NR_118797.1
Mycoplasma capricolum subsp. capricolum ATCC 27343 16S ribosom... Mycoplasma c... NA 340047 950 950 82% 0.0 80.28 1466 NR_118796.1
Mycoplasma mycoides subsp. capri strain PG3 16S ribosomal RNA,... Mycoplasma m... NA 40477 950 950 82% 0.0 80.28 1466 NR_118794.1
Spiroplasma tabanidicola strain TAUS-1 16S ribosomal RNA,... Spiroplasma ... NA 324079 950 950 79% 0.0 80.86 1421 NR_116829.1
Mycoplasma putrefaciens KS1 16S ribosomal RNA, partial sequence Mycoplasma p... NA 743965 950 950 82% 0.0 80.30 1466 NR_025971.1
Spiroplasma apis strain B31 16S ribosomal RNA, partial sequence Spiroplasma ... NA 2137 948 948 82% 0.0 80.39 1454 NR_104858.1
Spiroplasma culicicola strain AES-1 16S ribosomal RNA, partial... Spiroplasma ... NA 216935 944 944 84% 0.0 79.91 1515 NR_025701.1
Spiroplasma culicicola AES-1 16S ribosomal RNA, partial sequence Spiroplasma ... NA 1276246 942 942 84% 0.0 79.92 1508 NR_121737.1
Mesoplasma florum strain NBRC 100688 16S ribosomal RNA, partia... Mesoplasma f... NA 2151 942 942 81% 0.0 80.33 1450 NR_113930.1
Williamsoniiplasma somnilux strain PYAN-1 16S ribosomal RNA,... Williamsonii... NA 215578 942 942 84% 0.0 80.03 1489 NR_025677.1
Spiroplasma floricola strain 23-6 16S ribosomal RNA, partial... Spiroplasma ... NA 216937 941 941 75% 0.0 81.33 1378 NR_025703.1
Entomoplasma freundtii strain BARC318 16S ribosomal RNA, parti... Entomoplasma... NA 74700 939 939 99% 0.0 78.05 1522 NR_028691.1
Mycoplasma cottewii strain VIS 16S ribosomal RNA, partial... Mycoplasma c... NA 51364 935 935 82% 0.0 80.05 1467 NR_026036.1
Mycoplasma capricolum subsp. capripneumoniae strain F38 16S... Mycoplasma c... NA 40480 933 933 82% 0.0 80.05 1466 NR_118795.1
Mycoplasma yeatsii strain GIH 16S ribosomal RNA, partial sequence Mycoplasma y... NA 51365 931 931 82% 0.0 79.97 1467 NR_026037.1
Spiroplasma kunkelii strain E275 16S ribosomal RNA, partial... Spiroplasma ... NA 47834 918 918 78% 0.0 80.63 1443 NR_104847.1
[Acholeplasma] multilocale strain PN525 16S ribosomal RNA,... [Acholeplasm... NA 264638 909 909 79% 0.0 80.24 1431 NR_042960.1
Spiroplasma taiwanense CT-1 16S ribosomal RNA, partial sequence Spiroplasma ... NA 1276220 905 905 81% 0.0 79.87 1459 NR_104904.1
Spiroplasma poulsonii strain DW-1 16S ribosomal RNA, partial... Spiroplasma ... NA 2138 905 905 78% 0.0 80.13 1467 NR_044672.1
Mycoplasma todarodis strain 5H 16S ribosomal RNA, partial... Mycoplasma t... NA 1937191 894 894 99% 0.0 77.50 1523 NR_179594.1
Entomoplasma ellychniae strain ELCN-1 16S ribosomal RNA, parti... Entomoplasma... NA 2114 876 876 81% 0.0 79.54 1461 NR_104951.1
Breznakia pachnodae strain Pei061 16S ribosomal RNA, partial... Breznakia pa... NA 265178 869 929 82% 0.0 80.10 1499 NR_146687.1
Massilicoli timonensis strain Marseille-P3755 16S ribosomal RN... Massilicoli ... NA 2015901 867 867 98% 0.0 77.21 1523 NR_179633.1
Haploplasma modicum strain PG 49 16S ribosomal RNA, partial... Haploplasma ... NA 2150 857 857 91% 0.0 77.90 1472 NR_044662.2
Erysipelothrix anatis strain D17_0559-3-2-1 16S ribosomal RNA,... Erysipelothr... NA 2683713 852 852 77% 0.0 79.80 1371 NR_181936.1
Mesomycoplasma bovoculi M165/69 16S ribosomal RNA, partial... Mesomycoplas... NA 743966 850 850 99% 0.0 77.07 1531 NR_121731.1
Breznakia blatticola strain ErySL 16S ribosomal RNA, partial... Breznakia bl... NA 1754012 848 905 78% 0.0 79.95 1429 NR_146686.1
Mesoplasma melaleucae strain M1 16S ribosomal RNA, partial... Mesoplasma m... NA 81459 848 848 93% 0.0 76.72 1473 NR_118703.1
Alteracholeplasma parvum strain H23M 16S ribosomal RNA, partia... Alteracholep... NA 264639 841 841 89% 0.0 78.10 1426 NR_042961.1
Erysipelothrix inopinata strain 143-02 16S ribosomal RNA,... Erysipelothr... NA 225084 839 839 82% 0.0 78.84 1504 NR_025594.1
Erysipelothrix urinaevulpis strain 165301687 16S ribosomal RNA... Erysipelothr... NA 2683717 835 835 77% 0.0 79.56 1398 NR_181937.1
Holdemanella porci strain LKV-472-APC-3 16S ribosomal RNA,... Holdemanella... NA 2652276 835 835 76% 0.0 79.68 1482 NR_180812.1
Mycoplasma marinum strain PE 16S ribosomal RNA, partial sequence Mycoplasma m... NA 1937190 830 830 99% 0.0 76.75 1525 NR_179593.1
Holdemanella biformis strain DSM 3989 16S ribosomal RNA, parti... Holdemanella... NA 1735 824 824 75% 0.0 79.40 1487 NR_044731.2
Floccifex porci strain LKV-178-WT-2G 16S ribosomal RNA, partia... Floccifex porci NA 2606629 822 822 90% 0.0 77.67 1487 NR_180828.1
Lactimicrobium massiliense strain Marseille-P4301 16S ribosoma... Lactimicrobi... NA 2161814 819 819 84% 0.0 78.32 1522 NR_179667.1
Mesomycoplasma flocculare ATCC 27399 strain Ms42 16S ribosomal... Mesomycoplas... NA 743971 819 819 83% 0.0 78.42 1541 NR_036954.2
[Mycoplasma] mobile strain 163K 16S ribosomal RNA, complete... [Mycoplasma]... NA 2118 817 817 99% 0.0 76.71 1516 NR_074620.2
Mycoplasmopsis agassizii strain PS6 16S ribosomal RNA, partial... Mycoplasmops... NA 33922 817 817 89% 0.0 77.74 1442 NR_025954.1
Anaerorhabdus furcosa 16S ribosomal RNA, partial sequence Anaerorhabdu... NA 118967 813 813 81% 0.0 78.63 1488 NR_117779.1
Alignments:
>Spiroplasma platyhelix PALS-1 16S ribosomal RNA, partial sequence
Sequence ID: NR_104857.1 Length: 1477
Range 1: 4 to 1470
Score:1068 bits(578), Expect:0.0,
Identities:1197/1495(80%), Gaps:45/1495(3%), Strand: Plus/Plus
Query 24 GCTCAGGATTAACACTGGCGGTATGCCTAATACATGCAAGTCGAACGAAATTAATCTTTC 83
||||||||||||| ||||||| ||||||||||||||||||||||||||| | | |||
Sbjct 4 GCTCAGGATTAACGCTGGCGGCATGCCTAATACATGCAAGTCGAACGAA-GT-A-GTTT- 59
Query 84 GAGATTAATTTAGTGGCGAACGGGTGAGTAACACGTGCTTAATCTACCCTTAAATCAGGA 143
| | | ||||||||||||||||||||||||||| ||||||||| || | | |||
Sbjct 60 ---ACT-ACTTAGTGGCGAACGGGTGAGTAACACGTATCTAATCTACCATTTAGTGGGGA 115
Query 144 ATACGCACTGGAAACGGTGAATAATACCTGATGTGTTTTTTAAAACGCATGTTTTAAAAA 203
||| |||||||| ||||||| |||| || || | | || || || ||
Sbjct 116 ATAACTGTTGGAAACGACAGCTAATACCGCATGTTGTTCCTAGGATG-ATTTTCTAGGAA 174
Query 204 ACAAAGCAACTT-C-TGGTT-G-TGTTTAAGGATGAGAGCGCGTCGCATTAGATTGTTGG 259
|||| | ||| | | || | | ||| |||||| ||| |||||||| | |||||
Sbjct 175 TGAAAGGAGCTTTCAAGCTTCGCTATTT---GATGAGGATGCGGCGCATTAGCTAGTTGG 231
Query 260 TGGGGTAACGGCCTACCAAGTTAATGATGCGTAGCTGAACTGAGAGGTTGAACAGCCACA 319
| |||||| ||||||||||| ||||||||||||| || |||||||| ||||| ||||||
Sbjct 232 TAGGGTAATGGCCTACCAAGGCAATGATGCGTAGCCGATCTGAGAGGATGAACGGCCACA 291
Query 320 CTGGGATTGAGATACGGCCCAGACTCCTACGGGAGGCAGCAGTAAGGAATTTTTCACAAT 379
||||| ||||| |||||||| ||| |||||| ||||||||||| |||||||||||||||
Sbjct 292 TTGGGACTGAGACACGGCCCAAACTTCTACGGAAGGCAGCAGTAGGGAATTTTTCACAAT 351
Query 380 GGGCGCAAGCCTGATGAAGCAATACCGCGTGATTGATGAAGGTTTTCGGATCGTAAAAAT 439
||||| |||||||||| |||||| |||||||| |||||||||| || |||| ||||| |
Sbjct 352 GGGCGAAAGCCTGATGGAGCAATGCCGCGTGACTGATGAAGGTCTTTGGATTGTAAAGGT 411
Query 440 CTGTGGTAAAGAAAGAAAAGTTAGTTTGA-AGAAAAGCGAATTAATT-TGACGGTACTTT 497
|||| |||| | |||||| |||| || || ||| | || || ||||||||| ||
Sbjct 412 CTGTTGTAAGGGAAGAAA---TAGTAGGACAGGAAATGGTTCTACTTATGACGGTACCTT 468
Query 498 A-TTAGAAAGTCACGACTAATTACGTGCCAGCAGTCGCGGTAATACGTGAGTGGCGAGTG 556
| ||||||| |||| |||| || |||||||||| ||||||||||| | ||||| || |
Sbjct 469 ACCTAGAAAGCCACGGCTAACTATGTGCCAGCAGCCGCGGTAATACATAGGTGGCAAGCG 528
Query 557 TTATCCGGAATTATTGGGCGTAAAGTATGCGTAGATGGTGAAATTAGTCACAGGTTTAAA 616
||||||||| ||||||||||||||| |||||||| ||| | |||| ||||| |||
Sbjct 529 TTATCCGGATTTATTGGGCGTAAAGGGTGCGTAGACGGTTTTGTAAGTCTGAGGTT-AAA 587
Query 617 AATG-GAGCTCAACTC-CATAACG-CTTGTGATACTGTTTTACTAGAGGATAGAAGATGT 673
||| ||||||||||| ||| || |||| || |||| |||||| |||| ||| |
Sbjct 588 TATGAGAGCTCAACTCTCAT-TCGCCTTG-GAAACTGCAAGGCTAGAGTATAGGAGAGGC 645
Query 674 TAGTGGAATTTCATATGTAGCGGTGGAATGCGTGGATATATGAAGGAACACCAATAGCGA 733
|||||||||| ||| ||||||||||||||| || |||||||| |||||||||| | ||||
Sbjct 646 TAGTGGAATTCCATGTGTAGCGGTGGAATGTGTAGATATATGGAGGAACACCAGTGGCGA 705
Query 734 AGGCGACTAACAAGTCTACTCCTGACATTGAGGCATGAGAGCGCGGGGAGCAAATCGGAT 793
| ||| ||| | | ||| | ||||| |||| ||| || |||| ||||||||||| ||||
Sbjct 706 A-GCGGCTAGCTGGCCTATTACTGACGTTGAAGCACGAAAGCGTGGGGAGCAAATAGGAT 764
Query 794 TAGATACCCGAGTAGTCCGCGCCGTAAACGCTGGGTACTAGATATTGTCAGTTAAGAGAA 853
||||||||| |||||||| ||| ||||||| || |||||| | ||| || ||| |
Sbjct 765 TAGATACCCTAGTAGTCCACGCTGTAAACGATGAGTACTAAGTGTTGCCA--AAAGGCAG 822
Query 854 TGTCGTAGTTAACACGTTAAGTACCCCGCCTGGGGAGTATGCGCGCAAGCGTAAAACTCA 913
|| |||| |||| | |||||||| ||| ||| | ||||||| |||||| || |||||||
Sbjct 823 TGCTGTAGCTAACGCATTAAGTACTCCG-CTGAGTAGTATGCTCGCAAGAGTGAAACTCA 881
Query 914 AAGGAATTGACGGGAACCCGCACAAGCGGTGGAGCATGTGGTTTAATTCGAAGCAACGCG 973
|||||||||||||| |||||||||||||||||||||||||||||||||||||||||||||
Sbjct 882 AAGGAATTGACGGGGACCCGCACAAGCGGTGGAGCATGTGGTTTAATTCGAAGCAACGCG 941
Query 974 AAGAACCTTACCAAGGTTTGACATTTACTGCAAAACTGTAGAAATACAGCCGAGGCTAAC 1033
||||||||||||| | ||||||| ||||| || |||| ||| || |||| ||||
Sbjct 942 AAGAACCTTACCAGGCCTTGACATACCTTGCAATGCTATAGAGATATAGTGGAGGTTAAC 1001
Query 1034 AGTAA-ACAGATGGTACATAGTTGTCGTCAGTTCGTGTCGTGAGATGTAGGGTTAAGTCC 1092
|| | |||| |||| ||| |||||||||||||||||||||||||||| ||||||||||
Sbjct 1002 AGGGATACAGGTGGTGCATGGTTGTCGTCAGTTCGTGTCGTGAGATGTTTGGTTAAGTCC 1061
Query 1093 CCCAACGAACGCAACCCTTGTTGCTAGTTGCTAACATTAAGTTGAGAACTTTAGCAAGAC 1152
||||||||||||||||||| ||||||| | |||||||||| | ||| || ||||
Sbjct 1062 AGCAACGAACGCAACCCTTGTCCTTAGTTGCCAGCATTAAGTTGGGGACTCTAAGGAGAC 1121
Query 1153 TGCCAGT-TACAAACTGGAGGAAGGAAAGGATGACGTCAAATCAGTATGCCTCTTACACC 1211
||| ||| || | || |||||||| |||||||||||||||| ||||| |||| |
Sbjct 1122 TGCTAGTGTA-AG-CTAGAGGAAGGTGGGGATGACGTCAAATCATCATGCCCCTTATGGC 1179
Query 1212 TTGGGCTACACACGTGCTACAATGGCAAATACAAAAAGTTGCAAACTTGTGAAAGTGAGC 1271
||||||||||||||||||||||||| ||||||| ||| ||||| | | || | ||||
Sbjct 1180 CTGGGCTACACACGTGCTACAATGGCTGATACAAAGAGTCGCAAAATCGCGAGATCGAGC 1239
Query 1272 CAATCTTTAAAATTT-GTCTCAGTTCGGATTGAAGTCTGAAACTCGACTTCATGAAGTCG 1330
||||| |||| | |||||||| |||||||||||||||||||||||||||||||||||
Sbjct 1240 TAATCTCAAAAAATCAGTCTCAGTCCGGATTGAAGTCTGAAACTCGACTTCATGAAGTCG 1299
Query 1331 GAATCGCTAGTAATCGTGAATCAGCAATGTCACGGTGAATACGTTCTCGGGTTTTGTACA 1390
|||||||||||||||||||||||||||||||||||||||||||||||||||| |||||||
Sbjct 1300 GAATCGCTAGTAATCGTGAATCAGCAATGTCACGGTGAATACGTTCTCGGGTCTTGTACA 1359
Query 1391 CACCGCCCGTCAAACCACGAAAATTGATAGTTCCAGAAGGTAAACATCC-AACCGTAAGG 1449
|||||||||||||| ||||| | | | | | ||||||| | ||| ||||| ||||
Sbjct 1360 CACCGCCCGTCAAAGCACGAGAGTCGGCAATGCCAGAAGTTGGTG-TCCTAACCGCAAGG 1418
Query 1450 AGGATTTTAACCAAGGAAAGATCAGTG---ATTGGGGTTAAGTCGTAACAAGGTA 1501
||| || |||||| | | | ||| |||||| ||||||||||||||||||
Sbjct 1419 AGGGAGCTACCCAAGGCA-G-TG-GTGGCAATTGGGCTTAAGTCGTAACAAGGTA 1470
>Spiroplasma turonicum strain Tab-4c 16S ribosomal RNA, partial sequence
Sequence ID: NR_025712.1 Length: 1516
Range 1: 209 to 1516
Score:1059 bits(573), Expect:0.0,
Identities:1075/1320(81%), Gaps:23/1320(1%), Strand: Plus/Plus
Query 227 TAAG-GATGAGAGCGCGTCGCATTAGATTGTTGGTGGGGTAACGGCCTACCAAGTTAATG 285
|||| |||||| ||| || ||||| |||| |||||||||| |||||||| || |||
Sbjct 209 TAAGAGATGAGGATGCGGCGTATTAGCTTGTAGGTGGGGTAATGGCCTACCTAGGCGATG 268
Query 286 ATGCGTAGCTGAACTGAGAGGTTGAACAGCCACACTGGGATTGAGATACGGCCCAGACTC 345
|| |||||| ||||||||||||||| | |||||| ||||| |||||||||||||||||||
Sbjct 269 ATACGTAGCCGAACTGAGAGGTTGATCGGCCACATTGGGACTGAGATACGGCCCAGACTC 328
Query 346 CTACGGGAGGCAGCAGTAAGGAATTTTTCACAATGGGCGCAAGCCTGATGAAGCAATACC 405
|||||||||||||||||| |||||||||||||||||||| ||||||||||||||||| ||
Sbjct 329 CTACGGGAGGCAGCAGTAGGGAATTTTTCACAATGGGCGAAAGCCTGATGAAGCAATGCC 388
Query 406 GCGTGATTGATGAAGGTTTTCGGATCGTAAAAATCTGTGGTAAAGAAAGAAAAGTTAGTT 465
|||||| |||||||||| ||||||| |||||| ||||| |||| | |||||| | |||
Sbjct 389 GCGTGAGTGATGAAGGTCTTCGGATTGTAAAACTCTGTTGTAAGGGAAGAAATGCTAG-A 447
Query 466 TGAAGAAAAGCGAATTAATTTGACGGTACTTTATTAGAAAGTCACGACTAATTACGTGCC 525
|| |||| || ||| ||||||||||| ||| |||||| |||| |||| || |||||
Sbjct 448 AGAGGAAATGC-TTTTAGTTTGACGGTACCTTACCAGAAAGCCACGGCTAACTATGTGCC 506
Query 526 AGCAGTCGCGGTAATACGTGAGTGGCGAGTGTTATCCGGAATTATTGGGCGTAAAGTATG 585
||||| ||||||||||| | ||||| || |||||||||| |||||||||||| || ||
Sbjct 507 AGCAGCCGCGGTAATACATAGGTGGCAAGCGTTATCCGGATTTATTGGGCGTATAGGGTG 566
Query 586 CGTAGATGGTGAAATTAGTCACAGGTTTAAA-AATGGAGCTCAACTCCAT-AACG-CTTG 642
||||| |||| | | ||| ||||| || || ||||||| || || ||||
Sbjct 567 CGTAGGTGGTTAGTTAAGTTTGAGGTTAAATCCCAGG-GCTCAAC-CCTGGTCCGCCTTG 624
Query 643 TGATACTGTTTTACTAGAGGATAGAAGATGTTAG-TGGAATTTCATATGTAGCGGTGGAA 701
| |||| | |||||| | || ||| | ||| ||||||| ||| |||||||||||||
Sbjct 625 -AAAACTGGCTAACTAGAATACAGGAGA-GGTAGATGGAATTCCATGTGTAGCGGTGGAA 682
Query 702 TGCGTGGATATATGAAGGAACACCAATAGCGAAGGCG-ACTAACAAGTCTACTCCTGACA 760
||||| |||||||| |||||||||| | ||||||||| || || | || |||||
Sbjct 683 TGCGTAGATATATGGAGGAACACCAGTGGCGAAGGCGGTCT-ACTGGCCTGTGATTGACA 741
Query 761 TTGAGGCATGAGAGCGCGGGGAGCAAATCGGATTAGATACCCGAGTAGTCCGCGCCGTAA 820
||||||| || |||| ||||||||||| ||||||||||||| |||||||| ||||||||
Sbjct 742 CTGAGGCACGAAAGCGTGGGGAGCAAATAGGATTAGATACCCTAGTAGTCCACGCCGTAA 801
Query 821 ACGCTGGGTACTAGATATTGTCAGTTAAGAGAATGTCGTAGTTAACACGTTAAGTACCCC 880
||| || |||||| | | | || || | || | || |||| | |||||||| ||
Sbjct 802 ACGTTGAGTACTAAGTGTCGGCAATTTGTCG-GTGCTGCAGCTAACGCATTAAGTACTCC 860
Query 881 GCCTGGGGAGTATGCGCGCAAGCGTAAAACTCAAAGGAATTGACGGGAACCCGCACAAGC 940
||||| | ||||||| |||||| || ||||||||||||||||||||| |||||||||||
Sbjct 861 GCCTGAGTAGTATGCTCGCAAGAGTGAAACTCAAAGGAATTGACGGGGACCCGCACAAGT 920
Query 941 GGTGGAGCATGTGGTTTAATTCGAAGCAACGCGAAGAACCTTACCAAGGTTTGACATTTA 1000
|||||||||||||||||||||||||||||||||||||||||||||| || ||||||| |
Sbjct 921 GGTGGAGCATGTGGTTTAATTCGAAGCAACGCGAAGAACCTTACCAGGGCTTGACATCCA 980
Query 1001 CTGCAAAACTGTAGAAATACAGCCGAGGCTAACAGTAA-ACAGATGGTACATAGTTGTCG 1059
||||||||| ||| || || ||||| |||| | | |||| |||| ||| |||||||
Sbjct 981 GTGCAAAACTACAGAGATGTAGTGGAGGCCAACATTGAGACAGGTGGTGCATGGTTGTCG 1040
Query 1060 TCAGTTCGTGTCGTGAGATGTAGGGTTAAGTCCCCCAACGAACGCAACCCTTGTTGCTAG 1119
|||| ||||| |||||| ||| |||||||||||| |||||| |||||||| | | | |||
Sbjct 1041 TCAGCTCGTGCCGTGAGGTGTTGGGTTAAGTCCCGCAACGAGCGCAACCCCTATCGTTAG 1100
Query 1120 TTGCTAACATTAAGTTGAGAACTTTAGCAAGACTGCCAGT-TACAAACTGGAGGAAGGAA 1178
|| |||||||||||||||| |||||| | ||||||| ||| || | || ||||||||
Sbjct 1101 TTACTAACATTAAGTTGAGCACTTTAACGAGACTGCTAGTGTA-AG-CTAGAGGAAGGTG 1158
Query 1179 AGGATGACGTCAAATCAGTATGCCTCTTACACCTTGGGCTACACACGTGCTACAATGGCA 1238
|||||||||||||||| ||||| |||| | |||||||||||||||||||||||||
Sbjct 1159 GGGATGACGTCAAATCATCATGCCCCTTATGTCCTGGGCTACACACGTGCTACAATGGCT 1218
Query 1239 AATACAAAAAGTTGCAAACTTGTGAAAGTGAGCCAATCTTTAAAATTT-GTCTCAGTTCG 1297
||||||| ||| |||| | ||||| | |||| ||||| |||| | |||||||||||
Sbjct 1219 GATACAAAGAGTCGCAATCCTGTGAGGGGGAGCTAATCTCAAAAAGTCAGTCTCAGTTCG 1278
Query 1298 GATTGAAGTCTGAAACTCGACTTCATGAAGTCGGAATCGCTAGTAATCGTGAATCAGCAA 1357
|||||||||||| ||||||||||||||||| ||||||| |||||||||| ||||||||||
Sbjct 1279 GATTGAAGTCTGCAACTCGACTTCATGAAGCCGGAATCACTAGTAATCGCGAATCAGCAA 1338
Query 1358 TGTCACGGTGAATACGTTCTCGGGTTTTGTACACACCGCCCGTCAAACCACGAAAATTGA 1417
||| |||||||||||||||||||| ||||||||||||||||||| |||| || | |||
Sbjct 1339 CGTCGCGGTGAATACGTTCTCGGGTCTTGTACACACCGCCCGTCACACCATGAGAGTTGG 1398
Query 1418 TAGTTCCAGAAGGTAAACATCC-AACCGTAAGGAG-GATTTTAACCAAGGAAAGATCAGT 1475
|| | ||||||| | ||| |||||||||||| || | ||||||| | ||| ||
Sbjct 1399 TAATACCAGAAGC-ACGTATCTTAACCGTAAGGAGAGAGCGT-ACCAAGGTAGGATTAGC 1456
Query 1476 GATTGGGGTTAAGTCGTAACAAGGTATCCCTACGAGAACGTGGGGATGGATTACCTCCTT 1535
|||| |||| ||||||||||||||||||| |||| ||||||| || ||||| ||||||||
Sbjct 1457 GATTAGGGTGAAGTCGTAACAAGGTATCCGTACGGGAACGTGCGGCTGGATCACCTCCTT 1516
>Spiroplasma cantharicola strain CC-1 16S ribosomal RNA, partial sequence
Sequence ID: NR_125516.1 Length: 1505
Range 1: 202 to 1505
Score:1048 bits(567), Expect:0.0,
Identities:1070/1316(81%), Gaps:22/1316(1%), Strand: Plus/Plus
Query 231 GATGAGAGCGCGTCGCATTAGATTGTTGGTGGGGTAACGGCCTACCAAGTTAATGATGCG 290
|||||| ||| || ||||| | || |||||||||| |||| ||| || ||||| ||
Sbjct 202 GATGAGGATGCGGCGTATTAGCTAGTAGGTGGGGTAAAGGCCCACCTAGGCGATGATACG 261
Query 291 TAGCTGAACTGAGAGGTTGAACAGCCACACTGGGATTGAGATACGGCCCAGACTCCTACG 350
|||| ||||||||||||||| | |||||| ||||| ||||||||||||||||||||||||
Sbjct 262 TAGCCGAACTGAGAGGTTGATCGGCCACATTGGGACTGAGATACGGCCCAGACTCCTACG 321
Query 351 GGAGGCAGCAGTAAGGAATTTTTCACAATGGGCGCAAGCCTGATGAAGCAATACCGCGTG 410
||||||||||||| ||||||||||||||||| || ||| ||||||||||||| |||||||
Sbjct 322 GGAGGCAGCAGTAGGGAATTTTTCACAATGGACGAAAGTCTGATGAAGCAATGCCGCGTG 381
Query 411 ATTGATGAAGGTTTTCGGATCGTAAAAATCTGTGGTAAAGAAAGAAAAGTTAGTTTGAAG 470
| |||||| ||| ||||||| ||||| ||||| |||| | ||||| || ||| || |
Sbjct 382 AGTGATGACGGTCTTCGGATTGTAAAGCTCTGTTGTAAGGGAAGAACAGCTAG-AAGAGG 440
Query 471 AAAAGCGAATTAATTTGACGGTACTTTATTAGAAAGTCACGACTAATTACGTGCCAGCAG 530
||| || ||| ||||||||||| ||| |||||| |||| |||| || ||||||||||
Sbjct 441 AAATGC-TTTTAGTTTGACGGTACCTTACCAGAAAGCCACGGCTAACTATGTGCCAGCAG 499
Query 531 TCGCGGTAATACGTGAGTGGCGAGTGTTATCCGGAATTATTGGGCGTAAAGTATGCGTAG 590
||||||||||| | ||||| || |||||||||| |||||||||||| || |||||||
Sbjct 500 CCGCGGTAATACATAGGTGGCAAGCGTTATCCGGATTTATTGGGCGTATAGGGTGCGTAG 559
Query 591 ATGGTGAAATTAGTCACAGGTTTAAAAATGGAGCTCAACTCCATAACG-CTTGTGATACT 649
||| | | ||| ||||| || ||||||||||||| || |||| | |||
Sbjct 560 GAGGTTAGTTAAGTTTGAGGTTAAAGCCCGGAGCTCAACTCCGGTTCGCCTTG-AAAACT 618
Query 650 GTTTTACTAGAGGATAGAAGATGTTAG-TGGAATTTCATATGTAGCGGTGGAATGCGTGG 708
| | |||||| || ||| | ||| ||||||||||| |||||||||||||||||| |
Sbjct 619 GGCTAACTAGAATGCAGGAGA-GGTAGATGGAATTTCATGTGTAGCGGTGGAATGCGTAG 677
Query 709 ATATATGAAGGAACACCAATAGCGAAGGCG-ACTAACAAGTCTACTCCTGACATTGAGGC 767
|||||||||||||||||| | ||||||||| || || | || |||| ||||||
Sbjct 678 ATATATGAAGGAACACCAGTGGCGAAGGCGGTCT-ACTGGCCTGTGATTGACTCTGAGGC 736
Query 768 ATGAGAGCGCGGGGAGCAAATCGGATTAGATACCCGAGTAGTCCGCGCCGTAAACGCTGG 827
| || |||| ||||||||||| ||||||||||||| |||||||| ||||||||||| ||
Sbjct 737 ACGAAAGCGTGGGGAGCAAATAGGATTAGATACCCTAGTAGTCCACGCCGTAAACGTTGA 796
Query 828 GTACTAGATATTGTCAG--TTAAGAGAATGTCGTAGTTAACACGTTAAGTACCCCGCCTG 885
|||||| | |||| | ||||| || | || |||| | |||||||| |||||||
Sbjct 797 GTACTA---AGTGTCGGCTTTAAGTCGGTGCTGCAGCTAACGCATTAAGTACTCCGCCTG 853
Query 886 GGGAGTATGCGCGCAAGCGTAAAACTCAAAGGAATTGACGGGAACCCGCACAAGCGGTGG 945
| ||||||| |||||| || ||||||||||||||||||||| ||||||||||| |||||
Sbjct 854 AGTAGTATGCTCGCAAGAGTGAAACTCAAAGGAATTGACGGGGACCCGCACAAGTGGTGG 913
Query 946 AGCATGTGGTTTAATTCGAAGCAACGCGAAGAACCTTACCAAGGTTTGACATTTACTGCA 1005
||||||||||||||||||||||||||||||||||||||||| || ||||||| | ||||
Sbjct 914 AGCATGTGGTTTAATTCGAAGCAACGCGAAGAACCTTACCAGGGCTTGACATCCAGTGCA 973
Query 1006 AAACTGTAGAAATACAGCCGAGGCTAACAGTAA-ACAGATGGTACATAGTTGTCGTCAGT 1064
|| || ||| || || |||||||||| | | |||| |||| ||| |||||||||||
Sbjct 974 AAGCTACAGAGATGTAGTGGAGGCTAACATTGAGACAGGTGGTGCATGGTTGTCGTCAGC 1033
Query 1065 TCGTGTCGTGAGATGTAGGGTTAAGTCCCCCAACGAACGCAACCCTTGTTGCTAGTTGCT 1124
||||| |||||| ||| |||||||||||| |||||| |||||||| | || ||||| ||
Sbjct 1034 TCGTGCCGTGAGGTGTTGGGTTAAGTCCCGCAACGAGCGCAACCCCTATTATTAGTTACT 1093
Query 1125 AACATTAAGTTGAGAACTTTAGCAAGACTGCCAGT-TACAAACTGGAGGAAGGAAAGGAT 1183
|||||||||||||| ||| || ||||||| ||| || | || |||||||| ||||
Sbjct 1094 AACATTAAGTTGAGGACTCTAATGAGACTGCTAGTGTA-AG-CTAGAGGAAGGTGGGGAT 1151
Query 1184 GACGTCAAATCAGTATGCCTCTTACACCTTGGGCTACACACGTGCTACAATGGCAAATAC 1243
|||||||||||| ||||| |||| | ||||||||||||||||||||||||| ||||
Sbjct 1152 GACGTCAAATCATCATGCCCCTTATGTCCTGGGCTACACACGTGCTACAATGGCTGATAC 1211
Query 1244 AAAAAGTTGCAAACTTGTGAAAGTGAGCCAATCTTTAAAATTT-GTCTCAGTTCGGATTG 1302
||| ||| |||| | || || | |||| ||||| |||| | ||||||||||||||||
Sbjct 1212 AAAGAGTCGCAATCCTGCGAGGGGGAGCTAATCTCAAAAAGTCAGTCTCAGTTCGGATTG 1271
Query 1303 AAGTCTGAAACTCGACTTCATGAAGTCGGAATCGCTAGTAATCGTGAATCAGCAATGTCA 1362
||||||| ||||||||||||||||| ||||||| |||||||||| ||||||||||||||
Sbjct 1272 AAGTCTGCAACTCGACTTCATGAAGCCGGAATCACTAGTAATCGCGAATCAGCAATGTCG 1331
Query 1363 CGGTGAATACGTTCTCGGGTTTTGTACACACCGCCCGTCAAACCACGAAAATTGATAGTT 1422
|||||||||||||||||||| ||||||||||||||||||| |||| || | ||| || |
Sbjct 1332 CGGTGAATACGTTCTCGGGTCTTGTACACACCGCCCGTCACACCATGAGAGTTGGTAATA 1391
Query 1423 CCAGAAGGTAAACATCC-AACCGTAAGGAGG-ATTTTAACCAAGGAAAGATCAGTGATTG 1480
||||||| | |||| ||||||||||||| | | ||||||| | ||| || ||||
Sbjct 1392 CCAGAAGC-ACGTATCCTAACCGTAAGGAGGGAGCGT-ACCAAGGTAGGATTAGCGATTA 1449
Query 1481 GGGTTAAGTCGTAACAAGGTATCCCTACGAGAACGTGGGGATGGATTACCTCCTTT 1536
|||| ||||||||||||||||||| |||| ||||||| |||||||| |||||||||
Sbjct 1450 GGGTGAAGTCGTAACAAGGTATCCGTACGGGAACGTGCGGATGGATCACCTCCTTT 1505
>Spiroplasma chrysopicola strain DF-1 16S ribosomal RNA, partial sequence
Sequence ID: NR_025699.1 Length: 1515
Range 1: 208 to 1515
Score:1042 bits(564), Expect:0.0,
Identities:1071/1319(81%), Gaps:21/1319(1%), Strand: Plus/Plus
Query 227 TAA-GGATGAGAGCGCGTCGCATTAGATTGTTGGTGGGGTAACGGCCTACCAAGTTAATG 285
||| ||||||| | ||| || ||||| | ||||||||||||| ||||||||||| ||||
Sbjct 208 TAATGGATGAGGGTGCGGCGTATTAGCTAGTTGGTGGGGTAATGGCCTACCAAGGCAATG 267
Query 286 ATGCGTAGCTGAACTGAGAGGTTGAACAGCCACACTGGGATTGAGATACGGCCCAGACTC 345
|| |||||| ||||||||||||||| | |||||| |||| ||||| ||||||| ||||
Sbjct 268 ATACGTAGCCGAACTGAGAGGTTGATCGGCCACATCGGGACTGAGACACGGCCCGAACTC 327
Query 346 CTACGGGAGGCAGCAGTAAGGAATTTTTCACAATGGGCGCAAGCCTGATGAAGCAATACC 405
|||||||||||||||||| |||||||||||||||||||| |||||||||| |||||| ||
Sbjct 328 CTACGGGAGGCAGCAGTAGGGAATTTTTCACAATGGGCGAAAGCCTGATGGAGCAATGCC 387
Query 406 GCGTGATTGATGAAGGTTTTCGGATCGTAAAAATCTGTGGTAAAGAAAGAAAAGTTAGTT 465
|||||| ||| || ||| ||||||| ||||| ||||| |||| | ||||| ||| |||
Sbjct 388 GCGTGACTGAAGACGGTCTTCGGATTGTAAAGGTCTGTTGTAAGGGAAGAACAGTAAGTA 447
Query 466 TGAAGAAAAGCGAATTAATTTGACGGTACTTTATTAGAAAGTCACGACTAATTACGTGCC 525
| | |||| | | || |||||||||||| ||| |||||| |||| |||| || |||||
Sbjct 448 T-AGGAAATGATACTT-ATTTGACGGTACCTTACCAGAAAGCCACGGCTAACTATGTGCC 505
Query 526 AGCAGTCGCGGTAATACGTGAGTGGCGAGTGTTATCCGGAATTATTGGGCGTAAAGTATG 585
||||| ||||||||||| | ||||| || |||||||||| ||||||||||||||| ||
Sbjct 506 AGCAGCCGCGGTAATACATAGGTGGCAAGCGTTATCCGGATTTATTGGGCGTAAAGCGTG 565
Query 586 CGTAGATGGTGAAATTAGTCACAGGTTTAAAA-ATGGAGCTCAACTCCATAACGC-TTGT 643
|| ||| ||| | ||| || |||||| ||||||||||||||| ||| |||
Sbjct 566 CGCAGACGGTTTAGCAAGT-TTGGGGTTAAAACCTGGAGCTCAACTCCAGGTCGCCTTG- 623
Query 644 GATACTGTTTTACTAGAGGATAGAAGATGTTAGTGGAATTTCATATGTAGCGGTGGAATG 703
| |||||| |||||| ||| ||| ||| ||||||| ||| |||||||||| ||||
Sbjct 624 AAAACTGTTAGGCTAGAGTGTAGGAGAGGTTGATGGAATTCCATGTGTAGCGGTGAAATG 683
Query 704 CGTGGATATATGAAGGAACACCAATAGCGAAGGCGACTAACAAGTCTACTCCTGACATTG 763
||| |||||||| |||||||||| | |||||||||| ||| | ||| | ||||| ||
Sbjct 684 CGTAGATATATGGAGGAACACCAGTGGCGAAGGCGATCAACCGGCCTATTACTGACGTTT 743
Query 764 AGGCATGAGAGCGCGGGGAGCAAATCGGATTAGATACCCGAGTAGTCCGCGCCGTAAACG 823
||||| || |||| ||||||||||| ||||||||||||| |||||||| |||||||||||
Sbjct 744 AGGCACGAAAGCGTGGGGAGCAAATAGGATTAGATACCCTAGTAGTCCACGCCGTAAACG 803
Query 824 CTGGGTACTAGATATTGTCAG-TTAAGAGAATGT-C-GTAGTTAACACGTTAAGTACCCC 880
|| |||||| | |||| | |||| || | | || |||| | |||||||| ||
Sbjct 804 ATGAGTACTA---AGTGTCGGACTAAG-TTCGGTGCTGCAGCTAACGCATTAAGTACTCC 859
Query 881 GCCTGGGGAGTATGCGCGCAAGCGTAAAACTCAAAGGAATTGACGGGAACCCGCACAAGC 940
||||| | ||||||| |||||| || ||||||||||||||||||||| ||||||||||||
Sbjct 860 GCCTGAGTAGTATGCTCGCAAGAGTGAAACTCAAAGGAATTGACGGGGACCCGCACAAGC 919
Query 941 GGTGGAGCATGTGGTTTAATTCGAAGCAACGCGAAGAACCTTACCAAGGTTTGACATTTA 1000
|||||| |||||||||||||||||||||||||||||||||||||||||| ||||||| |
Sbjct 920 GGTGGATCATGTGGTTTAATTCGAAGCAACGCGAAGAACCTTACCAAGGCTTGACATCCA 979
Query 1001 CTGCAAAACTGTAGAAATACAGCCGAGGCTAACAGTAA-ACAGATGGTACATAGTTGTCG 1059
||| || ||||||| |||||| |||| ||||| | | |||| |||| ||| |||||||
Sbjct 980 GTGCGAAGCTGTAGAGATACAGTAGAGGTTAACATTGAGACAGGTGGTGCATGGTTGTCG 1039
Query 1060 TCAGTTCGTGTCGTGAGATGTAGGGTTAAGTCCCCCAACGAACGCAACCCTTGTTGCTAG 1119
|||||||||| |||||| ||| |||||||||| |||||||||||||||||| | |||
Sbjct 1040 TCAGTTCGTGCCGTGAGGTGTTTGGTTAAGTCCAGCAACGAACGCAACCCTTGCCGTTAG 1099
Query 1120 TTGCTAACATTAAGTTGAGA-ACTTTAGCAAGACTGCCAGTTACAAACTGGAGGAAGGAA 1178
|| || ||||||||||||| ||| || | |||||| ||| |||||| ||||||||
Sbjct 1100 TTACTC-CATTAAGTTGAGATACTCTAACGGGACTGCTAGTG-CAAACTAGAGGAAGGTG 1157
Query 1179 AGGATGACGTCAAATCAGTATGCCTCTTACACCTTGGGCTACACACGTGCTACAATGGCA 1238
|||||||||||||||| ||||| |||| ||||||||||||||||| |||||||||
Sbjct 1158 GGGATGACGTCAAATCATCATGCCCCTTATGTCTTGGGCTACACACGTGATACAATGGCC 1217
Query 1239 AATACAAAAAGTTGCAAACTTGTGAAAGTGAGCCAATCTTTAAAATTT-GTCTCAGTTCG 1297
|||||| |||||| | || | | | |||| ||||| |||| |||||||||||
Sbjct 1218 GGTACAAACAGTTGCGATCTCGCAAGGGGGAGCTAATCTGAAAAAACCGGTCTCAGTTCG 1277
Query 1298 GATTGAAGTCTGAAACTCGACTTCATGAAGTCGGAATCGCTAGTAATCGTGAATCAGCAA 1357
|||||| | ||| |||||| | ||||||||| ||||||||||||||||| ||||||||||
Sbjct 1278 GATTGAGGGCTGCAACTCGCCCTCATGAAGTTGGAATCGCTAGTAATCGCGAATCAGCAA 1337
Query 1358 TGTCACGGTGAATACGTTCTCGGGTTTTGTACACACCGCCCGTCAAACCACGAAAATTGA 1417
|||| |||||||||||||||||||| ||||||||||||||||||| |||| || | ||||
Sbjct 1338 TGTCGCGGTGAATACGTTCTCGGGTCTTGTACACACCGCCCGTCACACCATGAGAGTTGA 1397
Query 1418 TAGTTCCAGAAGGTAAACATCC-AACCGTAAGGAGGATTTTAACCAAGGAAAGATCAGTG 1476
|| | ||||||| | |||| ||||||||||||| |||||| | ||| ||
Sbjct 1398 TAATACCAGAAG-TCGGTATCCTAACCGTAAGGAGGGAGCCGCCCAAGGTAGGATTGATG 1456
Query 1477 ATTGGGGTTAAGTCGTAACAAGGTATCCCTACGAGAACGTGGGGATGGATTACCTCCTT 1535
||| |||| ||||||||||||||||||| ||| ||| ||| || ||||| ||||||||
Sbjct 1457 ATTAGGGTGAAGTCGTAACAAGGTATCCGTACCGGAAGGTGCGGCTGGATCACCTCCTT 1515
>Spiroplasma syrphidicola EA-1 16S ribosomal RNA, partial sequence
Sequence ID: NR_103946.1 Length: 1508
Range 1: 205 to 1508
Score:1040 bits(563), Expect:0.0,
Identities:1068/1315(81%), Gaps:21/1315(1%), Strand: Plus/Plus
Query 227 TAA-GGATGAGAGCGCGTCGCATTAGATTGTTGGTGGGGTAACGGCCTACCAAGTTAATG 285
||| ||||||| | ||| || ||||| | ||||||||||||| ||||||||||| ||||
Sbjct 205 TAATGGATGAGGGTGCGGCGTATTAGCTAGTTGGTGGGGTAATGGCCTACCAAGGCAATG 264
Query 286 ATGCGTAGCTGAACTGAGAGGTTGAACAGCCACACTGGGATTGAGATACGGCCCAGACTC 345
|| |||||| ||||||||||||||| | |||||| |||| ||||| ||||||| ||||
Sbjct 265 ATACGTAGCCGAACTGAGAGGTTGATCGGCCACATCGGGACTGAGACACGGCCCGAACTC 324
Query 346 CTACGGGAGGCAGCAGTAAGGAATTTTTCACAATGGGCGCAAGCCTGATGAAGCAATACC 405
|||||||||||||||||| |||||||||||||||||||| |||||||||| |||||| ||
Sbjct 325 CTACGGGAGGCAGCAGTAGGGAATTTTTCACAATGGGCGAAAGCCTGATGGAGCAATGCC 384
Query 406 GCGTGATTGATGAAGGTTTTCGGATCGTAAAAATCTGTGGTAAAGAAAGAAAAGTTAGTT 465
|||||| ||| || ||| ||||||| ||||| ||||| |||| | ||||| ||| |||
Sbjct 385 GCGTGACTGAAGACGGTCTTCGGATTGTAAAGGTCTGTTGTAAGGGAAGAACAGTAAGTA 444
Query 466 TGAAGAAAAGCGAATTAATTTGACGGTACTTTATTAGAAAGTCACGACTAATTACGTGCC 525
| | |||| | | || |||||||||||| ||| |||||| |||| |||| || |||||
Sbjct 445 T-AGGAAATGATACTT-ATTTGACGGTACCTTACCAGAAAGCCACGGCTAACTATGTGCC 502
Query 526 AGCAGTCGCGGTAATACGTGAGTGGCGAGTGTTATCCGGAATTATTGGGCGTAAAGTATG 585
||||| ||||||||||| | ||||| || |||||||||| ||||||||||||||| ||
Sbjct 503 AGCAGCCGCGGTAATACATAGGTGGCAAGCGTTATCCGGATTTATTGGGCGTAAAGCGTG 562
Query 586 CGTAGATGGTGAAATTAGTCACAGGTTTAAAA-ATGGAGCTCAACTCCATAACGC-TTGT 643
|| ||| ||| | ||| || |||||| ||||||||||||||| ||| |||
Sbjct 563 CGCAGACGGTTTAGCAAGT-TTGGGGTTAAAACCTGGAGCTCAACTCCAGGTCGCCTTG- 620
Query 644 GATACTGTTTTACTAGAGGATAGAAGATGTTAGTGGAATTTCATATGTAGCGGTGGAATG 703
| |||||| |||||| ||| ||| ||| ||||||| ||| |||||||||| ||||
Sbjct 621 AAAACTGTTAGGCTAGAGTGTAGGAGAGGTTGATGGAATTCCATGTGTAGCGGTGAAATG 680
Query 704 CGTGGATATATGAAGGAACACCAATAGCGAAGGCGACTAACAAGTCTACTCCTGACATTG 763
||| |||||||| |||||||||| | |||||||||| ||| | ||| | ||||| ||
Sbjct 681 CGTAGATATATGGAGGAACACCAGTGGCGAAGGCGATCAACCGGCCTATTACTGACGTTT 740
Query 764 AGGCATGAGAGCGCGGGGAGCAAATCGGATTAGATACCCGAGTAGTCCGCGCCGTAAACG 823
||||| || |||| ||||||||||| ||||||||||||| |||||||| |||||||||||
Sbjct 741 AGGCACGAAAGCGTGGGGAGCAAATAGGATTAGATACCCTAGTAGTCCACGCCGTAAACG 800
Query 824 CTGGGTACTAGATATTGTCAG-TTAAGAGAATGT-C-GTAGTTAACACGTTAAGTACCCC 880
|| |||||| | |||| | |||| || | | || |||| | |||||||| ||
Sbjct 801 ATGAGTACTA---AGTGTCGGACTAAG-TTCGGTGCTGCAGCTAACGCATTAAGTACTCC 856
Query 881 GCCTGGGGAGTATGCGCGCAAGCGTAAAACTCAAAGGAATTGACGGGAACCCGCACAAGC 940
||||| | ||||||| |||||| || ||||||||||||||||||||| ||||||||||||
Sbjct 857 GCCTGAGTAGTATGCTCGCAAGAGTGAAACTCAAAGGAATTGACGGGGACCCGCACAAGC 916
Query 941 GGTGGAGCATGTGGTTTAATTCGAAGCAACGCGAAGAACCTTACCAAGGTTTGACATTTA 1000
|||||| |||||||||||||||||||||||||||||||||||||||||| ||||||| |
Sbjct 917 GGTGGATCATGTGGTTTAATTCGAAGCAACGCGAAGAACCTTACCAAGGCTTGACATCCA 976
Query 1001 CTGCAAAACTGTAGAAATACAGCCGAGGCTAACAGTAA-ACAGATGGTACATAGTTGTCG 1059
||| || ||||||| |||||| |||| ||||| | | |||| |||| ||| |||||||
Sbjct 977 GTGCGAAGCTGTAGAGATACAGTAGAGGTTAACATTGAGACAGGTGGTGCATGGTTGTCG 1036
Query 1060 TCAGTTCGTGTCGTGAGATGTAGGGTTAAGTCCCCCAACGAACGCAACCCTTGTTGCTAG 1119
|||||||||| |||||| ||| |||||||||| |||||||||||||||||| | |||
Sbjct 1037 TCAGTTCGTGCCGTGAGGTGTTTGGTTAAGTCCAGCAACGAACGCAACCCTTGCCGTTAG 1096
Query 1120 TTGCTAACATTAAGTTGAGA-ACTTTAGCAAGACTGCCAGTTACAAACTGGAGGAAGGAA 1178
|| || ||||||||||||| ||| || | |||||| ||| |||||| ||||||||
Sbjct 1097 TTACTC-CATTAAGTTGAGATACTCTAACGGGACTGCTAGTG-CAAACTAGAGGAAGGTG 1154
Query 1179 AGGATGACGTCAAATCAGTATGCCTCTTACACCTTGGGCTACACACGTGCTACAATGGCA 1238
|||||||||||||||| ||||| |||| ||||||||||||||||| |||||||||
Sbjct 1155 GGGATGACGTCAAATCATCATGCCCCTTATGTCTTGGGCTACACACGTGATACAATGGCC 1214
Query 1239 AATACAAAAAGTTGCAAACTTGTGAAAGTGAGCCAATCTTTAAAATTT-GTCTCAGTTCG 1297
|||||| |||||| | || | | | |||| ||||| |||| |||||||||||
Sbjct 1215 GGTACAAACAGTTGCGATCTCGCAAGGGGGAGCTAATCTGAAAAAACCGGTCTCAGTTCG 1274
Query 1298 GATTGAAGTCTGAAACTCGACTTCATGAAGTCGGAATCGCTAGTAATCGTGAATCAGCAA 1357
|||||| | ||| |||||| | ||||||||| ||||||||||||||||| ||||||||||
Sbjct 1275 GATTGAGGGCTGCAACTCGCCCTCATGAAGTTGGAATCGCTAGTAATCGCGAATCAGCAA 1334
Query 1358 TGTCACGGTGAATACGTTCTCGGGTTTTGTACACACCGCCCGTCAAACCACGAAAATTGA 1417
|||| |||||||||||||||||||| ||||||||||||||||||| |||| || | ||||
Sbjct 1335 TGTCGCGGTGAATACGTTCTCGGGTCTTGTACACACCGCCCGTCACACCATGAGAGTTGA 1394
Query 1418 TAGTTCCAGAAGGTAAACATCC-AACCGTAAGGAGGATTTTAACCAAGGAAAGATCAGTG 1476
|| | ||||||| | |||| ||||||||||||| |||||| | ||| ||
Sbjct 1395 TAATACCAGAAG-TCGGTATCCTAACCGTAAGGAGGGAGCCGCCCAAGGTAGGATTGATG 1453
Query 1477 ATTGGGGTTAAGTCGTAACAAGGTATCCCTACGAGAACGTGGGGATGGATTACCT 1531
||| |||| ||||||||||||||||||| ||| ||| ||| |||||||| ||||
Sbjct 1454 ATTAGGGTGAAGTCGTAACAAGGTATCCGTACCGGAAGGTGCGGATGGATCACCT 1508
>Spiroplasma chrysopicola DF-1 16S ribosomal RNA, partial sequence
Sequence ID: NR_103945.1 Length: 1508
Range 1: 205 to 1508
Score:1040 bits(563), Expect:0.0,
Identities:1068/1315(81%), Gaps:21/1315(1%), Strand: Plus/Plus
Query 227 TAA-GGATGAGAGCGCGTCGCATTAGATTGTTGGTGGGGTAACGGCCTACCAAGTTAATG 285
||| ||||||| | ||| || ||||| | ||||||||||||| ||||||||||| ||||
Sbjct 205 TAATGGATGAGGGTGCGGCGTATTAGCTAGTTGGTGGGGTAATGGCCTACCAAGGCAATG 264
Query 286 ATGCGTAGCTGAACTGAGAGGTTGAACAGCCACACTGGGATTGAGATACGGCCCAGACTC 345
|| |||||| ||||||||||||||| | |||||| |||| ||||| ||||||| ||||
Sbjct 265 ATACGTAGCCGAACTGAGAGGTTGATCGGCCACATCGGGACTGAGACACGGCCCGAACTC 324
Query 346 CTACGGGAGGCAGCAGTAAGGAATTTTTCACAATGGGCGCAAGCCTGATGAAGCAATACC 405
|||||||||||||||||| |||||||||||||||||||| |||||||||| |||||| ||
Sbjct 325 CTACGGGAGGCAGCAGTAGGGAATTTTTCACAATGGGCGAAAGCCTGATGGAGCAATGCC 384
Query 406 GCGTGATTGATGAAGGTTTTCGGATCGTAAAAATCTGTGGTAAAGAAAGAAAAGTTAGTT 465
|||||| ||| || ||| ||||||| ||||| ||||| |||| | ||||| ||| |||
Sbjct 385 GCGTGACTGAAGACGGTCTTCGGATTGTAAAGGTCTGTTGTAAGGGAAGAACAGTAAGTA 444
Query 466 TGAAGAAAAGCGAATTAATTTGACGGTACTTTATTAGAAAGTCACGACTAATTACGTGCC 525
| | |||| | | || |||||||||||| ||| |||||| |||| |||| || |||||
Sbjct 445 T-AGGAAATGATACTT-ATTTGACGGTACCTTACCAGAAAGCCACGGCTAACTATGTGCC 502
Query 526 AGCAGTCGCGGTAATACGTGAGTGGCGAGTGTTATCCGGAATTATTGGGCGTAAAGTATG 585
||||| ||||||||||| | ||||| || |||||||||| ||||||||||||||| ||
Sbjct 503 AGCAGCCGCGGTAATACATAGGTGGCAAGCGTTATCCGGATTTATTGGGCGTAAAGCGTG 562
Query 586 CGTAGATGGTGAAATTAGTCACAGGTTTAAAA-ATGGAGCTCAACTCCATAACGC-TTGT 643
|| ||| ||| | ||| || |||||| ||||||||||||||| ||| |||
Sbjct 563 CGCAGACGGTTTAGCAAGT-TTGGGGTTAAAACCTGGAGCTCAACTCCAGGTCGCCTTG- 620
Query 644 GATACTGTTTTACTAGAGGATAGAAGATGTTAGTGGAATTTCATATGTAGCGGTGGAATG 703
| |||||| |||||| ||| ||| ||| ||||||| ||| |||||||||| ||||
Sbjct 621 AAAACTGTTAGGCTAGAGTGTAGGAGAGGTTGATGGAATTCCATGTGTAGCGGTGAAATG 680
Query 704 CGTGGATATATGAAGGAACACCAATAGCGAAGGCGACTAACAAGTCTACTCCTGACATTG 763
||| |||||||| |||||||||| | |||||||||| ||| | ||| | ||||| ||
Sbjct 681 CGTAGATATATGGAGGAACACCAGTGGCGAAGGCGATCAACCGGCCTATTACTGACGTTT 740
Query 764 AGGCATGAGAGCGCGGGGAGCAAATCGGATTAGATACCCGAGTAGTCCGCGCCGTAAACG 823
||||| || |||| ||||||||||| ||||||||||||| |||||||| |||||||||||
Sbjct 741 AGGCACGAAAGCGTGGGGAGCAAATAGGATTAGATACCCTAGTAGTCCACGCCGTAAACG 800
Query 824 CTGGGTACTAGATATTGTCAG-TTAAGAGAATGT-C-GTAGTTAACACGTTAAGTACCCC 880
|| |||||| | |||| | |||| || | | || |||| | |||||||| ||
Sbjct 801 ATGAGTACTA---AGTGTCGGACTAAG-TTCGGTGCTGCAGCTAACGCATTAAGTACTCC 856
Query 881 GCCTGGGGAGTATGCGCGCAAGCGTAAAACTCAAAGGAATTGACGGGAACCCGCACAAGC 940
||||| | ||||||| |||||| || ||||||||||||||||||||| ||||||||||||
Sbjct 857 GCCTGAGTAGTATGCTCGCAAGAGTGAAACTCAAAGGAATTGACGGGGACCCGCACAAGC 916
Query 941 GGTGGAGCATGTGGTTTAATTCGAAGCAACGCGAAGAACCTTACCAAGGTTTGACATTTA 1000
|||||| |||||||||||||||||||||||||||||||||||||||||| ||||||| |
Sbjct 917 GGTGGATCATGTGGTTTAATTCGAAGCAACGCGAAGAACCTTACCAAGGCTTGACATCCA 976
Query 1001 CTGCAAAACTGTAGAAATACAGCCGAGGCTAACAGTAA-ACAGATGGTACATAGTTGTCG 1059
||| || ||||||| |||||| |||| ||||| | | |||| |||| ||| |||||||
Sbjct 977 GTGCGAAGCTGTAGAGATACAGTAGAGGTTAACATTGAGACAGGTGGTGCATGGTTGTCG 1036
Query 1060 TCAGTTCGTGTCGTGAGATGTAGGGTTAAGTCCCCCAACGAACGCAACCCTTGTTGCTAG 1119
|||||||||| |||||| ||| |||||||||| |||||||||||||||||| | |||
Sbjct 1037 TCAGTTCGTGCCGTGAGGTGTTTGGTTAAGTCCAGCAACGAACGCAACCCTTGCCGTTAG 1096
Query 1120 TTGCTAACATTAAGTTGAGA-ACTTTAGCAAGACTGCCAGTTACAAACTGGAGGAAGGAA 1178
|| || ||||||||||||| ||| || | |||||| ||| |||||| ||||||||
Sbjct 1097 TTACTC-CATTAAGTTGAGATACTCTAACGGGACTGCTAGTG-CAAACTAGAGGAAGGTG 1154
Query 1179 AGGATGACGTCAAATCAGTATGCCTCTTACACCTTGGGCTACACACGTGCTACAATGGCA 1238
|||||||||||||||| ||||| |||| ||||||||||||||||| |||||||||
Sbjct 1155 GGGATGACGTCAAATCATCATGCCCCTTATGTCTTGGGCTACACACGTGATACAATGGCC 1214
Query 1239 AATACAAAAAGTTGCAAACTTGTGAAAGTGAGCCAATCTTTAAAATTT-GTCTCAGTTCG 1297
|||||| |||||| | || | | | |||| ||||| |||| |||||||||||
Sbjct 1215 GGTACAAACAGTTGCGATCTCGCAAGGGGGAGCTAATCTGAAAAAACCGGTCTCAGTTCG 1274
Query 1298 GATTGAAGTCTGAAACTCGACTTCATGAAGTCGGAATCGCTAGTAATCGTGAATCAGCAA 1357
|||||| | ||| |||||| | ||||||||| ||||||||||||||||| ||||||||||
Sbjct 1275 GATTGAGGGCTGCAACTCGCCCTCATGAAGTTGGAATCGCTAGTAATCGCGAATCAGCAA 1334
Query 1358 TGTCACGGTGAATACGTTCTCGGGTTTTGTACACACCGCCCGTCAAACCACGAAAATTGA 1417
|||| |||||||||||||||||||| ||||||||||||||||||| |||| || | ||||
Sbjct 1335 TGTCGCGGTGAATACGTTCTCGGGTCTTGTACACACCGCCCGTCACACCATGAGAGTTGA 1394
Query 1418 TAGTTCCAGAAGGTAAACATCC-AACCGTAAGGAGGATTTTAACCAAGGAAAGATCAGTG 1476
|| | ||||||| | |||| ||||||||||||| |||||| | ||| ||
Sbjct 1395 TAATACCAGAAG-TCGGTATCCTAACCGTAAGGAGGGAGCCGCCCAAGGTAGGATTGATG 1453
Query 1477 ATTGGGGTTAAGTCGTAACAAGGTATCCCTACGAGAACGTGGGGATGGATTACCT 1531
||| |||| ||||||||||||||||||| ||| ||| ||| |||||||| ||||
Sbjct 1454 ATTAGGGTGAAGTCGTAACAAGGTATCCGTACCGGAAGGTGCGGATGGATCACCT 1508
>Spiroplasma ixodetis Y32 16S ribosomal RNA, partial sequence
Sequence ID: NR_104852.1 Length: 1451
Range 1: 2 to 1397
Score:1037 bits(561), Expect:0.0,
Identities:1141/1421(80%), Gaps:40/1421(2%), Strand: Plus/Plus
Query 24 GCTCAGGATTAACACTGGCGGTATGCCTAATACATGCAAGTCGAACGAAATTAATCTTTC 83
||||||||||||| ||||||| |||||||||||||||||||||||||||| || |
Sbjct 2 GCTCAGGATTAACGCTGGCGGCATGCCTAATACATGCAAGTCGAACGAAAGTA-----GC 56
Query 84 GAGATTAATTTAGTGGCGAACGGGTGAGTAACACGTGCTTAATCTACCCTTAAATCAGGA 143
| | || |||||||||||||||||||||||||||| ||| ||||| || | | |||
Sbjct 57 -A-A-TACTTTAGTGGCGAACGGGTGAGTAACACGTATCTAACCTACCATTTAGTGGGGA 113
Query 144 ATACGCACTGGAAACGGTGAATAATACCTGATGTGTTTTTTAAAACGC-ATGTTTTAAAA 202
||| |||||||| ||||||| || |||| ||| | || ||| | || |
Sbjct 114 ATAACTGTTGGAAACGACAGCTAATACCGCATATGTTATTT-ATTTGCAATG-ATAAATA 171
Query 203 AACAAAGCAACTTCTGGTTGTGTTTAAGGATGAGAGCGCGTCGCATTAGATTGTTGGTGG 262
| |||| | | | || || | | | |||| | ||| ||||||| | ||||||
Sbjct 172 ATGAAAGGAGCATTTGCTT-CGCTAATTGATGGGGATGCGGCGCATTAACTAGTTGGTAA 230
Query 263 GGTAACGGCCTACCAAGTTAATGATGCGTAGCTGAACTGAGAGGTTGAACAGCCACACTG 322
||||| ||| ||||||| ||| |||||||||| || |||||||| ||||| |||||| ||
Sbjct 231 GGTAATGGCTTACCAAGGTAACGATGCGTAGCCGATCTGAGAGGATGAACGGCCACATTG 290
Query 323 GGATTGAGATACGGCCCAGACTCCTACGGGAGGCAGCAGTAAGGAATTTTTCACAATGGG 382
||| ||||| || ||||| ||| |||||| ||||||||||| ||||||||||||||||||
Sbjct 291 GGACTGAGACACAGCCCAAACTTCTACGGAAGGCAGCAGTAGGGAATTTTTCACAATGGG 350
Query 383 CGCAAGCCTGATGAAGCAATACCGCGTGATTGATGAAGGTTTTCGGATCGTAAAAATCTG 442
|| |||||||||| |||||| |||||||| |||||||||| ||||||| |||||| ||||
Sbjct 351 CGAAAGCCTGATGGAGCAATGCCGCGTGACTGATGAAGGTCTTCGGATTGTAAAAGTCTG 410
Query 443 TGGTAAAGAAAGAAAAGTTAGTTTGAAGAAAAGCGA-ATTA--ATTTGACGGTACTTTAT 499
| |||| | ||||| | ||| | || ||| || ||| || ||| ||| |||
Sbjct 411 TTGTAAGGGAAGAAGTGCTAGAAT--AGGAAA-TGATTTTAGTATCGGACCATACCTTAC 467
Query 500 TAGAAAGTCACGACTAATTACGTGCCAGCAGTCGCGGTAATACGTGAGTGGCGAGTGTTA 559
|||||| |||| |||| || |||||||||| ||||||||||| | ||||| || ||||
Sbjct 468 CAGAAAGCCACGGCTAACTATGTGCCAGCAGCCGCGGTAATACATAGGTGGCAAGCGTTA 527
Query 560 TCCGGAATTATTGGGCGTAAAGTATGCGTAGATGGTGAAATTAGTCACAGGTTTAAAAAT 619
|||||| ||||||||||||||| |||||||| ||| |||| ||||| ||| |
Sbjct 528 TCCGGATTTATTGGGCGTAAAGCGTGCGTAGACGGTTTTGCAAGTCTGAGGTT-AAATTT 586
Query 620 -GGAGCTCAACTCCATAA-CG-CTTGTGATACTGTTTTACTAGAGGATAGAAGATGTTAG 676
|| ||||||| || ||| || |||| || ||| ||||||||| |||| ||| |||||
Sbjct 587 AGGGGCTCAAC-CCCTAACCGCCTTG-GAAACTACATTACTAGAGTATAGGAGAGGTTAG 644
Query 677 TGGAATTTCATATGTAGCGGTGG-AATGCGTGGATATATGAAGGAACACCAATAGCGAAG 735
||||||||||| ||||||||||| ||||||| |||||||||||||||| || | ||||||
Sbjct 645 TGGAATTTCATGTGTAGCGGTGGAAATGCGTAGATATATGAAGGAACATCAGTGGCGAAG 704
Query 736 GCGACTAACAAGTCTACTCCTGACATTGAGGCATGAGAGCGCGGGGAGCAAATCGGATTA 795
||| ||||| | ||| | ||||| ||| |||| || |||| ||||||||||| ||||||
Sbjct 705 GCGGCTAACTGGCCTATTACTGACGTTGTGGCACGAAAGCGTGGGGAGCAAATAGGATTA 764
Query 796 GATACCCGAGTAGTCCGCGCCGTAAACGCTGGGTACTAGATATTGTCAGTTAAGAGAATG 855
||||||| |||||||| ||||||||||| || |||||| | ||| || | || | ||
Sbjct 765 GATACCCTAGTAGTCCACGCCGTAAACGATGAGTACTAAGTGTTGCCA--TGAGGCAGTG 822
Query 856 TCGTAGTTAACACGTTAAGTACCCCGCCTGGGGAGTATGCGCGCAAGCGTAAAACTCAAA 915
|||| |||| | |||||||| ||||||| | ||||||| |||||| || |||||||||
Sbjct 823 CTGTAGCTAACGCATTAAGTACTCCGCCTGAGTAGTATGCTCGCAAGAGTGAAACTCAAA 882
Query 916 GGAATTGACGGGAACCCGCACAAGCGGTGGAGCATGTGGTTTAATTCGAAGCAACGCGAA 975
|||||||||||| |||||||||||||||||||||||||||||||||||||||||||||||
Sbjct 883 GGAATTGACGGGGACCCGCACAAGCGGTGGAGCATGTGGTTTAATTCGAAGCAACGCGAA 942
Query 976 GAACCTTACCAAGGT-TTGACATTTACTGCAAAACTGTAGAAATACAGCCGAGGCTAAC- 1033
||||||||||| ||| ||||||| ||| || || |||| ||| || |||| ||||
Sbjct 943 GAACCTTACCA-GGTCTTGACATACCTTGCGAAGCTATAGAGATATAGTAGAGGTTAACA 1001
Query 1034 AGTAAACAGATGGTACATAGTTGTCGTCAGTTCGTGTCGTGAGATGTAGGGTTAAGTCCC 1093
|| | |||| |||| ||| |||||||||||||||||||||||||||| |||||||| |
Sbjct 1002 AGGATACAGGTGGTGCATGGTTGTCGTCAGTTCGTGTCGTGAGATGTTTGGTTAAGTTCA 1061
Query 1094 CCAACGAACGCAACCCTTGTTGCTAGTTGCTAACATTAAGTTGAGAACTTTAGCAAGACT 1153
||||||||||||||||||| ||||||| | |||||||||| | ||| || |||||
Sbjct 1062 GCAACGAACGCAACCCTTGTCCTTAGTTGCCAGCATTAAGTTGGGGACTCTAAGGAGACT 1121
Query 1154 GCCAGT-TACAAACTGGAGGAAGGAAAGGATGACGTCAAATCAGTATGCCTCTTAC-ACC 1211
|| ||| || | || |||||||| ||| |||||||||||| ||||| |||| |||
Sbjct 1122 GCTAGTGTA-AG-CTAGAGGAAGGTGGGGACGACGTCAAATCATCATGCCCCTTATGACC 1179
Query 1212 TTGGGCTACACACGTGCTACAATGGCAAATACAAAAAGTTGC-AAACTTGTGAAAGTG-A 1269
||||||||||||||||||||||||| ||||||| ||| || |||| | || || |
Sbjct 1180 -TGGGCTACACACGTGCTACAATGGCTGATACAAAGAGTCGCTAAACC-GC-AAGGTCAA 1236
Query 1270 GCCAATCTTTAAAATTT-GTCTCAGTTCGGATTGAAGTCTGAAACTCGACTTCATGAAGT 1328
|| ||||| |||| | |||||||| |||||||||||||| ||||||||||||||||||
Sbjct 1237 GCAAATCTCAAAAAGTCAGTCTCAGTCCGGATTGAAGTCTGCAACTCGACTTCATGAAGT 1296
Query 1329 CGGAATCGCTAGTAATCGTGAATCAGCAATGTCACGGTGAATACGTTCTCGGGTTTTGTA 1388
|||||||||||||||||| ||||||||||||| |||||||||||||||||||| |||||
Sbjct 1297 CGGAATCGCTAGTAATCGCAAATCAGCAATGTCGCGGTGAATACGTTCTCGGGTCTTGTA 1356
Query 1389 CACACCGCCCGTCAAACCACGAAAATTGATAGTTCCAGAAG 1429
|||||||||||||||||||||| | ||| | | |||||||
Sbjct 1357 CACACCGCCCGTCAAACCACGAGAGTTGGCAATGCCAGAAG 1397
>Spiroplasma diabroticae strain DU-1 16S ribosomal RNA, partial sequence
Sequence ID: NR_104751.1 Length: 1508
Range 1: 206 to 1508
Score:1035 bits(560), Expect:0.0,
Identities:1065/1313(81%), Gaps:18/1313(1%), Strand: Plus/Plus
Query 231 GATGAGAGCGCGTCGCATTAGATTGTTGGTGGGGTAACGGCCTACCAAGTTAATGATGCG 290
|||||| ||| || ||||| | || |||||||||| |||| ||| || |||||| ||
Sbjct 206 GATGAGGATGCGGCGTATTAGCTAGTAGGTGGGGTAATGGCCCACCTAGGCAATGATACG 265
Query 291 TAGCTGAACTGAGAGGTTGAACAGCCACACTGGGATTGAGATACGGCCCAGACTCCTACG 350
|||| ||||||||||||||| | |||||| ||||| ||||||||||||||||||||||||
Sbjct 266 TAGCCGAACTGAGAGGTTGATCGGCCACATTGGGACTGAGATACGGCCCAGACTCCTACG 325
Query 351 GGAGGCAGCAGTAAGGAATTTTTCACAATGGGCGCAAGCCTGATGAAGCAATACCGCGTG 410
||||||||||||| ||||||||||||||||| || ||| ||||||||||||| |||||||
Sbjct 326 GGAGGCAGCAGTAGGGAATTTTTCACAATGGACGAAAGTCTGATGAAGCAATGCCGCGTG 385
Query 411 ATTGATGAAGGTTTTCGGATCGTAAAAATCTGTGGTAAAGAAAGAAAAGTTAGTTTGAAG 470
| |||||||||| ||||||| ||||| ||||| |||| | ||||| || ||| || |
Sbjct 386 AGTGATGAAGGTCTTCGGATTGTAAAGCTCTGTTGTAAGGGAAGAACAGCTAG-AAGAGG 444
Query 471 AAAAGCGAATTAATTTGACGGTACTTTATTAGAAAGTCACGACTAATTACGTGCCAGCAG 530
||| || ||| ||||||||||| ||| |||||| |||| |||| || ||||||||||
Sbjct 445 AAATGC-TTTTAGTTTGACGGTACCTTACCAGAAAGCCACGGCTAACTATGTGCCAGCAG 503
Query 531 TCGCGGTAATACGTGAGTGGCGAGTGTTATCCGGAATTATTGGGCGTAAAGTATGCGTAG 590
||||||||||| | ||||| || |||||||||| |||||||||||| || |||||||
Sbjct 504 CCGCGGTAATACATAGGTGGCAAGCGTTATCCGGATTTATTGGGCGTATAGGGTGCGTAG 563
Query 591 ATGGTGAAATTAGTCACAGGTTTAAAAATGGAGCTCAACTCCATAACG-CTTGTGATACT 649
||| | | ||| ||||| || ||||||||||||| || |||| | |||
Sbjct 564 GAGGTTAGTTAAGTTTGAGGTTAAAGCCCGGAGCTCAACTCCGGTTCGCCTTG-AAAACT 622
Query 650 GTTTTACTAGAGGATAGAAGATGTTAG-TGGAATTTCATATGTAGCGGTGGAATGCGTGG 708
| | |||||| || ||| | ||| ||||||| ||| |||||||||| ||||||| |
Sbjct 623 GGCTGACTAGAATGCAGGAGA-GGTAGATGGAATTCCATGTGTAGCGGTGAAATGCGTAG 681
Query 709 ATATATGAAGGAACACCAATAGCGAAGGCG-ACTAACAAGTCTACTCCTGACATTGAGGC 767
||||||| |||||||||| | ||| ||||| || || | || | |||| ||||||
Sbjct 682 ATATATGGAGGAACACCAGTGGCGTAGGCGGTCT-ACTGGCCTGTTATTGACTCTGAGGC 740
Query 768 ATGAGAGCGCGGGGAGCAAATCGGATTAGATACCCGAGTAGTCCGCGCCGTAAACGCTGG 827
| || |||| ||||||||||| ||||||||||||| |||||||| ||||||||||| ||
Sbjct 741 ACGAAAGCGTGGGGAGCAAATAGGATTAGATACCCTAGTAGTCCACGCCGTAAACGTTGA 800
Query 828 GTACTAGATATTGTCAGTTAAGAGAATGTCGTAGTTAACACGTTAAGTACCCCGCCTGGG 887
|||||| | | | || ||||| || | || |||| | |||||||| ||||||| |
Sbjct 801 GTACTAAGTGTCGGCA-TTAAGTCGGTGCTGCAGCTAACGCATTAAGTACTCCGCCTGAG 859
Query 888 GAGTATGCGCGCAAGCGTAAAACTCAAAGGAATTGACGGGAACCCGCACAAGCGGTGGAG 947
||||||| |||||| || ||||||||||||||||||||| ||||||||||| |||||||
Sbjct 860 TAGTATGCTCGCAAGAGTGAAACTCAAAGGAATTGACGGGGACCCGCACAAGTGGTGGAG 919
Query 948 CATGTGGTTTAATTCGAAGCAACGCGAAGAACCTTACCAAGGTTTGACATTTACTGCAAA 1007
||||||||||||||||||||||||||||||||||||||| || ||||||| | ||||||
Sbjct 920 CATGTGGTTTAATTCGAAGCAACGCGAAGAACCTTACCAGGGCTTGACATCCAGTGCAAA 979
Query 1008 ACTGTAGAAATACAGCCGAGGCTAACAGTAA-ACAGATGGTACATAGTTGTCGTCAGTTC 1066
|| ||| || || |||||||||| | | |||| |||| ||| ||||||||||| ||
Sbjct 980 GCTACAGAGATGTAGTGGAGGCTAACATTGAGACAGGTGGTGCATGGTTGTCGTCAGCTC 1039
Query 1067 GTGTCGTGAGATGTAGGGTTAAGTCCCCCAACGAACGCAACCCTTGTTGCTAGTTGCTAA 1126
||| |||||| ||| |||||||||||| |||||| |||||||| | | ||||| ||||
Sbjct 1040 GTGCCGTGAGGTGTTGGGTTAAGTCCCGCAACGAGCGCAACCCCTATCATTAGTTACTAA 1099
Query 1127 CATTAAGTTGAGAACTTTAGCAAGACTGCCAGT-TACAAACTGGAGGAAGGAAAGGATGA 1185
|||||||||||| ||| || ||||||| ||| || | || |||||||| ||||||
Sbjct 1100 CATTAAGTTGAGGACTCTAATGAGACTGCTAGTGTA-AG-CTAGAGGAAGGTGGGGATGA 1157
Query 1186 CGTCAAATCAGTATGCCTCTTACACCTTGGGCTACACACGTGCTACAATGGCAAATACAA 1245
|||||||||| ||||| |||| | ||||||||||||||||||||||||| ||||||
Sbjct 1158 CGTCAAATCATCATGCCCCTTATGTCCTGGGCTACACACGTGCTACAATGGCTGATACAA 1217
Query 1246 AAAGTTGCAAACTTGTGAAAGTGAGCCAATCTTTAAAATTT-GTCTCAGTTCGGATTGAA 1304
| |||||||| | || || | |||| ||||| |||| | ||||||||||||||||||
Sbjct 1218 AGAGTTGCAATCCTGCGAGGGGGAGCTAATCTCAAAAAGTCAGTCTCAGTTCGGATTGAA 1277
Query 1305 GTCTGAAACTCGACTTCATGAAGTCGGAATCGCTAGTAATCGTGAATCAGCAATGTCACG 1364
||||| ||||||||||||||||| ||||||| |||||||||| |||||||||||||| ||
Sbjct 1278 GTCTGCAACTCGACTTCATGAAGCCGGAATCACTAGTAATCGCGAATCAGCAATGTCGCG 1337
Query 1365 GTGAATACGTTCTCGGGTTTTGTACACACCGCCCGTCAAACCACGAAAATTGATAGTTCC 1424
|||||||||||||||||| ||||||||||||||||||| |||| || | ||| || | ||
Sbjct 1338 GTGAATACGTTCTCGGGTCTTGTACACACCGCCCGTCACACCATGAGAGTTGGTAATACC 1397
Query 1425 AGAAGGTAAACATCC-AACCGTAAGGAGG-ATTTTAACCAAGGAAAGATCAGTGATTGGG 1482
||||| | ||| ||||||||||||| | | ||||||| | ||| || |||| ||
Sbjct 1398 AGAAGC-ACGTATCTTAACCGTAAGGAGGGAGCGT-ACCAAGGTAGGATTAGCGATTAGG 1455
Query 1483 GTTAAGTCGTAACAAGGTATCCCTACGAGAACGTGGGGATGGATTACCTCCTT 1535
|| ||||||||||||||||||| |||| ||||||| || ||||| ||||||||
Sbjct 1456 GTGAAGTCGTAACAAGGTATCCGTACGGGAACGTGCGGCTGGATCACCTCCTT 1508
>Spiroplasma mirum strain ATCC 29335 16S ribosomal RNA, complete sequence
Sequence ID: NR_121794.2 Length: 1522
Range 1: 8 to 1522
Score:1031 bits(558), Expect:0.0,
Identities:1221/1542(79%), Gaps:42/1542(2%), Strand: Plus/Plus
Query 10 AGAGTTTGATCCTAGCTCAGGATTAACACTGGCGGTATGCCTAATACATGCAAGTCGAAC 69
||||||||||||| ||||||||| ||| ||||||| ||||||||||||||||||||||||
Sbjct 8 AGAGTTTGATCCTGGCTCAGGATGAACGCTGGCGGCATGCCTAATACATGCAAGTCGAAC 67
Query 70 GAAATTAATCTTTCGAGATTAATTTAGTGGCGAACGGGTGAGTAACACGTGCTTAATCTA 129
| | | || | | ||||||||||||||||||||||||| |||||||
Sbjct 68 G-GGGT--GC-TT---G---CACCCAGTGGCGAACGGGTGAGTAACACGTATCTAATCTA 117
Query 130 CCCTTAAATCAGGAATACGCA-CTGGAAACG-GTGAATAATACCTGATG-TGTTTTTTAA 186
||| | | || ||| || |||||||| || ||||||| ||| | | ||| |
Sbjct 118 CCCATTAGCGGGGGATA-ACAGTTGGAAACGACTG-CTAATACCGCATGATATCTTTGGA 175
Query 187 AACGCATGTTTTAAAAAACAAAGCAACTTCTGGTTGTGTTTAAGGATGAGAGCGCGTCGC 246
|||| ||| || |||| | | ||| | | ||||||| | ||| ||
Sbjct 176 GGGGCATCTTTGAAGGTTGAAAGGTCCGTTTGG-ACCACTAATGGATGAGGGTGCGGCGT 234
Query 247 ATTAGATTGTTGGTGGGGTAACGGCCTACCAAGTTAATGATGCGTAGCTGAACTGAGAGG 306
||||| ||||||||||||||| ||||||||||| ||||| |||||| || ||||||||
Sbjct 235 ATTAGCTTGTTGGTGGGGTAATGGCCTACCAAGGCTATGATACGTAGCCGACCTGAGAGG 294
Query 307 TTGAACAGCCACACTGGGATTGAGATACGGCCCAGACTCCTACGGGAGGCAGCAGTAAGG 366
||| | |||||| |||| ||||| ||||||| |||||||||||||||||||||| ||
Sbjct 295 GTGATCGGCCACATCGGGACTGAGACACGGCCCGAACTCCTACGGGAGGCAGCAGTAGGG 354
Query 367 AATTTTTCACAATGGGCGCAAGCCTGATGAAGCAATACCGCGTGATTGATGAAGGTTTTC 426
|||||||||||||||||| |||||||||| |||||| |||||||| ||| || ||| |||
Sbjct 355 AATTTTTCACAATGGGCGAAAGCCTGATGGAGCAATGCCGCGTGACTGAAGACGGTCTTC 414
Query 427 GGATCGTAAAAATCTGTGGTAAAGAAAGAAAAGTTAGTTTGAAGAAAAGCGAATTAATTT 486
|||| ||||| ||||| |||| | ||||| || | | | | |||| || ||| |||
Sbjct 415 GGATTGTAAAGGTCTGTTGTAAGGGAAGAACAGCAAATAT-AGGAAATGC-TATTTGTTT 472
Query 487 GACGGTACTTTATTAGAAAGTCACGACTAATTACGTGCCAGCAGTCGCGGTAATACGTGA 546
|||||||| ||| |||||| |||| |||| || |||||||||| ||||||||||| |
Sbjct 473 GACGGTACCTTACCAGAAAGCCACGGCTAACTATGTGCCAGCAGCCGCGGTAATACATAG 532
Query 547 GTGGCGAGTGTTATCCGGAATTATTGGGCGTAAAGTATGCGTAGATGGTGAAATTAGTCA 606
||||| || |||||||||| ||||||||||||||| |||| ||| ||| | |||
Sbjct 533 GTGGCAAGCGTTATCCGGATTTATTGGGCGTAAAGCGTGCGCAGACGGTTTAGCAAGT-T 591
Query 607 CAGGTTTAAA-AATGGAGCTCAACTCCATAACG-CTTGTGATACTGTTTTACTAGAGGAT 664
|| ||||| | ||| ||||||||||| || |||| | |||||| ||||||| |
Sbjct 592 TGGGGTTAAAGACTGGGGCTCAACTCCAGTTCGCCTTG-AAAACTGTTAGACTAGAGTGT 650
Query 665 AGAAGATGTTAGTGGAATTTCATATGTAGCGGTGGAATGCGTGGATATATGAAGGAACAC 724
|| ||| ||| ||||||| ||| |||||||||| ||||||| |||||||| ||||||||
Sbjct 651 AGGAGAGGTTGATGGAATTCCATGTGTAGCGGTGAAATGCGTAGATATATGGAGGAACAC 710
Query 725 CAATAGCGAAGGCGACTAACAAGTCTACTC-CTGACATTGAGGCATGAGAGCGCGGGGAG 783
|| | ||||||||| ||| | ||| || ||||| || ||||| || |||| ||||||
Sbjct 711 CAGTGGCGAAGGCGGTCAACTGGCCTA-TCACTGACGTTTAGGCACGAAAGCGTGGGGAG 769
Query 784 CAAATCGGATTAGATACCCGAGTAGTCCGCGCCGTAAACGCTGGGTACTAGATATTGTCA 843
||||| ||||||||||||| |||||||| ||||||||||| || |||||| | ||||
Sbjct 770 CAAATAGGATTAGATACCCTAGTAGTCCACGCCGTAAACGATGAGTACTA---AGTGTCG 826
Query 844 G-TTAAGAGAATGT-C-GTAGTTAACACGTTAAGTACCCCGCCTGGGGAGTATGCGCGCA 900
| |||| || | | || |||| | |||||||| ||||||| | ||||||| ||||
Sbjct 827 GACTAAG-TTCGGTGCTGCAGCTAACGCATTAAGTACTCCGCCTGAGTAGTATGCTCGCA 885
Query 901 AGCGTAAAACTCAAAGGAATTGACGGGAACCCGCACAAGCGGTGGAGCATGTGGTTTAAT 960
|| || ||||||||||||||||||||| ||||||||||||||||||||||||||||||||
Sbjct 886 AGAGTGAAACTCAAAGGAATTGACGGGGACCCGCACAAGCGGTGGAGCATGTGGTTTAAT 945
Query 961 TCGAAGCAACGCGAAGAACCTTACCAAGGTTTGACATTTACTGCAAAACTGTAGAAATAC 1020
||||||||||||||||||||||||||||| ||||||| | |||||| ||||||| ||||
Sbjct 946 TCGAAGCAACGCGAAGAACCTTACCAAGGCTTGACATCCAGTGCAAAGCTGTAGAGATAC 1005
Query 1021 AGCCGAGGCTAACAGTAA-ACAGATGGTACATAGTTGTCGTCAGTTCGTGTCGTGAGATG 1079
|| |||| ||||| | | |||| |||| ||| ||||||||||| ||||| |||||| ||
Sbjct 1006 AGTAGAGGTTAACATTGAGACAGGTGGTGCATGGTTGTCGTCAGCTCGTGCCGTGAGGTG 1065
Query 1080 TAGGGTTAAGTCCCCCAACGAACGCAACCCTTGTTGCTAGTTGCTAACATTAAGTTGAGA 1139
| |||||||||| ||||| |||||||||||| | ||||| || |||||||||||||
Sbjct 1066 TTTGGTTAAGTCCAGTAACGAGCGCAACCCTTGTCGTTAGTTACTC-CATTAAGTTGAGA 1124
Query 1140 -ACTTTAGCAAGACTGCCAGT-TACAAACTGGAGGAAGGAAAGGATGACGTCAAATCAGT 1197
||| || | ||||||| ||| || | || |||||||| ||||||||||||||||
Sbjct 1125 TACTCTAACGAGACTGCTAGTGTA-AG-CTAGAGGAAGGTGGGGATGACGTCAAATCATC 1182
Query 1198 ATGCCTCTTACACCTTGGGCTACACACGTGCTACAATGGCAAATACAAAAAGTTGCAAAC 1257
||||| |||| ||||||||||||||||||||||||||| |||||| |||||| | |
Sbjct 1183 ATGCCCCTTATGTCTTGGGCTACACACGTGCTACAATGGCCGGTACAAACAGTTGCGATC 1242
Query 1258 TTGTGAAAGTGAGCCAATCTTTAAAATTT-GTCTCAGTTCGGATTGAAGTCTGAAACTCG 1316
| || | || |||| ||||| |||| ||||||||||||||||| | ||| ||||||
Sbjct 1243 TCGTAAGAGGGAGCTAATCTGAAAAAGCCGGTCTCAGTTCGGATTGAGGGCTGCAACTCG 1302
Query 1317 ACTTCATGAAGTCGGAATCGCTAGTAATCGTGAATCAGCAATGTCACGGTGAATACGTTC 1376
| ||||||||||||||||||||||||||| | |||||||||| | ||||||||||||||
Sbjct 1303 CCCTCATGAAGTCGGAATCGCTAGTAATCGCGGATCAGCAATGCCGCGGTGAATACGTTC 1362
Query 1377 TCGGGTTTTGTACACACCGCCCGTCAAACCACGAAAATTGATAGTTCCAGAAGGTAAACA 1436
|||||| ||||||||||||||||||| |||| || | ||| || | ||||||| | |
Sbjct 1363 TCGGGTCTTGTACACACCGCCCGTCACACCATGAGAGTTGGTAATGCCAGAAG-TCGGTA 1421
Query 1437 TCC-AACCGTAAGGAGGATTTTAACCAAGGAAAGA-TCAGTGATTGGGGTTAAGTCGTAA 1494
||| ||||| ||||||| | |||||| | || | | ||||| |||| |||||||||
Sbjct 1422 TCCTAACCGCAAGGAGGGAGCTGCCCAAGGCAGGACTGA-TGATTAGGGTGAAGTCGTAA 1480
Query 1495 CAAGGTATCCCTACGAGAACGTGGGGATGGATTACCTCCTTT 1536
|||||||||| ||| ||| ||| |||||||| |||||||||
Sbjct 1481 CAAGGTATCCGTACCGGAAGGTGCGGATGGATCACCTCCTTT 1522
>Spiroplasma melliferum strain BC-3 16S ribosomal RNA, partial sequence
Sequence ID: NR_025756.1 Length: 1515
Range 1: 208 to 1515
Score:1031 bits(558), Expect:0.0,
Identities:1071/1321(81%), Gaps:25/1321(1%), Strand: Plus/Plus
Query 227 TAA-GGATGAGAGCGCGTCGCATTAGATTGTTGGTGGGGTAACGGCCTACCAAGTTAATG 285
||| ||||||| ||| || ||||| | ||||||||||||| ||||||||||| ||||
Sbjct 208 TAATGGATGAGGATGCGGCGTATTAGTTAGTTGGTGGGGTAATGGCCTACCAAGACAATG 267
Query 286 ATGCGTAGCTGAACTGAGAGGTTGAACAGCCACACTGGGATTGAGATACGGCCCAGACTC 345
|| |||||| ||||||||||||||| | |||||| |||| ||||| ||||||| ||||
Sbjct 268 ATACGTAGCCGAACTGAGAGGTTGATCGGCCACATCGGGACTGAGACACGGCCCGAACTC 327
Query 346 CTACGGGAGGCAGCAGTAAGGAATTTTTCACAATGGGCGCAAGCCTGATGAAGCAATACC 405
|||||||||||||||||| |||||||||||||||||||| |||||||||| |||||| ||
Sbjct 328 CTACGGGAGGCAGCAGTAGGGAATTTTTCACAATGGGCGAAAGCCTGATGGAGCAATGCC 387
Query 406 GCGTGATTGATGAAGGTTTTCGGATCGTAAAAATCTGTGGTAAAGAAAGAAAAGTTAGTT 465
|||||| ||| || ||| ||||||| ||||| ||||| |||| | ||||| ||| |||
Sbjct 388 GCGTGACTGAAGACGGTCTTCGGATTGTAAAGGTCTGTTGTAAGGGAAGAACAGTAAGTA 447
Query 466 TGAAGAAAAGCGAATTAATTTGACGGTACTTTATTAGAAAGTCACGACTAATTACGTGCC 525
| | |||| | | || |||||||||||| ||| |||||| |||| |||| || |||||
Sbjct 448 T-AGGAAATGATACTT-ATTTGACGGTACCTTACCAGAAAGCCACGGCTAACTATGTGCC 505
Query 526 AGCAGTCGCGGTAATACGTGAGTGGCGAGTGTTATCCGGAATTATTGGGCGTAAAGTATG 585
||||| ||||||||||| | ||||| || |||||||||| ||||||||||||||| ||
Sbjct 506 AGCAGCCGCGGTAATACATAGGTGGCAAGCGTTATCCGGATTTATTGGGCGTAAAGCGTG 565
Query 586 CGTAGATGGTGAAATTAGTCACAGGTTTAAA-AATGGAGCTCAACTCCATAACG-CTTGT 643
|| ||| ||| || ||| || | ||| ||||||||||||||| || ||||
Sbjct 566 CGCAGACGGTTTAACAAGT-TTGGGGTCAAATCCTGGAGCTCAACTCCAGTTCGCCTTG- 623
Query 644 GATACTGTTTTACTAGAGGATAGAAGATGTTAGTGGAATTTCATATGTAGCGGTGGAATG 703
| |||||| |||||| ||| ||| || ||||||| ||| |||||||||| ||||
Sbjct 624 AAAACTGTTAAGCTAGAGTGTAGGAGAGGTCGATGGAATTCCATGTGTAGCGGTGAAATG 683
Query 704 CGTGGATATATGAAGGAACACCAATAGCGAAGGCGACTAACAAGTCTACTC-CTGACATT 762
||| |||||||| |||||||||| | ||||||||| || | ||| || ||||| ||
Sbjct 684 CGTAGATATATGGAGGAACACCAGTGGCGAAGGCGGTCGACTGGCCTA-TCACTGACGTT 742
Query 763 GAGGCATGAGAGCGCGGGGAGCAAATCGGATTAGATACCCGAGTAGTCCGCGCCGTAAAC 822
||||| || |||| |||||||||| ||||||||||||| ||||||| ||||||||||
Sbjct 743 TAGGCACGAAAGCGTAGGGAGCAAATAGGATTAGATACCCTAGTAGTCTACGCCGTAAAC 802
Query 823 GCTGGGTACTAGATATTGTCAG-TTAAGAGAATGT-C-GTAGTTAACACGTTAAGTACCC 879
| || |||||| | |||| | |||| || | | ||||||| | |||||||| |
Sbjct 803 GATGAGTACTA---AGTGTCGGACTAAG-TTCGGTGCTGCAGTTAACGCATTAAGTACTC 858
Query 880 CGCCTGGGGAGTATGCGCGCAAGCGTAAAACTCAAAGGAATTGACGGGAACCCGCACAAG 939
|||||| | ||||||| |||||| || ||||||||||||||||||||| |||||||||||
Sbjct 859 CGCCTGAGTAGTATGCTCGCAAGAGTGAAACTCAAAGGAATTGACGGGGACCCGCACAAG 918
Query 940 CGGTGGAGCATGTGGTTTAATTCGAAGCAACGCGAAGAACCTTACCAAGGTTTGACATTT 999
|||||||||||||||||||||||||||||||||||||||||||||||||| |||||||
Sbjct 919 CGGTGGAGCATGTGGTTTAATTCGAAGCAACGCGAAGAACCTTACCAAGGCTTGACATCC 978
Query 1000 ACTGCAAAACTGTAGAAATACAGCCGAGGCTAACAGTAA-ACAGATGGTACATAGTTGTC 1058
| |||||| |||||||||||||| |||| ||||| | | |||| |||| ||| ||||||
Sbjct 979 AGTGCAAAGCTGTAGAAATACAGTGGAGGTTAACATTGAGACAGGTGGTGCATGGTTGTC 1038
Query 1059 GTCAGTTCGTGTCGTGAGATGTAGGGTTAAGTCCCCCAACGAACGCAACCCTTGTTGCTA 1118
||||| ||||| |||||| ||| |||||||||| ||||| ||||||||||| | ||
Sbjct 1039 GTCAGCTCGTGCCGTGAGGTGTTTGGTTAAGTCCAGTAACGAGCGCAACCCTTGCCGTTA 1098
Query 1119 GTTGCTAACATTAAGTTGAGA-ACTTTAGCAAGACTGCCAGT-TACAAACTGGAGGAAGG 1176
||| || ||||||||||||| ||| || | |||||| ||| || | || ||||||||
Sbjct 1099 GTTACTC-CATTAAGTTGAGATACTCTAACGGGACTGCTAGTGTA-AG-CTAGAGGAAGG 1155
Query 1177 AAAGGATGACGTCAAATCAGTATGCCTCTTACACCTTGGGCTACACACGTGCTACAATGG 1236
||||||||||||||||| ||||| |||| ||||||||||||||||||||||||||
Sbjct 1156 TGGGGATGACGTCAAATCAGCATGCCCCTTATGTCTTGGGCTACACACGTGCTACAATGG 1215
Query 1237 CAAATACAAAAAGTTGCAAACTTGTGAAAGTGAGCCAATCTTTAAAATTTG-TCTCAGTT 1295
||||||||||||| | || || | || |||| ||||| |||| | ||||||||
Sbjct 1216 TCGGTACAAAAAGTTGCGATCTCGTAAGAGGGAGCTAATCTGAAAAAGCCGATCTCAGTT 1275
Query 1296 CGGATTGAAGTCTGAAACTCGACTTCATGAAGTCGGAATCGCTAGTAATCGTGAATCAGC 1355
|||||||| | ||| |||||| | |||||||| |||||||||||||||||| ||||||||
Sbjct 1276 CGGATTGAGGGCTGCAACTCGCCCTCATGAAGCCGGAATCGCTAGTAATCGCGAATCAGC 1335
Query 1356 AATGTCACGGTGAATACGTTCTCGGGTTTTGTACACACCGCCCGTCAAACCACGAAAATT 1415
|||||| |||||||||||||||||||| ||||||||||||||||||| |||| || | ||
Sbjct 1336 AATGTCGCGGTGAATACGTTCTCGGGTCTTGTACACACCGCCCGTCACACCATGAGAGTT 1395
Query 1416 GATAGTTCCAGAAGGTAAACATCC-AACCGTAAGGAGGATTTTAACCAAGGAAAGATCAG 1474
|||| | ||||||| | || | ||||| |||||||| |||||| | |||
Sbjct 1396 GATAATACCAGAAG-TCGGTATTCTAACCGCAAGGAGGAAGCCGCCCAAGGTAGGATTGA 1454
Query 1475 TGATTGGGGTTAAGTCGTAACAAGGTATCCCTACGAGAACGTGGGGATGGATTACCTCCT 1534
||||| |||| ||||||||||||||||||| |||||||||||| || ||||| |||||||
Sbjct 1455 TGATTAGGGTGAAGTCGTAACAAGGTATCCGTACGAGAACGTGCGGCTGGATCACCTCCT 1514
Query 1535 T 1535
|
Sbjct 1515 T 1515
>Spiroplasma corruscae strain EC-1 16S ribosomal RNA, partial sequence
Sequence ID: NR_025700.1 Length: 1516
Range 1: 209 to 1516
Score:1031 bits(558), Expect:0.0,
Identities:1070/1320(81%), Gaps:23/1320(1%), Strand: Plus/Plus
Query 227 TAAG-GATGAGAGCGCGTCGCATTAGATTGTTGGTGGGGTAACGGCCTACCAAGTTAATG 285
|||| |||||| ||| || ||||| | || ||| ||||| ||| |||| || |||
Sbjct 209 TAAGAGATGAGGATGCGGCGTATTAGCTAGTAGGTAAGGTAATGGCTTACCTAGGCGATG 268
Query 286 ATGCGTAGCTGAACTGAGAGGTTGAACAGCCACACTGGGATTGAGATACGGCCCAGACTC 345
|| |||||| ||||||||||||||| | |||||| ||||| |||||||||||||||||||
Sbjct 269 ATACGTAGCCGAACTGAGAGGTTGATCGGCCACATTGGGACTGAGATACGGCCCAGACTC 328
Query 346 CTACGGGAGGCAGCAGTAAGGAATTTTTCACAATGGGCGCAAGCCTGATGAAGCAATACC 405
|||||||||||||||||| |||||||||||||||||||| ||||||||||||||||| ||
Sbjct 329 CTACGGGAGGCAGCAGTAGGGAATTTTTCACAATGGGCGAAAGCCTGATGAAGCAATGCC 388
Query 406 GCGTGATTGATGAAGGTTTTCGGATCGTAAAAATCTGTGGTAAAGAAAGAAAAGTTAGTT 465
|||||| |||||||||| ||||||| |||||| ||||| |||| | |||||| | |||
Sbjct 389 GCGTGAGTGATGAAGGTCTTCGGATTGTAAAACTCTGTTGTAAGGGAAGAAATGCTAG-A 447
Query 466 TGAAGAAAAGCGAATTAATTTGACGGTACTTTATTAGAAAGTCACGACTAATTACGTGCC 525
|| |||| || ||| ||||||||||| ||| |||||| |||| |||| || |||||
Sbjct 448 AGAGGAAATGC-TTTTAGTTTGACGGTACCTTACCAGAAAGCCACGGCTAACTATGTGCC 506
Query 526 AGCAGTCGCGGTAATACGTGAGTGGCGAGTGTTATCCGGAATTATTGGGCGTAAAGTATG 585
||||| ||||||||||| | ||||| || |||||||||| |||||||||||| || ||
Sbjct 507 AGCAGCCGCGGTAATACATAGGTGGCAAGCGTTATCCGGATTTATTGGGCGTATAGGGTG 566
Query 586 CGTAGATGGTGAAATTAGTCACAGGTTTAAA-AATGGAGCTCAACTCCAT-AACG-CTTG 642
||||| |||| | | ||| ||||| || || ||||||| || || ||||
Sbjct 567 CGTAGGTGGTTAGTTAAGTTTGAGGTTAAATCCCAGG-GCTCAAC-CCTGGTCCGCCTTG 624
Query 643 TGATACTGTTTTACTAGAGGATAGAAGATGTTAG-TGGAATTTCATATGTAGCGGTGGAA 701
| |||| | |||||| | || ||| | ||| ||||||| ||| |||||||||| ||
Sbjct 625 -AAAACTGGCTAACTAGAATACAGGAGA-GGTAGATGGAATTCCATGTGTAGCGGTGAAA 682
Query 702 TGCGTGGATATATGAAGGAACACCAATAGCGAAGGCG-ACTAACAAGTCTACTCCTGACA 760
||||| |||||||| |||||||||| | ||||||||| || || | || | |||||
Sbjct 683 TGCGTAGATATATGGAGGAACACCAGTGGCGAAGGCGGTCT-ACTGGCCTGTTATTGACA 741
Query 761 TTGAGGCATGAGAGCGCGGGGAGCAAATCGGATTAGATACCCGAGTAGTCCGCGCCGTAA 820
||||||| || |||| ||||||||||| ||||||||||||| |||||||| ||||||||
Sbjct 742 CTGAGGCACGAAAGCGTGGGGAGCAAATAGGATTAGATACCCTAGTAGTCCACGCCGTAA 801
Query 821 ACGCTGGGTACTAGATATTGTCAGTTAAGAGAATGTCGTAGTTAACACGTTAAGTACCCC 880
||| || |||||| | | | || || | || | || |||| | |||||||| ||
Sbjct 802 ACGTTGAGTACTAAGTGTCGGCAATTTGTCG-GTGCTGCAGCTAACGCATTAAGTACTCC 860
Query 881 GCCTGGGGAGTATGCGCGCAAGCGTAAAACTCAAAGGAATTGACGGGAACCCGCACAAGC 940
||||| | ||||||| |||||| || ||||||||||||||||||||| |||||||||||
Sbjct 861 GCCTGAGTAGTATGCTCGCAAGAGTGAAACTCAAAGGAATTGACGGGGACCCGCACAAGT 920
Query 941 GGTGGAGCATGTGGTTTAATTCGAAGCAACGCGAAGAACCTTACCAAGGTTTGACATTTA 1000
|||||||||||||||||||||||||||||||||||||||||||||| || ||||||| |
Sbjct 921 GGTGGAGCATGTGGTTTAATTCGAAGCAACGCGAAGAACCTTACCAGGGCTTGACATCCA 980
Query 1001 CTGCAAAACTGTAGAAATACAGCCGAGGCTAACAGTAA-ACAGATGGTACATAGTTGTCG 1059
||||||||| ||| || || ||||| |||| | | |||| |||| ||| |||||||
Sbjct 981 GTGCAAAACTACAGAGATGTAGTGGAGGCCAACATTGAGACAGGTGGTGCATGGTTGTCG 1040
Query 1060 TCAGTTCGTGTCGTGAGATGTAGGGTTAAGTCCCCCAACGAACGCAACCCTTGTTGCTAG 1119
|||| ||||| |||||| ||| |||||||||||| |||||| |||||||| | | | |||
Sbjct 1041 TCAGCTCGTGCCGTGAGGTGTTGGGTTAAGTCCCGCAACGAGCGCAACCCCTATCGTTAG 1100
Query 1120 TTGCTAACATTAAGTTGAGAACTTTAGCAAGACTGCCAGT-TACAAACTGGAGGAAGGAA 1178
|| |||||||||||||||| |||||| | ||||||| ||| || | || ||||||||
Sbjct 1101 TTACTAACATTAAGTTGAGCACTTTAACGAGACTGCTAGTGTA-AG-CTAGAGGAAGGTG 1158
Query 1179 AGGATGACGTCAAATCAGTATGCCTCTTACACCTTGGGCTACACACGTGCTACAATGGCA 1238
|||||||||||||||| ||||| |||| | |||||||||||||||||||||||||
Sbjct 1159 GGGATGACGTCAAATCATCATGCCCCTTATGTCCTGGGCTACACACGTGCTACAATGGCT 1218
Query 1239 AATACAAAAAGTTGCAAACTTGTGAAAGTGAGCCAATCTTTAAAATTT-GTCTCAGTTCG 1297
||||||| ||| |||| | ||||| | |||| ||||| |||| | |||||||||||
Sbjct 1219 GATACAAAGAGTCGCAATCCTGTGAGGGGGAGCTAATCTCAAAAAGTCAGTCTCAGTTCG 1278
Query 1298 GATTGAAGTCTGAAACTCGACTTCATGAAGTCGGAATCGCTAGTAATCGTGAATCAGCAA 1357
|||||||||||| ||||||||||||||||| ||||||| |||||||||| ||||||||||
Sbjct 1279 GATTGAAGTCTGCAACTCGACTTCATGAAGCCGGAATCACTAGTAATCGCGAATCAGCAA 1338
Query 1358 TGTCACGGTGAATACGTTCTCGGGTTTTGTACACACCGCCCGTCAAACCACGAAAATTGA 1417
||| |||||||||||||||||||| ||||||||||||||||||| |||| || | |||
Sbjct 1339 CGTCGCGGTGAATACGTTCTCGGGTCTTGTACACACCGCCCGTCACACCATGAGAGTTGG 1398
Query 1418 TAGTTCCAGAAGGTAAACATCC-AACCGTAAGGAG-GATTTTAACCAAGGAAAGATCAGT 1475
|| | ||||||| | ||| ||||| |||||| || | ||||||| | ||| ||
Sbjct 1399 TAATACCAGAAGC-ACGTATCTTAACCGCAAGGAGAGAGCGT-ACCAAGGTAGGATTAGC 1456
Query 1476 GATTGGGGTTAAGTCGTAACAAGGTATCCCTACGAGAACGTGGGGATGGATTACCTCCTT 1535
|||| |||| ||||||||||||||||||| |||| ||||||| || ||||| ||||||||
Sbjct 1457 GATTAGGGTGAAGTCGTAACAAGGTATCCGTACGGGAACGTGCGGCTGGATCACCTCCTT 1516
>Spiroplasma litorale strain TN-1 16S ribosomal RNA, partial sequence
Sequence ID: NR_025708.1 Length: 1516
Range 1: 214 to 1516
Score:1029 bits(557), Expect:0.0,
Identities:1066/1315(81%), Gaps:22/1315(1%), Strand: Plus/Plus
Query 231 GATGAGAGCGCGTCGCATTAGATTGTTGGTGGGGTAACGGCCTACCAAGTTAATGATGCG 290
|||||| ||| || ||||| | || |||| ||||| ||| ||| || ||||| ||
Sbjct 214 GATGAGGATGCGGCGTATTAGCTAGTAGGTGAGGTAATGGCTCACCTAGGCGATGATACG 273
Query 291 TAGCTGAACTGAGAGGTTGAACAGCCACACTGGGATTGAGATACGGCCCAGACTCCTACG 350
|||| ||||||||||||||| | |||||| ||||| ||||||||||||||||||||||||
Sbjct 274 TAGCCGAACTGAGAGGTTGATCGGCCACATTGGGACTGAGATACGGCCCAGACTCCTACG 333
Query 351 GGAGGCAGCAGTAAGGAATTTTTCACAATGGGCGCAAGCCTGATGAAGCAATACCGCGTG 410
||||||||||||| |||||||||||||||||||| ||||||||||||||||| |||||||
Sbjct 334 GGAGGCAGCAGTAGGGAATTTTTCACAATGGGCGAAAGCCTGATGAAGCAATGCCGCGTG 393
Query 411 ATTGATGAAGGTTTTCGGATCGTAAAAATCTGTGGTAAAGAAAGAAAAGTTAGTTTGAAG 470
| |||||||||| ||||||| ||||| ||||| |||| | |||||| | ||| || |
Sbjct 394 AGTGATGAAGGTCTTCGGATTGTAAAGCTCTGTTGTAAGGGAAGAAATGCTAG-AAGAGG 452
Query 471 AAAAGCGAATTAATTTGACGGTACTTTATTAGAAAGTCACGACTAATTACGTGCCAGCAG 530
||| || ||| ||||||||||| ||| |||||| |||| |||| || ||||||||||
Sbjct 453 AAATGC-TTTTAGTTTGACGGTACCTTACCAGAAAGCCACGGCTAACTATGTGCCAGCAG 511
Query 531 TCGCGGTAATACGTGAGTGGCGAGTGTTATCCGGAATTATTGGGCGTAAAGTATGCGTAG 590
||||||||||| | ||||| || |||||||||| |||||||||||| || |||||||
Sbjct 512 CCGCGGTAATACATAGGTGGCAAGCGTTATCCGGATTTATTGGGCGTATAGGGTGCGTAG 571
Query 591 ATGGTGAAATTAGTCACAGGTTTAAA-AATGGAGCTCAACTCCAT-AACG-CTTGTGATA 647
|||| | | ||| ||||| || || ||||||| || || |||| | |
Sbjct 572 GTGGTTAGTTAAGTTTGAGGTTAAATCCCAGG-GCTCAAC-CCTGGTCCGCCTTG-AAAA 628
Query 648 CTGTTTTACTAGAGGATAGAAGATGTTAG-TGGAATTTCATATGTAGCGGTGGAATGCGT 706
||| | |||||| | || ||| | ||| ||||||| ||| ||||||||||||||||||
Sbjct 629 CTGGCTAACTAGAATACAGGAGA-GGTAGATGGAATTCCATGTGTAGCGGTGGAATGCGT 687
Query 707 GGATATATGAAGGAACACCAATAGCGAAGGCG-ACTAACAAGTCTACTCCTGACATTGAG 765
|||||||| |||||||||| | ||||||||| || || | || ||||| ||||
Sbjct 688 AGATATATGGAGGAACACCAGTGGCGAAGGCGGTCT-ACTGGCCTGTGATTGACACTGAG 746
Query 766 GCATGAGAGCGCGGGGAGCAAATCGGATTAGATACCCGAGTAGTCCGCGCCGTAAACGCT 825
||| || |||| ||||||||||| ||||||||||||| |||||||| ||||||||||| |
Sbjct 747 GCACGAAAGCGTGGGGAGCAAATAGGATTAGATACCCTAGTAGTCCACGCCGTAAACGTT 806
Query 826 GGGTACTAGATATTGTCAGTTAAGAGAATGTCGTAGTTAACACGTTAAGTACCCCGCCTG 885
| |||||| | | | || || | || | || |||| | |||||||| |||||||
Sbjct 807 GAGTACTAAGTGTCGGCAATTTGTCG-GTGCTGCAGCTAACGCATTAAGTACTCCGCCTG 865
Query 886 GGGAGTATGCGCGCAAGCGTAAAACTCAAAGGAATTGACGGGAACCCGCACAAGCGGTGG 945
| ||||||| |||||| || ||||||||||||||||||||| ||||||||||| |||||
Sbjct 866 AGTAGTATGCTCGCAAGAGTGAAACTCAAAGGAATTGACGGGGACCCGCACAAGTGGTGG 925
Query 946 AGCATGTGGTTTAATTCGAAGCAACGCGAAGAACCTTACCAAGGTTTGACATTTACTGCA 1005
||||||||||||||||||||||||||||||||||||||||| || ||||||| | ||||
Sbjct 926 AGCATGTGGTTTAATTCGAAGCAACGCGAAGAACCTTACCAGGGCTTGACATCCAGTGCA 985
Query 1006 AAACTGTAGAAATACAGCCGAGGCTAACAGTAA-ACAGATGGTACATAGTTGTCGTCAGT 1064
||||| ||| || || ||||| |||| | | |||| |||| ||| |||||||||||
Sbjct 986 AAACTACAGAGATGTAGTGGAGGCCAACATTGAGACAGGTGGTGCATGGTTGTCGTCAGC 1045
Query 1065 TCGTGTCGTGAGATGTAGGGTTAAGTCCCCCAACGAACGCAACCCTTGTTGCTAGTTGCT 1124
||||| |||||| ||| |||||||||||| |||||| |||||||| | | | ||||| ||
Sbjct 1046 TCGTGCCGTGAGGTGTTGGGTTAAGTCCCGCAACGAGCGCAACCCCTATCGTTAGTTACT 1105
Query 1125 AACATTAAGTTGAGAACTTTAGCAAGACTGCCAGT-TACAAACTGGAGGAAGGAAAGGAT 1183
|||||||||||||| |||||| | ||||||| ||| || | || |||||||| ||||
Sbjct 1106 AACATTAAGTTGAGCACTTTAACGAGACTGCTAGTGTA-AG-CTAGAGGAAGGTGGGGAT 1163
Query 1184 GACGTCAAATCAGTATGCCTCTTACACCTTGGGCTACACACGTGCTACAATGGCAAATAC 1243
|||||||||||| ||||| |||| | ||||||||||||||||||||||||| ||||
Sbjct 1164 GACGTCAAATCATCATGCCCCTTATGTCCTGGGCTACACACGTGCTACAATGGCTGATAC 1223
Query 1244 AAAAAGTTGCAAACTTGTGAAAGTGAGCCAATCTTTAAAATTT-GTCTCAGTTCGGATTG 1302
||| ||| |||| | ||||| | |||| ||||| |||| | ||||||||||||||||
Sbjct 1224 AAAGAGTCGCAATCCTGTGAGGGGGAGCTAATCTCAAAAAGTCAGTCTCAGTTCGGATTG 1283
Query 1303 AAGTCTGAAACTCGACTTCATGAAGTCGGAATCGCTAGTAATCGTGAATCAGCAATGTCA 1362
||||||| ||||||||||||||||| ||||||| |||||||||| |||||||||| |||
Sbjct 1284 AAGTCTGCAACTCGACTTCATGAAGCCGGAATCACTAGTAATCGCGAATCAGCAACGTCG 1343
Query 1363 CGGTGAATACGTTCTCGGGTTTTGTACACACCGCCCGTCAAACCACGAAAATTGATAGTT 1422
|||||||||||||||||||| ||||||||||||||||||| |||| || | ||| || |
Sbjct 1344 CGGTGAATACGTTCTCGGGTCTTGTACACACCGCCCGTCACACCATGAGAGTTGGTAATA 1403
Query 1423 CCAGAAGGTAAACATCC-AACCGTAAGGAG-GATTTTAACCAAGGAAAGATCAGTGATTG 1480
||||||| | ||| |||||||||||| || | ||||||| | ||| || ||||
Sbjct 1404 CCAGAAGC-ACGTATCTTAACCGTAAGGAGAGAGCGT-ACCAAGGTAGGATTAGCGATTA 1461
Query 1481 GGGTTAAGTCGTAACAAGGTATCCCTACGAGAACGTGGGGATGGATTACCTCCTT 1535
|||| ||||||||||||||||||| |||| ||||||| || ||||| ||||||||
Sbjct 1462 GGGTGAAGTCGTAACAAGGTATCCGTACGGGAACGTGCGGCTGGATCACCTCCTT 1516
>Spiroplasma diminutum strain CUAS-1 16S ribosomal RNA, partial sequence
Sequence ID: NR_025702.1 Length: 1516
Range 1: 214 to 1516
Score:1029 bits(557), Expect:0.0,
Identities:1066/1315(81%), Gaps:22/1315(1%), Strand: Plus/Plus
Query 231 GATGAGAGCGCGTCGCATTAGATTGTTGGTGGGGTAACGGCCTACCAAGTTAATGATGCG 290
|||||| ||| || ||||| | || || ||||||| |||| ||| || ||||| ||
Sbjct 214 GATGAGGATGCGGCGTATTAGCTAGTAGGCGGGGTAATGGCCCACCTAGGCGATGATACG 273
Query 291 TAGCTGAACTGAGAGGTTGAACAGCCACACTGGGATTGAGATACGGCCCAGACTCCTACG 350
|||| ||||||||||||||| | |||||| ||||| ||||||||||||||||||||||||
Sbjct 274 TAGCCGAACTGAGAGGTTGATCGGCCACATTGGGACTGAGATACGGCCCAGACTCCTACG 333
Query 351 GGAGGCAGCAGTAAGGAATTTTTCACAATGGGCGCAAGCCTGATGAAGCAATACCGCGTG 410
||||||||||||| ||||||||||||||||| || ||| ||||||||||||| |||||||
Sbjct 334 GGAGGCAGCAGTAGGGAATTTTTCACAATGGACGAAAGTCTGATGAAGCAATGCCGCGTG 393
Query 411 ATTGATGAAGGTTTTCGGATCGTAAAAATCTGTGGTAAAGAAAGAAAAGTTAGTTTGAAG 470
| |||||| ||| ||||||| ||||| ||||| |||| | |||||| | ||| || |
Sbjct 394 AGTGATGACGGTCTTCGGATTGTAAAGCTCTGTTGTAAGGGAAGAAATGCTAG-AAGAGG 452
Query 471 AAAAGCGAATTAATTTGACGGTACTTTATTAGAAAGTCACGACTAATTACGTGCCAGCAG 530
||| || ||| ||||||||||| ||| |||||| |||| |||| || ||||||||||
Sbjct 453 AAATGC-TTTTAGTTTGACGGTACCTTACCAGAAAGCCACGGCTAACTATGTGCCAGCAG 511
Query 531 TCGCGGTAATACGTGAGTGGCGAGTGTTATCCGGAATTATTGGGCGTAAAGTATGCGTAG 590
||||||||||| | ||||| || |||||||||| |||||||||||| || |||||||
Sbjct 512 CCGCGGTAATACATAGGTGGCAAGCGTTATCCGGATTTATTGGGCGTATAGGGTGCGTAG 571
Query 591 ATGGTGAAATTAGTCACAGGTTTAAAAATGGAGCTCAACTCCATAACG-CTTGTGATACT 649
||| | | ||| ||||| || ||||||||||||| || |||| | |||
Sbjct 572 GAGGTTAGTTAAGTTTGAGGTTAAAGCCCGGAGCTCAACTCCGGTTCGCCTTG-AAAACT 630
Query 650 GTTTTACTAGAGGATAGAAGATGTTAG-TGGAATTTCATATGTAGCGGTGGAATGCGTGG 708
| | |||||| || ||| | ||| ||||||||||| |||||||||||||||||| |
Sbjct 631 GGCTAACTAGAATGCAGGAGA-GGTAGATGGAATTTCATGTGTAGCGGTGGAATGCGTAG 689
Query 709 ATATATGAAGGAACACCAATAGCGAAGGCG-ACTAACAAGTCTACTCCTGACATTGAGGC 767
|||||||||||||||||| | ||||||||| || || | || |||| ||||||
Sbjct 690 ATATATGAAGGAACACCAGTGGCGAAGGCGGTCT-ACTGGCCTGTGATTGACTCTGAGGC 748
Query 768 ATGAGAGCGCGGGGAGCAAATCGGATTAGATACCCGAGTAGTCCGCGCCGTAAACGCTGG 827
| || |||| ||||||||||| ||||||||||||| |||||||| ||||||||||| ||
Sbjct 749 ACGAAAGCGTGGGGAGCAAATAGGATTAGATACCCTAGTAGTCCACGCCGTAAACGTTGA 808
Query 828 GTACTAGATATTGTCAG--TTAAGAGAATGTCGTAGTTAACACGTTAAGTACCCCGCCTG 885
|||||| | |||| | ||||| || | || |||| | |||||||| |||||||
Sbjct 809 GTACTA---AGTGTCGGCTTTAAGTCGGTGCTGCAGCTAACGCATTAAGTACTCCGCCTG 865
Query 886 GGGAGTATGCGCGCAAGCGTAAAACTCAAAGGAATTGACGGGAACCCGCACAAGCGGTGG 945
| ||||||| |||||| || ||||||||||||||||||||| ||||||||||| |||||
Sbjct 866 AGTAGTATGCTCGCAAGAGTGAAACTCAAAGGAATTGACGGGGACCCGCACAAGTGGTGG 925
Query 946 AGCATGTGGTTTAATTCGAAGCAACGCGAAGAACCTTACCAAGGTTTGACATTTACTGCA 1005
||||||||||||||||||||||||||||||||||||||||| || ||||||| | ||||
Sbjct 926 AGCATGTGGTTTAATTCGAAGCAACGCGAAGAACCTTACCAGGGCTTGACATCCAGTGCA 985
Query 1006 AAACTGTAGAAATACAGCCGAGGCTAACAGTAA-ACAGATGGTACATAGTTGTCGTCAGT 1064
|| || ||| || || |||||||||| | | |||| |||| ||| |||||||||||
Sbjct 986 AAGCTACAGAGATGTAGTGGAGGCTAACATTGAGACAGGTGGTGCATGGTTGTCGTCAGC 1045
Query 1065 TCGTGTCGTGAGATGTAGGGTTAAGTCCCCCAACGAACGCAACCCTTGTTGCTAGTTGCT 1124
||||| |||||| ||| |||||||||||| |||||| |||||||| | | ||||| ||
Sbjct 1046 TCGTGCCGTGAGGTGTTGGGTTAAGTCCCGCAACGAGCGCAACCCCTATCATTAGTTACT 1105
Query 1125 AACATTAAGTTGAGAACTTTAGCAAGACTGCCAGT-TACAAACTGGAGGAAGGAAAGGAT 1183
|||||||||||||| ||| || ||||||| ||| || | || |||||||| ||||
Sbjct 1106 AACATTAAGTTGAGGACTCTAATGAGACTGCTAGTGTA-AG-CTAGAGGAAGGTGGGGAT 1163
Query 1184 GACGTCAAATCAGTATGCCTCTTACACCTTGGGCTACACACGTGCTACAATGGCAAATAC 1243
|||||||||||| ||||| |||| | ||||||||||||||||||||||||| ||||
Sbjct 1164 GACGTCAAATCATCATGCCCCTTATGTCCTGGGCTACACACGTGCTACAATGGCTGATAC 1223
Query 1244 AAAAAGTTGCAAACTTGTGAAAGTGAGCCAATCTTTAAAATTT-GTCTCAGTTCGGATTG 1302
||| |||||||| | || || | |||| ||||| |||| | ||||||||||||||||
Sbjct 1224 AAAGAGTTGCAATCCTGCGAGGGGGAGCTAATCTCAAAAAGTCAGTCTCAGTTCGGATTG 1283
Query 1303 AAGTCTGAAACTCGACTTCATGAAGTCGGAATCGCTAGTAATCGTGAATCAGCAATGTCA 1362
||||||| ||||||||||||||||| ||||||| |||||||||| ||||||||||||||
Sbjct 1284 AAGTCTGCAACTCGACTTCATGAAGCCGGAATCACTAGTAATCGCGAATCAGCAATGTCG 1343
Query 1363 CGGTGAATACGTTCTCGGGTTTTGTACACACCGCCCGTCAAACCACGAAAATTGATAGTT 1422
|||||||||||||||||||| ||||||||||||||||||| |||| || | ||| || |
Sbjct 1344 CGGTGAATACGTTCTCGGGTCTTGTACACACCGCCCGTCACACCATGAGAGTTGGTAATA 1403
Query 1423 CCAGAAGGTAAACATCC-AACCGTAAGGAGG-ATTTTAACCAAGGAAAGATCAGTGATTG 1480
||||||| | ||| ||||||||||||| | | ||||||| | ||| || ||||
Sbjct 1404 CCAGAAGC-ACGTATCTTAACCGTAAGGAGGGAGCGT-ACCAAGGTAGGATTAGCGATTA 1461
Query 1481 GGGTTAAGTCGTAACAAGGTATCCCTACGAGAACGTGGGGATGGATTACCTCCTT 1535
|||| ||||||||||||||||||| |||| ||||||| || ||||| ||||||||
Sbjct 1462 GGGTGAAGTCGTAACAAGGTATCCGTACGGGAACGTGCGGCTGGATCACCTCCTT 1516
>Spiroplasma diminutum CUAS-1 16S ribosomal RNA, partial sequence
Sequence ID: NR_121702.1 Length: 1509
Range 1: 211 to 1509
Score:1027 bits(556), Expect:0.0,
Identities:1063/1311(81%), Gaps:22/1311(1%), Strand: Plus/Plus
Query 231 GATGAGAGCGCGTCGCATTAGATTGTTGGTGGGGTAACGGCCTACCAAGTTAATGATGCG 290
|||||| ||| || ||||| | || || ||||||| |||| ||| || ||||| ||
Sbjct 211 GATGAGGATGCGGCGTATTAGCTAGTAGGCGGGGTAATGGCCCACCTAGGCGATGATACG 270
Query 291 TAGCTGAACTGAGAGGTTGAACAGCCACACTGGGATTGAGATACGGCCCAGACTCCTACG 350
|||| ||||||||||||||| | |||||| ||||| ||||||||||||||||||||||||
Sbjct 271 TAGCCGAACTGAGAGGTTGATCGGCCACATTGGGACTGAGATACGGCCCAGACTCCTACG 330
Query 351 GGAGGCAGCAGTAAGGAATTTTTCACAATGGGCGCAAGCCTGATGAAGCAATACCGCGTG 410
||||||||||||| ||||||||||||||||| || ||| ||||||||||||| |||||||
Sbjct 331 GGAGGCAGCAGTAGGGAATTTTTCACAATGGACGAAAGTCTGATGAAGCAATGCCGCGTG 390
Query 411 ATTGATGAAGGTTTTCGGATCGTAAAAATCTGTGGTAAAGAAAGAAAAGTTAGTTTGAAG 470
| |||||| ||| ||||||| ||||| ||||| |||| | |||||| | ||| || |
Sbjct 391 AGTGATGACGGTCTTCGGATTGTAAAGCTCTGTTGTAAGGGAAGAAATGCTAG-AAGAGG 449
Query 471 AAAAGCGAATTAATTTGACGGTACTTTATTAGAAAGTCACGACTAATTACGTGCCAGCAG 530
||| || ||| ||||||||||| ||| |||||| |||| |||| || ||||||||||
Sbjct 450 AAATGC-TTTTAGTTTGACGGTACCTTACCAGAAAGCCACGGCTAACTATGTGCCAGCAG 508
Query 531 TCGCGGTAATACGTGAGTGGCGAGTGTTATCCGGAATTATTGGGCGTAAAGTATGCGTAG 590
||||||||||| | ||||| || |||||||||| |||||||||||| || |||||||
Sbjct 509 CCGCGGTAATACATAGGTGGCAAGCGTTATCCGGATTTATTGGGCGTATAGGGTGCGTAG 568
Query 591 ATGGTGAAATTAGTCACAGGTTTAAAAATGGAGCTCAACTCCATAACG-CTTGTGATACT 649
||| | | ||| ||||| || ||||||||||||| || |||| | |||
Sbjct 569 GAGGTTAGTTAAGTTTGAGGTTAAAGCCCGGAGCTCAACTCCGGTTCGCCTTG-AAAACT 627
Query 650 GTTTTACTAGAGGATAGAAGATGTTAG-TGGAATTTCATATGTAGCGGTGGAATGCGTGG 708
| | |||||| || ||| | ||| ||||||||||| |||||||||||||||||| |
Sbjct 628 GGCTAACTAGAATGCAGGAGA-GGTAGATGGAATTTCATGTGTAGCGGTGGAATGCGTAG 686
Query 709 ATATATGAAGGAACACCAATAGCGAAGGCG-ACTAACAAGTCTACTCCTGACATTGAGGC 767
|||||||||||||||||| | ||||||||| || || | || |||| ||||||
Sbjct 687 ATATATGAAGGAACACCAGTGGCGAAGGCGGTCT-ACTGGCCTGTGATTGACTCTGAGGC 745
Query 768 ATGAGAGCGCGGGGAGCAAATCGGATTAGATACCCGAGTAGTCCGCGCCGTAAACGCTGG 827
| || |||| ||||||||||| ||||||||||||| |||||||| ||||||||||| ||
Sbjct 746 ACGAAAGCGTGGGGAGCAAATAGGATTAGATACCCTAGTAGTCCACGCCGTAAACGTTGA 805
Query 828 GTACTAGATATTGTCAG--TTAAGAGAATGTCGTAGTTAACACGTTAAGTACCCCGCCTG 885
|||||| | |||| | ||||| || | || |||| | |||||||| |||||||
Sbjct 806 GTACTA---AGTGTCGGCTTTAAGTCGGTGCTGCAGCTAACGCATTAAGTACTCCGCCTG 862
Query 886 GGGAGTATGCGCGCAAGCGTAAAACTCAAAGGAATTGACGGGAACCCGCACAAGCGGTGG 945
| ||||||| |||||| || ||||||||||||||||||||| ||||||||||| |||||
Sbjct 863 AGTAGTATGCTCGCAAGAGTGAAACTCAAAGGAATTGACGGGGACCCGCACAAGTGGTGG 922
Query 946 AGCATGTGGTTTAATTCGAAGCAACGCGAAGAACCTTACCAAGGTTTGACATTTACTGCA 1005
||||||||||||||||||||||||||||||||||||||||| || ||||||| | ||||
Sbjct 923 AGCATGTGGTTTAATTCGAAGCAACGCGAAGAACCTTACCAGGGCTTGACATCCAGTGCA 982
Query 1006 AAACTGTAGAAATACAGCCGAGGCTAACAGTAA-ACAGATGGTACATAGTTGTCGTCAGT 1064
|| || ||| || || |||||||||| | | |||| |||| ||| |||||||||||
Sbjct 983 AAGCTACAGAGATGTAGTGGAGGCTAACATTGAGACAGGTGGTGCATGGTTGTCGTCAGC 1042
Query 1065 TCGTGTCGTGAGATGTAGGGTTAAGTCCCCCAACGAACGCAACCCTTGTTGCTAGTTGCT 1124
||||| |||||| ||| |||||||||||| |||||| |||||||| | | ||||| ||
Sbjct 1043 TCGTGCCGTGAGGTGTTGGGTTAAGTCCCGCAACGAGCGCAACCCCTATCATTAGTTACT 1102
Query 1125 AACATTAAGTTGAGAACTTTAGCAAGACTGCCAGT-TACAAACTGGAGGAAGGAAAGGAT 1183
|||||||||||||| ||| || ||||||| ||| || | || |||||||| ||||
Sbjct 1103 AACATTAAGTTGAGGACTCTAATGAGACTGCTAGTGTA-AG-CTAGAGGAAGGTGGGGAT 1160
Query 1184 GACGTCAAATCAGTATGCCTCTTACACCTTGGGCTACACACGTGCTACAATGGCAAATAC 1243
|||||||||||| ||||| |||| | ||||||||||||||||||||||||| ||||
Sbjct 1161 GACGTCAAATCATCATGCCCCTTATGTCCTGGGCTACACACGTGCTACAATGGCTGATAC 1220
Query 1244 AAAAAGTTGCAAACTTGTGAAAGTGAGCCAATCTTTAAAATTT-GTCTCAGTTCGGATTG 1302
||| |||||||| | || || | |||| ||||| |||| | ||||||||||||||||
Sbjct 1221 AAAGAGTTGCAATCCTGCGAGGGGGAGCTAATCTCAAAAAGTCAGTCTCAGTTCGGATTG 1280
Query 1303 AAGTCTGAAACTCGACTTCATGAAGTCGGAATCGCTAGTAATCGTGAATCAGCAATGTCA 1362
||||||| ||||||||||||||||| ||||||| |||||||||| ||||||||||||||
Sbjct 1281 AAGTCTGCAACTCGACTTCATGAAGCCGGAATCACTAGTAATCGCGAATCAGCAATGTCG 1340
Query 1363 CGGTGAATACGTTCTCGGGTTTTGTACACACCGCCCGTCAAACCACGAAAATTGATAGTT 1422
|||||||||||||||||||| ||||||||||||||||||| |||| || | ||| || |
Sbjct 1341 CGGTGAATACGTTCTCGGGTCTTGTACACACCGCCCGTCACACCATGAGAGTTGGTAATA 1400
Query 1423 CCAGAAGGTAAACATCC-AACCGTAAGGAGG-ATTTTAACCAAGGAAAGATCAGTGATTG 1480
||||||| | ||| ||||||||||||| | | ||||||| | ||| || ||||
Sbjct 1401 CCAGAAGC-ACGTATCTTAACCGTAAGGAGGGAGCGT-ACCAAGGTAGGATTAGCGATTA 1458
Query 1481 GGGTTAAGTCGTAACAAGGTATCCCTACGAGAACGTGGGGATGGATTACCT 1531
|||| ||||||||||||||||||| |||| ||||||| |||||||| ||||
Sbjct 1459 GGGTGAAGTCGTAACAAGGTATCCGTACGGGAACGTGCGGATGGATCACCT 1509
>Mesoplasma entomophilum strain TAC 16S ribosomal RNA, partial sequence
Sequence ID: NR_041816.1 Length: 1517
Range 1: 1 to 1517
Score:1027 bits(556), Expect:0.0,
Identities:1216/1538(79%), Gaps:34/1538(2%), Strand: Plus/Plus
Query 13 GTTTG-ATCCTAGCTCAGGATTAACACTGGCGGTATGCCTAATACATGCAAGTCGAACGA 71
||||| ||||| |||||||| ||| ||||||| |||||||||||||||||||||||||
Sbjct 1 GTTTGAATCCTGGCTCAGGAYGAACGCTGGCGGCATGCCTAATACATGCAAGTCGAACGG 60
Query 72 AATTAATCTTTCGAGATTAATTTAGTGGCGAACGGGTGAGTAACACGTGCTTAATCTACC 131
| | | || | | | ||||||||||||||||||||||||| ||||||| |
Sbjct 61 AGGT--GC-TT---G--CACCTCAGTGGCGAACGGGTGAGTAACACGTATCTAATCTA-C 111
Query 132 CTTAAATC-AGGAATACGCACTGGAAACGGTGAA-TAATACCTGATGTGTTTTTTA-AAA 188
||| | | || ||| ||||||| | | ||||||| ||||| | ||| |
Sbjct 112 CTTCTAGCGGGGGATAACTTTTGGAAAC-GAAAGGTAATACCGCATGTGGATGTTATTAT 170
Query 189 CGCATGTTTTAAAAA-ACAAAGCAACTTCTGGTTGTGTTTAAGGATGAGAGCGCGTCGCA 247
|||||| ||| | ||||| | | ||| | | ||| ||||| ||| || |
Sbjct 171 CGCATG-AGAAAACATTCAAAGATCCGTTTGGATCACTAGAAG-ATGAGGATGCGGCGTA 228
Query 248 TTAGATTGTTGGTGGGGTAACGGCCTACCAAGTTAATGATGCGTAGCTGAACTGAGAGGT 307
|||| | || || ||||||| |||| ||| || ||||| |||||| ||||||||||||
Sbjct 229 TTAGCTAGTAGGCGGGGTAAAGGCCCACCTAGGCGATGATACGTAGCCGAACTGAGAGGT 288
Query 308 TGAACAGCCACACTGGGATTGAGATACGGCCCAGACTCCTACGGGAGGCAGCAGTAAGGA 367
||| | |||||| ||||| ||||||||||||||||||||||||||||||||||||| |||
Sbjct 289 TGATCGGCCACATTGGGACTGAGATACGGCCCAGACTCCTACGGGAGGCAGCAGTAGGGA 348
Query 368 ATTTTTCACAATGGGCGCAAGCCTGATGAAGCAATACCGCGTGATTGATGAAGGTTTTCG 427
|||||||||||||| || ||| ||||||||||||| |||||||| |||||| || ||||
Sbjct 349 ATTTTTCACAATGGACGAAAGTCTGATGAAGCAATGCCGCGTGAGTGATGACGGCCTTCG 408
Query 428 GATCGTAAAAATCTGTGGTAAAGAAAGAAAAGTTAGTTTGAAGAAAAGCGAATTAATTTG 487
| | ||||| ||||| |||| | ||||||| ||| || |||| || ||| |||
Sbjct 409 GGTTGTAAAGCTCTGTTGTAAGGGAAGAAAACATAG-GAGAGGAAATGC-TCTTATCTTG 466
Query 488 ACGGTACTTTATTAGAAAGTCACGACTAATTACGTGCCAGCAGTCGCGGTAATACGTGAG 547
||||||| ||| |||||| |||| |||| || |||||||||| ||||||||||| | |
Sbjct 467 ACGGTACCTTACCAGAAAGCCACGGCTAACTATGTGCCAGCAGCCGCGGTAATACATAGG 526
Query 548 TGGCGAGTGTTATCCGGAATTATTGGGCGTAAAGTATGCGTAGATGGTGAAATTAGTCAC 607
|||| || |||||||||| |||||||||||| || ||||||| ||| |||
Sbjct 527 TGGCAAGCGTTATCCGGATTTATTGGGCGTATAGGGTGCGTAGGCGGTTTCGCAAGTTTG 586
Query 608 AGGTTTAAAAATGGAGCTCAACTCCATAACG-CTTGTGATACTGTTTTACTAGAGGAT-A 665
||||| || ||||||||||||| || |||| | |||| |||||| || |
Sbjct 587 AGGTTAAAGCCCGGAGCTCAACTCCGGTTCGCCTTG-AAAACTGCGGGACTAGAATATCA 645
Query 666 GAAGATGTTAGTGGAATTTCATATGTAGCGGTGGAATGCGTGGATATATGAAGGAACACC 725
| ||| || || |||||| ||| ||||||||| ||||||| |||||||| | |||||||
Sbjct 646 G-AGAGGTAAGCGGAATTCCATGTGTAGCGGTAAAATGCGTAGATATATGGAAGAACACC 704
Query 726 AATAGCGAAGGCGACTAACAAGTCT-ACTCCTGACATTGAGGCATGAGAGCGCGGGGAGC 784
| | ||||| ||| || || | || | | |||| ||||||| || |||| |||||||
Sbjct 705 AGTGGCGAAAGCGGCTTAC-TGGCTGATTATTGACGCTGAGGCACGAAAGCGTGGGGAGC 763
Query 785 AAATCGGATTAGATACCCGAGTAGTCCGCGCCGTAAACGCTGGGTACTAGATATTGTCAG 844
|||| ||||||||||||| |||||||| ||||||||||| || |||||| |||||
Sbjct 764 AAATAGGATTAGATACCCTAGTAGTCCACGCCGTAAACGTTGAGTACTAAGTATTGGGGA 823
Query 845 TTAAGAGAATGTCGTAGTTAACACGTTAAGTACCCCGCCTGGGGAGTATGCGCGCAAGCG 904
||| | || | || |||| | |||||||| ||||||| | ||||||| |||||| |
Sbjct 824 TTACCTCAGTGCTGCAGCTAACGCATTAAGTACTCCGCCTGAGTAGTATGCTCGCAAGAG 883
Query 905 TAAAACTCAAAGGAATTGACGGGAACCCGCACAAGCGGTGGAGCATGTGGTTTAATTCGA 964
| ||||||||||||||||||||| ||||||||||| ||||||||||||||||||||||||
Sbjct 884 TGAAACTCAAAGGAATTGACGGGGACCCGCACAAGTGGTGGAGCATGTGGTTTAATTCGA 943
Query 965 AGCAACGCGAAGAACCTTACCAAGGTTTGACATTTACTGCAAAACTGTAGAAATACAGCC 1024
|||||| ||||||||||||||| || ||||||| | |||||| || ||| || ||
Sbjct 944 AGCAACACGAAGAACCTTACCAGGGCTTGACATACAGTGCAAAGCTACAGAGATGTAGTG 1003
Query 1025 GAGGCTAACAGTAA-ACAGATGGTACATAGTTGTCGTCAGTTCGTGTCGTGAGATGTAGG 1083
|||| ||||| | | |||| |||| ||| ||||||||||||||||| |||||| ||| ||
Sbjct 1004 GAGGTTAACATTGATACAGGTGGTGCATGGTTGTCGTCAGTTCGTGCCGTGAGGTGTTGG 1063
Query 1084 GTTAAGTCCCCCAACGAACGCAACCCTTGTTGCTAGTTGCTAACATTAAGTTGAGAACTT 1143
|||||||||| ||||||||||||||||||| | ||||| |||||||||||||||| |||
Sbjct 1064 GTTAAGTCCCGCAACGAACGCAACCCTTGTCGTTAGTTACTAACATTAAGTTGAGGACTC 1123
Query 1144 TAGCAAGACTGCCAGT-TACAAACTGGAGGAAGGAAAGGATGACGTCAAATCAGTATGCC 1202
|| | ||||||| ||| || | || |||||||| |||||||||||||||| |||||
Sbjct 1124 TAACGAGACTGCTAGTGTA-AG-CTAGAGGAAGGTGGGGATGACGTCAAATCATCATGCC 1181
Query 1203 TCTTACACCTTGGGCTACACACGTGCTACAATGGCAAATACAAAAAGTTGCAAACTTGTG 1262
|||| | ||||||||||||||||||||||||| ||||||| ||| |||| || | |
Sbjct 1182 CCTTATGTCCTGGGCTACACACGTGCTACAATGGCCGATACAAAGAGTCGCAATCTCGCG 1241
Query 1263 AAAGTGAGCCAATCTTTAAAATTT-GTCTCAGTTCGGATTGAAGTCTGAAACTCGACTTC 1321
| | |||| ||||| |||| | ||||||||||||||||||||||| |||||||||||
Sbjct 1242 AGGGGGAGCTAATCTCAAAAAGTCGGTCTCAGTTCGGATTGAAGTCTGCAACTCGACTTC 1301
Query 1322 ATGAAGTCGGAATCGCTAGTAATCGTGAATCAGCAATGTCACGGTGAATACGTTCTCGGG 1381
|||||| ||||||| |||||||||| |||||||| ||||| |||||||||||||||||||
Sbjct 1302 ATGAAGCCGGAATCACTAGTAATCGCGAATCAGCTATGTCGCGGTGAATACGTTCTCGGG 1361
Query 1382 TTTTGTACACACCGCCCGTCAAACCACGAAAATTGATAGTTCCAGAAGGTAAACATCC-A 1440
| ||||||||||||||||||||||||||| | ||| || | ||||||| || ||| |
Sbjct 1362 TCTTGTACACACCGCCCGTCAAACCACGAGAGTTGGTAATACCAGAAG-TACGTTTCCTA 1420
Query 1441 ACCGTAAGGA-GGATTTTAACCAAGGAAAGATCAGTGATTGGGGTTAAGTCGTAACAAGG 1499
|||||||||| || | |||||| | || || ||||||||||||||||||||||||
Sbjct 1421 ACCGTAAGGAAGGCGCGTC-CCAAGGTAGGACTAGCGATTGGGGTTAAGTCGTAACAAGG 1479
Query 1500 TATCCCTACGAGAACGTGGGGATGGATTACCTCCTTTC 1537
||||| |||| ||||||| |||||||| ||||||||||
Sbjct 1480 TATCCGTACGGGAACGTGCGGATGGATCACCTCCTTTC 1517
>Mesoplasma melaleucae strain M1 16S ribosomal RNA, partial sequence
Sequence ID: NR_042854.1 Length: 1494
Range 1: 198 to 1491
Score:1026 bits(555), Expect:0.0,
Identities:1057/1304(81%), Gaps:18/1304(1%), Strand: Plus/Plus
Query 231 GATGAGAGCGCGTCGCATTAGATTGTTGGTGGGGTAACGGCCTACCAAGTTAATGATGCG 290
|||||| ||| || ||||| | || |||||||||| |||| ||| || |||||| ||
Sbjct 198 GATGAGGATGCGGCGTATTAGCTAGTAGGTGGGGTAATGGCCCACCTAGGCAATGATACG 257
Query 291 TAGCTGAACTGAGAGGTTGAACAGCCACACTGGGATTGAGATACGGCCCAGACTCCTACG 350
|||| ||||||||||||||| | |||||| ||||| ||||||||||||||||||||||||
Sbjct 258 TAGCCGAACTGAGAGGTTGATCGGCCACATTGGGACTGAGATACGGCCCAGACTCCTACG 317
Query 351 GGAGGCAGCAGTAAGGAATTTTTCACAATGGGCGCAAGCCTGATGAAGCAATACCGCGTG 410
||||||||||||| ||||||||||||||||| || ||| ||||||||||||| |||||||
Sbjct 318 GGAGGCAGCAGTAGGGAATTTTTCACAATGGACGAAAGTCTGATGAAGCAATGCCGCGTG 377
Query 411 ATTGATGAAGGTTTTCGGATCGTAAAAATCTGTGGTAAAGAAAGAAAAGTTAGTTTGAAG 470
| |||||||||| ||||||| ||||| ||||| |||| | ||||| || ||| || |
Sbjct 378 AGTGATGAAGGTCTTCGGATTGTAAAGCTCTGTTGTAAGGGAAGAACAGCTAG-AAGAGG 436
Query 471 AAAAGCGAATTAATTTGACGGTACTTTATTAGAAAGTCACGACTAATTACGTGCCAGCAG 530
||| || ||| ||||||||||| ||| |||||| |||| |||| || ||||||||||
Sbjct 437 AAATGC-TTTTAGTTTGACGGTACCTTACCAGAAAGCCACGGCTAACTATGTGCCAGCAG 495
Query 531 TCGCGGTAATACGTGAGTGGCGAGTGTTATCCGGAATTATTGGGCGTAAAGTATGCGTAG 590
||||||||||| | ||||| || |||||||||| |||||||||||| || |||||||
Sbjct 496 CCGCGGTAATACATAGGTGGCAAGCGTTATCCGGATTTATTGGGCGTATAGGGTGCGTAG 555
Query 591 ATGGTGAAATTAGTCACAGGTTTAAAAATGGAGCTCAACTCCATAACG-CTTGTGATACT 649
||| | | ||| ||||| || ||||||||||||| || |||| | |||
Sbjct 556 GAGGTTAGTTAAGTTTGAGGTTAAAGCCCGGAGCTCAACTCCGGTTCGCCTTG-AAAACT 614
Query 650 GTTTTACTAGAGGATAGAAGATGTTAG-TGGAATTTCATATGTAGCGGTGGAATGCGTGG 708
| | |||||| || ||| | ||| ||||||| ||| |||||||||| ||||||| |
Sbjct 615 GGCTGACTAGAATGCAGGAGA-GGTAGATGGAATTCCATGTGTAGCGGTGAAATGCGTAG 673
Query 709 ATATATGAAGGAACACCAATAGCGAAGGCG-ACTAACAAGTCTACTCCTGACATTGAGGC 767
||||||| |||||||||| | ||| ||||| || || | || | |||| ||||||
Sbjct 674 ATATATGGAGGAACACCAGTGGCGTAGGCGGTCT-ACTGGCCTGTTATTGACTCTGAGGC 732
Query 768 ATGAGAGCGCGGGGAGCAAATCGGATTAGATACCCGAGTAGTCCGCGCCGTAAACGCTGG 827
| || |||| ||||||||||| ||||||||||||| |||||||| ||||||||||| ||
Sbjct 733 ACGAAAGCGTGGGGAGCAAATAGGATTAGATACCCTAGTAGTCCACGCCGTAAACGTTGA 792
Query 828 GTACTAGATATTGTCAGTTAAGAGAATGTCGTAGTTAACACGTTAAGTACCCCGCCTGGG 887
|||||| | | | || ||||| || | || |||| | |||||||| ||||||| |
Sbjct 793 GTACTAAGTGTCGGCA-TTAAGTCGGTGCTGCAGCTAACGCATTAAGTACTCCGCCTGAG 851
Query 888 GAGTATGCGCGCAAGCGTAAAACTCAAAGGAATTGACGGGAACCCGCACAAGCGGTGGAG 947
||||||| |||||| || ||||||||||||||||||||| ||||||||||| |||||||
Sbjct 852 TAGTATGCTCGCAAGAGTGAAACTCAAAGGAATTGACGGGGACCCGCACAAGTGGTGGAG 911
Query 948 CATGTGGTTTAATTCGAAGCAACGCGAAGAACCTTACCAAGGTTTGACATTTACTGCAAA 1007
||||||||||||||||||||||||||||||||||||||| || ||||||| | ||||||
Sbjct 912 CATGTGGTTTAATTCGAAGCAACGCGAAGAACCTTACCAGGGCTTGACATCCAGTGCAAA 971
Query 1008 ACTGTAGAAATACAGCCGAGGCTAACAGTAA-ACAGATGGTACATAGTTGTCGTCAGTTC 1066
|| ||| || || |||||||||| | | |||| |||| ||| ||||||||||| ||
Sbjct 972 GCTACAGAGATGTAGTGGAGGCTAACATTGAGACAGGTGGTGCATGGTTGTCGTCAGCTC 1031
Query 1067 GTGTCGTGAGATGTAGGGTTAAGTCCCCCAACGAACGCAACCCTTGTTGCTAGTTGCTAA 1126
||| |||||| ||| |||||||||||| |||||| |||||||| | | ||||| ||||
Sbjct 1032 GTGCCGTGAGGTGTTGGGTTAAGTCCCGCAACGAGCGCAACCCCTATCATTAGTTACTAA 1091
Query 1127 CATTAAGTTGAGAACTTTAGCAAGACTGCCAGT-TACAAACTGGAGGAAGGAAAGGATGA 1185
|||||||||||| ||| || ||||||| ||| || | || |||||||| ||||||
Sbjct 1092 CATTAAGTTGAGGACTCTAATGAGACTGCTAGTGTA-AG-CTAGAGGAAGGTGGGGATGA 1149
Query 1186 CGTCAAATCAGTATGCCTCTTACACCTTGGGCTACACACGTGCTACAATGGCAAATACAA 1245
|||||||||| ||||| |||| | ||||||||||||||||||||||||| ||||||
Sbjct 1150 CGTCAAATCATCATGCCCCTTATGTCCTGGGCTACACACGTGCTACAATGGCTGATACAA 1209
Query 1246 AAAGTTGCAAACTTGTGAAAGTGAGCCAATCTTTAAAATTT-GTCTCAGTTCGGATTGAA 1304
| |||||||| | || || | |||| ||||| |||| | ||||||||||||||||||
Sbjct 1210 AGAGTTGCAATCCTGCGAGGGGGAGCTAATCTCAAAAAGTCAGTCTCAGTTCGGATTGAA 1269
Query 1305 GTCTGAAACTCGACTTCATGAAGTCGGAATCGCTAGTAATCGTGAATCAGCAATGTCACG 1364
||||| ||||||||||||||||| ||||||| |||||||||| |||||||||||||| ||
Sbjct 1270 GTCTGCAACTCGACTTCATGAAGCCGGAATCACTAGTAATCGCGAATCAGCAATGTCGCG 1329
Query 1365 GTGAATACGTTCTCGGGTTTTGTACACACCGCCCGTCAAACCACGAAAATTGATAGTTCC 1424
|||||||||||||||||| ||||||||||||||||||| |||| || | ||| || | ||
Sbjct 1330 GTGAATACGTTCTCGGGTCTTGTACACACCGCCCGTCACACCATGAGAGTTGGTAATACC 1389
Query 1425 AGAAGGTAAACATCC-AACCGTAAGGAGG-ATTTTAACCAAGGAAAGATCAGTGATTGGG 1482
||||| | ||| ||||||||||||| | | ||||||| | ||| || |||| ||
Sbjct 1390 AGAAGC-ACGTATCTTAACCGTAAGGAGGGAGCGT-ACCAAGGTAGGATTAGCGATTAGG 1447
Query 1483 GTTAAGTCGTAACAAGGTATCCCTACGAGAACGTGGGGATGGAT 1526
|| ||||||||||||||||||| |||| ||||||| || |||||
Sbjct 1448 GTGAAGTCGTAACAAGGTATCCGTACGGGAACGTGCGGRTGGAT 1491
>Spiroplasma insolitum strain M55 16S ribosomal RNA, partial sequence
Sequence ID: NR_025705.1 Length: 1515
Range 1: 208 to 1515
Score:1026 bits(555), Expect:0.0,
Identities:1070/1321(81%), Gaps:25/1321(1%), Strand: Plus/Plus
Query 227 TAA-GGATGAGAGCGCGTCGCATTAGATTGTTGGTGGGGTAACGGCCTACCAAGTTAATG 285
||| ||||||| | ||| || ||||| | ||||||||||||| ||||||||||| ||||
Sbjct 208 TAATGGATGAGGGTGCGGCGTATTAGTTAGTTGGTGGGGTAATGGCCTACCAAGACAATG 267
Query 286 ATGCGTAGCTGAACTGAGAGGTTGAACAGCCACACTGGGATTGAGATACGGCCCAGACTC 345
|| |||||| ||||||||||||||||| |||||| |||| ||||| ||||||| ||||
Sbjct 268 ATACGTAGCCGAACTGAGAGGTTGAACGGCCACATCGGGACTGAGACACGGCCCGAACTC 327
Query 346 CTACGGGAGGCAGCAGTAAGGAATTTTTCACAATGGGCGCAAGCCTGATGAAGCAATACC 405
|||||||||||||||||| |||||||||||||||||||| |||||||||| |||||| ||
Sbjct 328 CTACGGGAGGCAGCAGTAGGGAATTTTTCACAATGGGCGAAAGCCTGATGGAGCAATGCC 387
Query 406 GCGTGATTGATGAAGGTTTTCGGATCGTAAAAATCTGTGGTAAAGAAAGAAAAGTTAGTT 465
|||||| ||| || ||| ||||||| ||||| ||||| |||| | ||||| ||| |||
Sbjct 388 GCGTGACTGAAGACGGTCTTCGGATTGTAAAGGTCTGTTGTAAGGGAAGAACAGTAAGTA 447
Query 466 TGAAGAAAAGCGAATTAATTTGACGGTACTTTATTAGAAAGTCACGACTAATTACGTGCC 525
| | |||| | | || |||||||||||| ||| |||||| |||| |||| || |||||
Sbjct 448 T-AGGAAATGATACTT-ATTTGACGGTACCTTACCAGAAAGCCACGGCTAACTATGTGCC 505
Query 526 AGCAGTCGCGGTAATACGTGAGTGGCGAGTGTTATCCGGAATTATTGGGCGTAAAGTATG 585
||||| ||||||||||| | ||||| || |||||||||| ||||||||||||||| ||
Sbjct 506 AGCAGCCGCGGTAATACATAGGTGGCAAGCGTTATCCGGATTTATTGGGCGTAAAGCGTG 565
Query 586 CGTAGATGGTGAAATTAGTCACAGGTTTAAA-AATGGAGCTCAACTCCATAACG-CTTGT 643
|| ||| ||| || ||| || | ||| ||||||| ||||||| || ||||
Sbjct 566 CGCAGACGGTTTAACAAGT-TTGGGGTCAAATTCTGGAGCTTAACTCCAGTTCGCCTTG- 623
Query 644 GATACTGTTTTACTAGAGGATAGAAGATGTTAGTGGAATTTCATATGTAGCGGTGGAATG 703
| |||||| |||||| ||| ||| || ||||||| ||| |||||||||| ||||
Sbjct 624 AAAACTGTTAAGCTAGAGTGTAGGAGAGGTCGATGGAATTCCATGTGTAGCGGTGAAATG 683
Query 704 CGTGGATATATGAAGGAACACCAATAGCGAAGGCGACTAACAAGTCTACTC-CTGACATT 762
||| |||||||| |||||||||| | ||||||||| || | ||| || ||||| ||
Sbjct 684 CGTAGATATATGGAGGAACACCAGTGGCGAAGGCGGTCGACTGGCCTA-TCACTGACGTT 742
Query 763 GAGGCATGAGAGCGCGGGGAGCAAATCGGATTAGATACCCGAGTAGTCCGCGCCGTAAAC 822
||||| || |||| |||||||||| ||||||||||||| ||||||| ||||||||||
Sbjct 743 TAGGCACGAAAGCGTAGGGAGCAAATAGGATTAGATACCCTAGTAGTCTACGCCGTAAAC 802
Query 823 GCTGGGTACTAGATATTGTCAG-TTAAGAGAATGT-C-GTAGTTAACACGTTAAGTACCC 879
| || |||||| | |||| | |||| || | | || |||| | |||||||| |
Sbjct 803 GATGAGTACTA---AGTGTCGGACTAAG-TTCGGTGCTGCAGCTAACGCATTAAGTACTC 858
Query 880 CGCCTGGGGAGTATGCGCGCAAGCGTAAAACTCAAAGGAATTGACGGGAACCCGCACAAG 939
|||||| | ||||||| |||||| || ||||||||||||||||||||| |||||||||||
Sbjct 859 CGCCTGAGTAGTATGCTCGCAAGAGTGAAACTCAAAGGAATTGACGGGGACCCGCACAAG 918
Query 940 CGGTGGAGCATGTGGTTTAATTCGAAGCAACGCGAAGAACCTTACCAAGGTTTGACATTT 999
|||||||||||||||||||||||||||||||||||||||||||||||||| |||||||
Sbjct 919 CGGTGGAGCATGTGGTTTAATTCGAAGCAACGCGAAGAACCTTACCAAGGCTTGACATCC 978
Query 1000 ACTGCAAAACTGTAGAAATACAGCCGAGGCTAACAGTAA-ACAGATGGTACATAGTTGTC 1058
| |||||| |||||||||||||| |||| ||||| | | |||| |||| ||| ||||||
Sbjct 979 AGTGCAAAGCTGTAGAAATACAGTGGAGGTTAACATTGAGACAGGTGGTGCATGGTTGTC 1038
Query 1059 GTCAGTTCGTGTCGTGAGATGTAGGGTTAAGTCCCCCAACGAACGCAACCCTTGTTGCTA 1118
||||| ||||| |||||| ||| |||||||||| ||||| ||||||||||| | ||
Sbjct 1039 GTCAGCTCGTGCCGTGAGGTGTTTGGTTAAGTCCAGTAACGAGCGCAACCCTTGCCGTTA 1098
Query 1119 GTTGCTAACATTAAGTTGAGA-ACTTTAGCAAGACTGCCAGT-TACAAACTGGAGGAAGG 1176
||| || ||||||||||||| ||| || | |||||| ||| || | || ||||||||
Sbjct 1099 GTTACTC-CATTAAGTTGAGATACTCTAACGGGACTGCTAGTGTA-AG-CTAGAGGAAGG 1155
Query 1177 AAAGGATGACGTCAAATCAGTATGCCTCTTACACCTTGGGCTACACACGTGCTACAATGG 1236
|||||||||||||||| ||||| |||| ||||||||||||||||||||||||||
Sbjct 1156 TGGGGATGACGTCAAATCATCATGCCCCTTATGTCTTGGGCTACACACGTGCTACAATGG 1215
Query 1237 CAAATACAAAAAGTTGCAAACTTGTGAAAGTGAGCCAATCTTTAAAATTT-GTCTCAGTT 1295
| |||||| |||||| | || || | || |||| ||||| |||| |||||||||
Sbjct 1216 CCGGTACAAACAGTTGCGATCTCGTAAGAGGGAGCTAATCTGAAAAAGCCGGTCTCAGTT 1275
Query 1296 CGGATTGAAGTCTGAAACTCGACTTCATGAAGTCGGAATCGCTAGTAATCGTGAATCAGC 1355
|||||||| | ||| |||||| | |||| ||| |||||||||||||||||| ||||||||
Sbjct 1276 CGGATTGAGGGCTGCAACTCGCCCTCATAAAGCCGGAATCGCTAGTAATCGCGAATCAGC 1335
Query 1356 AATGTCACGGTGAATACGTTCTCGGGTTTTGTACACACCGCCCGTCAAACCACGAAAATT 1415
|||||| |||||||||||||||||||| ||||||||||||||||||| |||| || | ||
Sbjct 1336 AATGTCGCGGTGAATACGTTCTCGGGTCTTGTACACACCGCCCGTCACACCATGAGAGTT 1395
Query 1416 GATAGTTCCAGAAGGTAAACATCC-AACCGTAAGGAGGATTTTAACCAAGGAAAGATCAG 1474
|||| | ||||||| | || | |||||||||||||| |||||| | |||
Sbjct 1396 GATAATACCAGAAG-TCGGTATTCTAACCGTAAGGAGGAAGCCGCCCAAGGTAGGATTGA 1454
Query 1475 TGATTGGGGTTAAGTCGTAACAAGGTATCCCTACGAGAACGTGGGGATGGATTACCTCCT 1534
||||| |||| ||||||||||||||||||| |||||||||||| || ||||| |||||||
Sbjct 1455 TGATTAGGGTGAAGTCGTAACAAGGTATCCGTACGAGAACGTGCGGCTGGATCACCTCCT 1514
Query 1535 T 1535
|
Sbjct 1515 T 1515
>Spiroplasma lineolae strain TALS-2 16S ribosomal RNA, partial sequence
Sequence ID: NR_125515.1 Length: 1501
Range 1: 199 to 1501
Score:1024 bits(554), Expect:0.0,
Identities:1064/1314(81%), Gaps:19/1314(1%), Strand: Plus/Plus
Query 231 GATGAGAGCGCGTCGCATTAGATTGTTGGTGGGGTAACGGCCTACCAAGTTAATGATGCG 290
|||||| ||| || ||||| | || || ||||||| ||| ||| || |||||| ||
Sbjct 199 GATGAGGATGCGGCGTATTAGCTAGTAGGCGGGGTAAAAGCCCACCTAGGCAATGATACG 258
Query 291 TAGCTGAACTGAGAGGTTGAACAGCCACACTGGGATTGAGATACGGCCCAGACTCCTACG 350
|||| ||||||||||||||| | |||||| ||||| ||||||||||||||||||||||||
Sbjct 259 TAGCCGAACTGAGAGGTTGATCGGCCACATTGGGACTGAGATACGGCCCAGACTCCTACG 318
Query 351 GGAGGCAGCAGTAAGGAATTTTTCACAATGGGCGCAAGCCTGATGAAGCAATACCGCGTG 410
||||||||||||| |||||||||||||||||||| ||||||||||||||||| |||||||
Sbjct 319 GGAGGCAGCAGTAGGGAATTTTTCACAATGGGCGAAAGCCTGATGAAGCAATGCCGCGTG 378
Query 411 ATTGATGAAGGTTTTCGGATCGTAAAAATCTGTGGTAAAGAAAGAAAAGTTAGTTTGAAG 470
| |||||| ||| ||||||| ||||| ||||| || | | |||||| | ||| || |
Sbjct 379 AGTGATGACGGTCTTCGGATTGTAAAGCTCTGTTGTTAGGGAAGAAATGCTAG-AAGAGG 437
Query 471 AAAAGCGAATTAATTTGACGGTACTTTATTAGAAAGTCACGACTAATTACGTGCCAGCAG 530
||| || ||| ||||||||||| | | |||||| |||| |||| || ||||||||||
Sbjct 438 AAATGC-TTTTAGTTTGACGGTACCTAACCAGAAAGCCACGGCTAACTATGTGCCAGCAG 496
Query 531 TCGCGGTAATACGTGAGTGGCGAGTGTTATCCGGAATTATTGGGCGTAAAGTATGCGTAG 590
||||||||||| | ||||| || |||||||||| |||||||||||| || |||||||
Sbjct 497 CCGCGGTAATACATAGGTGGCAAGCGTTATCCGGATTTATTGGGCGTATAGGGTGCGTAG 556
Query 591 ATGGTGAAATTAGTCACAGGTTTAAAAATGGAGCTCAACTCCATAACG-CTTGTGATACT 649
||| | ||| ||||| || ||||||||||||||| || |||| | |||
Sbjct 557 GCGGTTGCTTAAGTTTGAGGTTAAAGCCTGGAGCTCAACTCCAGTTCGCCTTG-AAAACT 615
Query 650 GTTTTACTAGAGGATAGAAGATGTTAG-TGGAATTTCATATGTAGCGGTGGAATGCGTGG 708
| | |||||| || ||| | ||| ||||||| ||| |||||||||| ||||||| |
Sbjct 616 GGGTAACTAGAATGCAGGAGA-GGTAGATGGAATTCCATGTGTAGCGGTGAAATGCGTAG 674
Query 709 ATATATGAAGGAACACCAATAGCGAAGGCG-ACTAACAAGTCTACTCCTGACATTGAGGC 767
||||||| |||||||||| | ||| ||||| || || | || |||| ||||||
Sbjct 675 ATATATGGAGGAACACCAGTGGCGTAGGCGGTCT-ACTGGCCTGTAATTGACGCTGAGGC 733
Query 768 ATGAGAGCGCGGGGAGCAAATCGGATTAGATACCCGAGTAGTCCGCGCCGTAAACGCTGG 827
| || |||| ||||||||||| ||||||||||||| |||||||| ||||||||||| ||
Sbjct 734 ACGAAAGCGTGGGGAGCAAATAGGATTAGATACCCTAGTAGTCCACGCCGTAAACGTTGA 793
Query 828 GTACTAGATATTGTCAGTTAAGAGAATGTCGTAGTTAACACGTTAAGTACCCCGCCTGGG 887
|||||| | | | || ||| | || | || |||| | |||||||| ||||||| |
Sbjct 794 GTACTAAGTGTCGGCA-TTAGTCG-GTGCTGCAGCTAACGCATTAAGTACTCCGCCTGAG 851
Query 888 GAGTATGCGCGCAAGCGTAAAACTCAAAGGAATTGACGGGAACCCGCACAAGCGGTGGAG 947
||||||| |||||| || ||||||||||||||||||||| ||||||||||| |||||||
Sbjct 852 TAGTATGCTCGCAAGAGTGAAACTCAAAGGAATTGACGGGGACCCGCACAAGTGGTGGAG 911
Query 948 CATGTGGTTTAATTCGAAGCAACGCGAAGAACCTTACCAAGGTTTGACATTTACTGCAAA 1007
||||||||||||||||||||||||||||||||||||||| || ||||||| | ||||||
Sbjct 912 CATGTGGTTTAATTCGAAGCAACGCGAAGAACCTTACCAGGGCTTGACATCCAGTGCAAA 971
Query 1008 ACTGTAGAAATACAGCCGAGGCTAACAGTAA-ACAGATGGTACATAGTTGTCGTCAGTTC 1066
|| ||| || || |||| ||||| | | |||| |||| ||| ||||||||||| ||
Sbjct 972 GCTACAGAGATGTAGTGGAGGTTAACATTGAGACAGGTGGTGCATGGTTGTCGTCAGCTC 1031
Query 1067 GTGTCGTGAGATGTAGGGTTAAGTCCCCCAACGAACGCAACCCTTGTTGCTAGTTGCTAA 1126
||| |||||| ||| |||||||||||| |||||| |||||||| | | | ||||| ||||
Sbjct 1032 GTGCCGTGAGGTGTTGGGTTAAGTCCCGCAACGAGCGCAACCCCTATCGTTAGTTACTAA 1091
Query 1127 CATTAAGTTGAGAACTTTAGCAAGACTGCCAGT-TACAAACTGGAGGAAGGAAAGGATGA 1185
|||||||||||| |||||| | ||||||| ||| || | || |||||||| ||||||
Sbjct 1092 CATTAAGTTGAGGACTTTAACGAGACTGCTAGTGTA-AG-CTAGAGGAAGGTGGGGATGA 1149
Query 1186 CGTCAAATCAGTATGCCTCTTACACCTTGGGCTACACACGTGCTACAATGGCAAATACAA 1245
|||||||||| ||||| |||| | ||||||||||||||||||||||||| ||||||
Sbjct 1150 CGTCAAATCATCATGCCCCTTATGTCCTGGGCTACACACGTGCTACAATGGCTGATACAA 1209
Query 1246 AAAGTTGCAAACTTGTGAAAGTGAGCCAATCTTTAAAATTT-GTCTCAGTTCGGATTGAA 1304
| ||| |||| || | || || |||| ||||| |||| | ||||||||||||||||||
Sbjct 1210 AGAGTCGCAATCTCGCGAGAGGGAGCTAATCTCAAAAAGTCAGTCTCAGTTCGGATTGAA 1269
Query 1305 GTCTGAAACTCGACTTCATGAAGTCGGAATCGCTAGTAATCGTGAATCAGCAATGTCACG 1364
||||| ||||||||||||||||| ||||||| |||||||||| |||||||||| ||| ||
Sbjct 1270 GTCTGCAACTCGACTTCATGAAGCCGGAATCACTAGTAATCGCGAATCAGCAACGTCGCG 1329
Query 1365 GTGAATACGTTCTCGGGTTTTGTACACACCGCCCGTCAAACCACGAAAATTGATAGTTCC 1424
|||||||||||||||||| ||||||||||||||||||| |||| || | ||| || | ||
Sbjct 1330 GTGAATACGTTCTCGGGTCTTGTACACACCGCCCGTCACACCATGAGAGTTGGTAATACC 1389
Query 1425 AGAAGGTAAACATCC-AACCGTAAGGAG-GATTTTAACCAAGGAAAGATCAGTGATTGGG 1482
||||| | ||| |||||||||||| || | ||||||| | ||| || |||| ||
Sbjct 1390 AGAAGC-ACGTATCTTAACCGTAAGGAGAGAGCGT-ACCAAGGTAGGATTAGCGATTAGG 1447
Query 1483 GTTAAGTCGTAACAAGGTATCCCTACGAGAACGTGGGGATGGATTACCTCCTTT 1536
|| ||||||||||||||||||| |||| ||||||| |||||||| |||||||||
Sbjct 1448 GTGAAGTCGTAACAAGGTATCCGTACGGGAACGTGCGGATGGATCACCTCCTTT 1501
>Spiroplasma syrphidicola strain EA-1 16S ribosomal RNA, partial sequence
Sequence ID: NR_025711.1 Length: 1516
Range 1: 208 to 1516
Score:1024 bits(554), Expect:0.0,
Identities:1068/1320(81%), Gaps:24/1320(1%), Strand: Plus/Plus
Query 227 TAA-GGATGAGAGCGCGTCGCATTAGATTGTTGGTGGGGTAACGGCCTACCAAGTTAATG 285
||| ||||||| | ||| || ||||| | ||||||||||||| ||||||||||| ||||
Sbjct 208 TAATGGATGAGGGTGCGGCGTATTAGCTAGTTGGTGGGGTAATGGCCTACCAAGGCAATG 267
Query 286 ATGCGTAGCTGAACTGAGAGGTTGAACAGCCACACTGGGATTGAGATACGGCCCAGACTC 345
|| |||||| ||||||||||||||| | |||||| |||| ||||| ||||||| ||||
Sbjct 268 ATACGTAGCCGAACTGAGAGGTTGATCGGCCACATCGGGACTGAGACACGGCCCGAACTC 327
Query 346 CTACGGGAGGCAGCAGTAAGGAATTTTTCACAATGGGCGCAAGCCTGATGAAGCAATACC 405
|||||||||||||||||| |||||||||||||||||||| |||||||||| |||||| ||
Sbjct 328 CTACGGGAGGCAGCAGTAGGGAATTTTTCACAATGGGCGAAAGCCTGATGGAGCAATGCC 387
Query 406 GCGTGATTGATGAAGGTTTTCGGATCGTAAAAATCTGTGGTAAAGAAAGAAAAGTTAGTT 465
|||||| ||| || ||| ||||||| ||||| ||||| |||| | ||||| ||| |||
Sbjct 388 GCGTGACTGAAGACGGTCTTCGGATTGTAAAGGTCTGTTGTAAGGGAAGAACAGTAAGTA 447
Query 466 TGAAGAAAAGCGAATTAATTTGACGGTACTTTATTAGAAAGTCACGACTAATTACGTGCC 525
| | |||| | | || |||||||||||| ||| |||||| |||| |||| || |||||
Sbjct 448 T-AGGAAATGATACTT-ATTTGACGGTACCTTACCAGAAAGCCACGGCTAACTATGTGCC 505
Query 526 AGCAGTCGCGGTAATACGTGAGTGGCGAGTGTTATCCGGAATTATTGGGCGTAAAGTATG 585
||||| ||||||||||| | ||||| || |||||||||| ||||||||||||||| ||
Sbjct 506 AGCAGCCGCGGTAATACATAGGTGGCAAGCGTTATCCGGATTTATTGGGCGTAAAGCGTG 565
Query 586 CGTAGATGGTGAAATTAGTCACAGGTTTAAAA-ATGGAGCTCAACTCCATAACGC-TTGT 643
|| ||| ||| | ||| || |||||| ||||||||||||||| ||| |||
Sbjct 566 CGCAGACGGTTTAGCAAGT-TTGGGGTTAAAACCTGGAGCTCAACTCCAGGTCGCCTTG- 623
Query 644 GATACTGTTTTACTAGAGGATAGAAGATGTTAGTGGAATTTCATATGTAGCGGTGGAATG 703
| |||||| |||||| ||| ||| ||| ||||||| ||| |||||||||| ||||
Sbjct 624 AAAACTGTTAGGCTAGAGTGTAGGAGAGGTTGATGGAATTCCATGTGTAGCGGTGAAATG 683
Query 704 CGTGGATATATGAAGGAACACCAATAGCGAAGGCGACTAACAAGTCTACTCCTGACATTG 763
||| |||||||| |||||||||| | |||||||||| ||| | ||| | ||||| ||
Sbjct 684 CGTAGATATATGGAGGAACACCAGTGGCGAAGGCGATCAACCGGCCTATTACTGACGTTT 743
Query 764 AGGCATGAGAGCGCGGGGAGCAAATCGGATTAGATACCCGAGTAGTCCGCGCCGTAAACG 823
||||| || |||| ||||||||||| ||||||||||||| |||||||| |||||||||||
Sbjct 744 AGGCACGAAAGCGTGGGGAGCAAATAGGATTAGATACCCTAGTAGTCCACGCCGTAAACG 803
Query 824 CTGGGTACTAGATATTGTCAG-TTAAGAGAATGT-C-GTAGTTAACACGTTAAGTACCCC 880
|| |||||| | |||| | |||| || | | || |||| | |||||||| ||
Sbjct 804 ATGAGTACTA---AGTGTCGGACTAAG-TTCGGTGCTGCAGCTAACGCATTAAGTACTCC 859
Query 881 GCCTGGGGAGTATGCGCGCAAGCGTAAAACTCAAAGGAATTGACGGGAACCCGCACAAGC 940
||||| | ||||||| |||||| || ||||||||||||||||||||| ||||||||||||
Sbjct 860 GCCTGAGTAGTATGCTCGCAAGAGTGAAACTCAAAGGAATTGACGGGGACCCGCACAAGC 919
Query 941 GGTGGAGCATGTGGTTTAATTCGAAGCAACGCGAAGAACCTTACCAAGGTTTGACATTTA 1000
|||||| |||||||||||||||||||||||||||||||||||||||||| ||||||| |
Sbjct 920 GGTGGATCATGTGGTTTAATTCGAAGCAACGCGAAGAACCTTACCAAGGCTTGACATCCA 979
Query 1001 CTGCAAAACTGTAGAAATACAGCCGAGGCTAACAGTAA-ACAGATGGTACATAGTTGTCG 1059
||| || ||||||| |||||| |||| ||||| | | |||| |||| ||| |||||||
Sbjct 980 GTGCGAAGCTGTAGAGATACAGTAGAGGTTAACATTGAGACAGGTGGTGCATGGTTGTCG 1039
Query 1060 TCAGTTCGTGTCGTGAGATGTAGGGTTAAGTCCCCCAACGAACGCAACCCTTGTTGCTAG 1119
|||||||||| |||||| ||| |||||||||| |||||||||||||||||| | |||
Sbjct 1040 TCAGTTCGTGCCGTGAGGTGTTTGGTTAAGTCCAGCAACGAACGCAACCCTTGCCGTTAG 1099
Query 1120 TTGCTAACATTAAGTTGAGA-ACTTTAGCAAGACTGCCAGTTACAAACTGG-AGGAAGGA 1177
|| || ||||||||||||| ||| || | |||||| ||| |||||| | |||||||
Sbjct 1100 TTACTC-CATTAAGTTGAGATACTCTAACGGGACTGCTAGTG-CAAACTAGAAGGAAGGT 1157
Query 1178 AAGGATGACGTCAAATCAGTATGCCTCTTACACCTTGGGCTACACACGTGCTACAATGGC 1237
|||||||||||||||| | ||| || | ||||||||||||||||| |||||||||
Sbjct 1158 GGGGATGACGTCAAATCATCAKGCCCCTKATGTCTTGGGCTACACACGTGATACAATGGC 1217
Query 1238 AAATACAAAAAGTTGCAAACTTGTGAAAGTGAGCCAATCTTTAAAATTT-GTCTCAGTTC 1296
|||||| |||||| | || | | | |||| ||||| |||| ||||||||||
Sbjct 1218 CGGTACAAACAGTTGCGATCTCGCAAGGGGGAGCTAATCTGAAAAAACCGGTCTCAGTTC 1277
Query 1297 GGATTGAAGTCTGAAACTCGACTTCATGAAGTCGGAATCGCTAGTAATCGTGAATCAGCA 1356
||||||| | ||| |||||| | ||||||||| ||||||||||||||||| |||||||||
Sbjct 1278 GGATTGAGGGCTGCAACTCGCCCTCATGAAGTTGGAATCGCTAGTAATCGCGAATCAGCA 1337
Query 1357 ATGTCACGGTGAATACGTTCTCGGGTTTTGTACACACCGCCCGTCAAACCACGAAAATTG 1416
||||| |||||||||||||||||||| ||||||||||||||||||| |||| || | |||
Sbjct 1338 ATGTCGCGGTGAATACGTTCTCGGGTCTTGTACACACCGCCCGTCACACCATGAGAGTTG 1397
Query 1417 ATAGTTCCAGAAGGTAAACATCC-AACCGTAAGGAGGATTTTAACC--AAGGAAAGATCA 1473
||| | ||||||| | |||| ||||||||||||| | || |||| | |||
Sbjct 1398 ATAATACCAGAAG-TCGGTATCCTAACCGTAAGGAGGGAGCCAGCCGCAAGGTAGGATTG 1456
Query 1474 GTGATTGGGGTTAAGTCGTAACAAGGTATCCCTACGAGAACGTGGGGATGGATTACCTCC 1533
||||| |||| ||||||||||||||||||| ||| ||| ||| || ||||| ||||||
Sbjct 1457 ATGATTAGGGTGAAGTCGTAACAAGGTATCCGTACCGGAAGGTGCGGCTGGATCACCTCC 1516
>Spiroplasma eriocheiris CCTCC M 207170 strain CRAB 16S ribosomal RNA, partial sequence
Sequence ID: NR_125517.1 Length: 1430
Range 1: 120 to 1430
Score:1020 bits(552), Expect:0.0,
Identities:1072/1325(81%), Gaps:27/1325(2%), Strand: Plus/Plus
Query 227 TAA-GGATGAGAGCGCGTCGCATTAGATTGTTGGTGGGGTAACGGCCTACCAAGTTAATG 285
||| ||||||| | ||| || ||||| ||||||||||||||| ||||||||||| |||
Sbjct 120 TAATGGATGAGGGTGCGGCGTATTAGCTTGTTGGTGGGGTAATGGCCTACCAAGGCGATG 179
Query 286 ATGCGTAGCTGAACTGAGAGGTTGAACAGCCACACTGGGATTGAGATACGGCCCAGACTC 345
|| |||||| || |||||||| ||| | |||||| |||| ||||| ||||||| ||||
Sbjct 180 ATACGTAGCCGACCTGAGAGGGTGATCGGCCACATCGGGACTGAGACACGGCCCGAACTC 239
Query 346 CTACGGGAGGCAGCAGTAAGGAATTTTTCACAATGGGCGCAAGCCTGATGAAGCAATACC 405
|||||||||||||||||| |||||||||||||||||||| |||||||||| |||||| ||
Sbjct 240 CTACGGGAGGCAGCAGTAGGGAATTTTTCACAATGGGCGAAAGCCTGATGGAGCAATGCC 299
Query 406 GCGTGATTGATGAAGGTTTTCGGATCGTAAAAATCTGTGGTAAAGAAAGAAAAGTTAGTT 465
|||||| ||| || ||| ||||||| ||||| ||||| |||| | ||||| || | |
Sbjct 300 GCGTGACTGAAGACGGTCTTCGGATTGTAAAGGTCTGTTGTAAGGGAAGAACAGCAAATA 359
Query 466 TGAAGAAAAGCGAATTAATTTGACGGTACTTTATTAGAAAGTCACGACTAATTACGTGCC 525
| | |||| || ||| ||||||||||| ||| |||||| |||| |||| || |||||
Sbjct 360 T-AGGAAATGC-TATTTGTTTGACGGTACCTTACCAGAAAGCCACGGCTAACTATGTGCC 417
Query 526 AGCAGTCGCGGTAATACGTGAGTGGCGAGTGTTATCCGGAATTATTGGGCGTAAAGTATG 585
||||| ||||||||||| | ||||| || |||||||||| ||||||||||||||| ||
Sbjct 418 AGCAGCCGCGGTAATACATAGGTGGCAAGCGTTATCCGGATTTATTGGGCGTAAAGCGTG 477
Query 586 CGTAGATGGTGAAATTAGTCACAGGTTTAAA-AATGGAGCTCAACTCCATAACG-CTTGT 643
|| ||| ||| | ||| || ||||| | ||| ||||||||||| || ||||
Sbjct 478 CGCAGACGGTTTAGCAAGT-TTGGGGTTAAAGACTGGGGCTCAACTCCAGTTCGCCTTG- 535
Query 644 GATACTGTTTTACTAGAGGATAGAAGATGTTAGTGGAATTTCATATGTAGCGGTGGAATG 703
| |||||| ||||||| ||| ||| ||| ||||||| ||| |||||||||| ||||
Sbjct 536 AAAACTGTTAGACTAGAGTGTAGGAGAGGTTGATGGAATTCCATGTGTAGCGGTGAAATG 595
Query 704 CGTGGATATATGAAGGAACACCAATAGCGAAGGCGACTAACAAGTCTACTC-CTGACATT 762
||| |||||||| |||||||||| | ||||||||| ||| | ||| || ||||| ||
Sbjct 596 CGTAGATATATGGAGGAACACCAGTGGCGAAGGCGGTCAACTGGCCTA-TCACTGACGTT 654
Query 763 GAGGCATGAGAGCGCGGGGAGCAAATCGGATTAGATACCCGAGTAGTCCGCGCCGTAAAC 822
||||| || |||| ||||||||||| ||||||||||||| |||||||| ||||||||||
Sbjct 655 TAGGCACGAAAGCGTGGGGAGCAAATAGGATTAGATACCCTAGTAGTCCACGCCGTAAAC 714
Query 823 GCTGGGTACTAGATATTGTCAG-TTAAGAGAATGT-C-GTAGTTAACACGTTAAGTACCC 879
| || |||||| | |||| | |||| || | | || |||| | |||||||| |
Sbjct 715 GATGAGTACTA---AGTGTCGGACTAAG-TTCGGTGCTGCAGCTAACGCATTAAGTACTC 770
Query 880 CGCCTGGGGAGTATGCGCGCAAGCGTAAAACTCAAAGGAATTGACGGGAACCCGCACAAG 939
|||||| | ||||||| |||||| || ||||||||||||||||||||| |||||||||||
Sbjct 771 CGCCTGAGTAGTATGCTCGCAAGAGTGAAACTCAAAGGAATTGACGGGGACCCGCACAAG 830
Query 940 CGGTGGAGCATGTGGTTTAATTCGAAGCAACGCGAAGAACCTTACCAAGGTTTGACATTT 999
|||||||||||||||||||||||||||||||||||||||||||||||||| |||||||
Sbjct 831 CGGTGGAGCATGTGGTTTAATTCGAAGCAACGCGAAGAACCTTACCAAGGCTTGACATCC 890
Query 1000 ACTGCAAAACTGTAGAAATACAGCCGAGGCTAACAGTAA-ACAGATGGTACATAGTTGTC 1058
| |||||| ||||||| |||||| |||| ||||| | | |||| |||| ||| ||||||
Sbjct 891 AGTGCAAAGCTGTAGAGATACAGTAGAGGTTAACATTGAGACAGGTGGTGCATGGTTGTC 950
Query 1059 GTCAGTTCGTGTCGTGAGATGTAGGGTTAAGTCCCCCAACGAACGCAACCCTTGTTGCTA 1118
||||| ||||| |||||| ||| |||||||||| ||||| |||||||||||| | ||
Sbjct 951 GTCAGCTCGTGCCGTGAGGTGTTTGGTTAAGTCCAGTAACGAGCGCAACCCTTGTCGTTA 1010
Query 1119 GTTGCTAACATTAAGTTGAGA-ACTTTAGCAAGACTGCCAGT-TACAAACTGGAGGAAGG 1176
||| || ||||||||||||| ||| || | ||||||| ||| || | || ||||||||
Sbjct 1011 GTTACTC-CATTAAGTTGAGATACTCTAACGAGACTGCTAGTGTA-AG-CTAGAGGAAGG 1067
Query 1177 AAAGGATGACGTCAAATCAGTATGCCTCTTACACCTTGGGCTACACACGTGCTACAATGG 1236
|||||||||||||||| ||||| |||| ||||||||||||||||||||||||||
Sbjct 1068 TGGGGATGACGTCAAATCATCATGCCCCTTATGTCTTGGGCTACACACGTGCTACAATGG 1127
Query 1237 CAAATACAAAAAGTTGCAAACTTGTGAAAGTGAGCCAATCTTTAAAATTT-GTCTCAGTT 1295
| |||||| |||||| | || | | || |||| ||||| |||| |||||||||
Sbjct 1128 CCGGTACAAACAGTTGCGATCTCGCAAGAGGGAGCTAATCTGAAAAAGCCGGTCTCAGTT 1187
Query 1296 CGGATTGAAGTCTGAAACTCGACTTCATGAAGTCGGAATCGCTAGTAATCGTGAATCAGC 1355
|||||||| | ||| |||||| | ||||||||||||||||||||||||||| | ||||||
Sbjct 1188 CGGATTGAGGGCTGCAACTCGCCCTCATGAAGTCGGAATCGCTAGTAATCGCGGATCAGC 1247
Query 1356 AATGTCACGGTGAATACGTTCTCGGGTTTTGTACACACCGCCCGTCAAACCACGAAAATT 1415
|||| | |||||||||||||||||||| ||||||||||||||||||| |||| || | ||
Sbjct 1248 AATGCCGCGGTGAATACGTTCTCGGGTCTTGTACACACCGCCCGTCACACCATGAGAGTT 1307
Query 1416 GATAGTTCCAGAAGGTAAACATCC-AACCGTAAGGAGGATTTTAACCAAGGAAAGA-TCA 1473
| || | ||||||| | |||| ||||| ||||||| | |||||| | || | |
Sbjct 1308 GGTAATGCCAGAAG-TCGGTATCCTAACCGCAAGGAGGGAGCTGCCCAAGGCAGGACTGA 1366
Query 1474 GTGATTGGGGTTAAGTCGTAACAAGGTATCCCTACGAGAACGTGGGGATGGATTACCTCC 1533
||||| |||| ||||||||||||||||||| ||| ||| ||| |||||||| ||||||
Sbjct 1367 -TGATTAGGGTGAAGTCGTAACAAGGTATCCGTACCGGAAGGTGCGGATGGATCACCTCC 1425
Query 1534 TTTCT 1538
|||||
Sbjct 1426 TTTCT 1430
>Spiroplasma phoeniceum P40 16S ribosomal RNA, partial sequence
Sequence ID: NR_043178.1 Length: 1515
Range 1: 208 to 1515
Score:1020 bits(552), Expect:0.0,
Identities:1069/1321(81%), Gaps:25/1321(1%), Strand: Plus/Plus
Query 227 TAA-GGATGAGAGCGCGTCGCATTAGATTGTTGGTGGGGTAACGGCCTACCAAGTTAATG 285
||| ||||||| ||| || ||||| | ||||||||||||| ||||||||||| ||||
Sbjct 208 TAATGGATGAGGATGCGGCGTATTAGTTAGTTGGTGGGGTAATGGCCTACCAAGACAATG 267
Query 286 ATGCGTAGCTGAACTGAGAGGTTGAACAGCCACACTGGGATTGAGATACGGCCCAGACTC 345
|| |||||| ||||||||||||||| | |||||| |||| ||||| ||||||| ||||
Sbjct 268 ATACGTAGCCGAACTGAGAGGTTGATCGGCCACATCGGGACTGAGACACGGCCCGAACTC 327
Query 346 CTACGGGAGGCAGCAGTAAGGAATTTTTCACAATGGGCGCAAGCCTGATGAAGCAATACC 405
|||||||||||||||||| |||||||||||||||||||| |||||||||| |||||| ||
Sbjct 328 CTACGGGAGGCAGCAGTAGGGAATTTTTCACAATGGGCGAAAGCCTGATGGAGCAATGCC 387
Query 406 GCGTGATTGATGAAGGTTTTCGGATCGTAAAAATCTGTGGTAAAGAAAGAAAAGTTAGTT 465
|||||| ||| || ||| ||||||| ||||| ||||| |||| | ||||| ||| |||
Sbjct 388 GCGTGACTGAAGACGGTCTTCGGATTGTAAAGGTCTGTTGTAAGGGAAGAACAGTAAGTA 447
Query 466 TGAAGAAAAGCGAATTAATTTGACGGTACTTTATTAGAAAGTCACGACTAATTACGTGCC 525
| | |||| | | || |||||||||||| ||| |||||| ||||||||| || |||||
Sbjct 448 T-AGGAAATGATACTT-ATTTGACGGTACCTTACCAGAAAGCCACGACTAACTATGTGCC 505
Query 526 AGCAGTCGCGGTAATACGTGAGTGGCGAGTGTTATCCGGAATTATTGGGCGTAAAGTATG 585
||||||||||||||||| | ||||| || |||||||||| ||||||||||||||| ||
Sbjct 506 AGCAGTCGCGGTAATACATAGGTGGCAAGCGTTATCCGGATTTATTGGGCGTAAAGCGTG 565
Query 586 CGTAGATGGTGAAATTAGTCACAGGTTTAAA-AATGGAGCTCAACTCCATAACG-CTTGT 643
|| ||| ||| || ||| || | ||| ||||||| ||||||| || ||||
Sbjct 566 CGCAGACGGTTTAACAAGT-TTGGGGTCAAATCCTGGAGCTTAACTCCAGTTCGCCTTG- 623
Query 644 GATACTGTTTTACTAGAGGATAGAAGATGTTAGTGGAATTTCATATGTAGCGGTGGAATG 703
| |||||| |||||| ||| ||| || ||||||| ||| |||||||||| ||||
Sbjct 624 AAAACTGTTAAGCTAGAGTGTAGGAGAGGTCGATGGAATTCCATGTGTAGCGGTGAAATG 683
Query 704 CGTGGATATATGAAGGAACACCAATAGCGAAGGCGACTAACAAGTCTACTC-CTGACATT 762
||| |||||||| |||||||||| | ||||||||| || | ||| || ||||| ||
Sbjct 684 CGTAGATATATGGAGGAACACCAGTGGCGAAGGCGGTCGACTGGCCTA-TCACTGACGTT 742
Query 763 GAGGCATGAGAGCGCGGGGAGCAAATCGGATTAGATACCCGAGTAGTCCGCGCCGTAAAC 822
||||| || |||| |||||||||| ||||||||||||| ||||||| ||||||||||
Sbjct 743 TAGGCACGAAAGCGTAGGGAGCAAATAGGATTAGATACCCTAGTAGTCTACGCCGTAAAC 802
Query 823 GCTGGGTACTAGATATTGTCAG-TTAAGAGAATGT-C-GTAGTTAACACGTTAAGTACCC 879
| || |||||| | |||| | |||| || | | || |||| | |||||||| |
Sbjct 803 GATGAGTACTA---AGTGTCGGACTAAG-TTCGGTGCTGCAGCTAACGCATTAAGTACTC 858
Query 880 CGCCTGGGGAGTATGCGCGCAAGCGTAAAACTCAAAGGAATTGACGGGAACCCGCACAAG 939
|||||| | ||||||| |||||| || ||||||||||||||||||||| |||||||||||
Sbjct 859 CGCCTGAGTAGTATGCTCGCAAGAGTGAAACTCAAAGGAATTGACGGGGACCCGCACAAG 918
Query 940 CGGTGGAGCATGTGGTTTAATTCGAAGCAACGCGAAGAACCTTACCAAGGTTTGACATTT 999
|||||||||||||||||||||||||||||||||||||||||||||||||| |||||||
Sbjct 919 CGGTGGAGCATGTGGTTTAATTCGAAGCAACGCGAAGAACCTTACCAAGGCTTGACATCC 978
Query 1000 ACTGCAAAACTGTAGAAATACAGCCGAGGCTAACAGTAA-ACAGATGGTACATAGTTGTC 1058
| |||||| |||||||||||||| |||| ||||| | | |||| |||| ||| ||||||
Sbjct 979 AGTGCAAAGCTGTAGAAATACAGTGGAGGTTAACATTGAGACAGGTGGTGCATGGTTGTC 1038
Query 1059 GTCAGTTCGTGTCGTGAGATGTAGGGTTAAGTCCCCCAACGAACGCAACCCTTGTTGCTA 1118
||||| ||||| |||||| ||| |||||||||| ||||| |||||||||| | ||
Sbjct 1039 GTCAGCTCGTGCCGTGAGGTGTTTGGTTAAGTCCAGTAACGAGCGCAACCCTTTCCGTTA 1098
Query 1119 GTTGCTAACATTAAGTTGAGA-ACTTTAGCAAGACTGCCAGT-TACAAACTGGAGGAAGG 1176
||| || ||||||||||||| ||| || | ||||| ||| || | || ||||||||
Sbjct 1099 GTTACTC-CATTAAGTTGAGATACTCTAACGGTACTGCTAGTGTA-AG-CTAGAGGAAGG 1155
Query 1177 AAAGGATGACGTCAAATCAGTATGCCTCTTACACCTTGGGCTACACACGTGCTACAATGG 1236
|||||||||||||||| ||||| |||| ||||||||||||||||||||||||||
Sbjct 1156 TGGGGATGACGTCAAATCATCATGCCCCTTATGTCTTGGGCTACACACGTGCTACAATGG 1215
Query 1237 CAAATACAAAAAGTTGCAAACTTGTGAAAGTGAGCCAATCTTTAAAATTTG-TCTCAGTT 1295
|||||| |||||||| || || | || |||| ||||| |||| | ||||||||
Sbjct 1216 TCGGTACAAACAGTTGCAATCTCGTAAGAGGGAGCTAATCTGAAAAAGCCGATCTCAGTT 1275
Query 1296 CGGATTGAAGTCTGAAACTCGACTTCATGAAGTCGGAATCGCTAGTAATCGTGAATCAGC 1355
|||||||| | ||| |||||| | ||||||||||||||||||||||||||| ||||||||
Sbjct 1276 CGGATTGAGGGCTGCAACTCGCCCTCATGAAGTCGGAATCGCTAGTAATCGCGAATCAGC 1335
Query 1356 AATGTCACGGTGAATACGTTCTCGGGTTTTGTACACACCGCCCGTCAAACCACGAAAATT 1415
|||||| |||||||||||||||||||| ||||||||||||||||||| |||| || | ||
Sbjct 1336 AATGTCGCGGTGAATACGTTCTCGGGTCTTGTACACACCGCCCGTCACACCATGAGAGTT 1395
Query 1416 GATAGTTCCAGAAGGTAAACATCC-AACCGTAAGGAGGATTTTAACCAAGGAAAGATCAG 1474
|||| | ||||||| | || | ||||| |||||||| |||||| | |||
Sbjct 1396 GATAATACCAGAAG-TCGGTATTCTAACCGCAAGGAGGAAGCCGCCCAAGGTAGGATTGA 1454
Query 1475 TGATTGGGGTTAAGTCGTAACAAGGTATCCCTACGAGAACGTGGGGATGGATTACCTCCT 1534
||||| |||| ||||||||||||||||||| |||||||||||| || ||||| |||||||
Sbjct 1455 TGATTAGGGTGAAGTCGTAACAAGGTATCCGTACGAGAACGTGCGGCTGGATCACCTCCT 1514
Query 1535 T 1535
|
Sbjct 1515 T 1515
>Mycoplasma capricolum subsp. capricolum ATCC 27343 16S ribosomal RNA, partial sequence
Sequence ID: NR_074664.1 Length: 1524
Range 1: 7 to 1524
Score:1018 bits(551), Expect:0.0,
Identities:1216/1540(79%), Gaps:33/1540(2%), Strand: Plus/Plus
Query 10 AGAGTTTGATCCTAGCTCAGGATTAACACTGGCGGTATGCCTAATACATGCAAGTCGAAC 69
||||||||||||| ||||||||| ||| ||||||| ||||||||||||||||||||||||
Sbjct 7 AGAGTTTGATCCTGGCTCAGGATAAACGCTGGCGGCATGCCTAATACATGCAAGTCGAAC 66
Query 70 GAAATTAATCTTTCGAGATTAATTTAGTGGCGAACGGGTGAGTAACACGTGCTTAATCTA 129
| | | || | | | ||||||||||||||||||||||||| ||| |||
Sbjct 67 GGGGGT--GC-TT---G--CACCTCAGTGGCGAACGGGTGAGTAACACGTATCTAACCTA 118
Query 130 CCCTTAAATC-AGGAATACGCACTGGAAACGGTGAATAATACCTGATGTGTTTTTTA-AA 187
||||| | | || ||| |||||||| |||||||| |||| | ||| |
Sbjct 119 -CCTTATAGCGGGGGATAACTTTTGGAAACGAAAGATAATACCGCATGTAGATCTTATTA 177
Query 188 ACGCATGTTTTAAAAAACAAAGCAA-CTTCTGGTTGTGTTTAAGGATGAGAGCGCGTCGC 246
|||||| ||| | |||| || | | ||||| | | || ||| | ||| ||
Sbjct 178 TCGCATG-AGAAAAGATCAAAAGAACCGTTTGGTTCACTATGAG-ATGGGGATGCGGCGT 235
Query 247 ATTAGATTGTTGGTGGGGTAACGGCCTACCAAGTTAATGATGCGTAGCTGAACTGAGAGG 306
||||| | || |||| | ||| ||| ||| || ||||| |||||| |||||||||||
Sbjct 236 ATTAGCTAGTAGGTGAGATAATAGCCCACCTAGGCGATGATACGTAGCCGAACTGAGAGG 295
Query 307 TTGAACAGCCACACTGGGATTGAGATACGGCCCAGACTCCTACGGGAGGCAGCAGTAAGG 366
|||| | |||||| ||||| ||||||||||||||||||||||||||||||||||||| ||
Sbjct 296 TTGATCGGCCACATTGGGACTGAGATACGGCCCAGACTCCTACGGGAGGCAGCAGTAGGG 355
Query 367 AATTTTTCACAATGGGCGCAAGCCTGATGAAGCAATACCGCGTGATTGATGAAGGTTTTC 426
||||||||||||||| || ||| ||||||||||||| |||||||| |||||| || |||
Sbjct 356 AATTTTTCACAATGGACGAAAGTCTGATGAAGCAATGCCGCGTGAGTGATGACGGCCTTC 415
Query 427 GGATCGTAAAAATCTGTGGTAAAGAAAGAAAAGTTAGTTTGAAGAAAAGCGAATTAAT-T 485
|| | ||||| ||||| |||| | ||||||| ||| | || ||| || || || |
Sbjct 416 GGGTTGTAAAGCTCTGTTGTAAGGGAAGAAAAAATAG--AGTAGGAAA-TGACTTTATCT 472
Query 486 TGACGGTACTTTATTAGAAAGTCACGACTAATTACGTGCCAGCAGTCGCGGTAATACGTG 545
|||| |||| ||| |||||| |||| |||| || |||||||||| ||||||||||| |
Sbjct 473 TGACAGTACCTTACCAGAAAGCCACGGCTAACTATGTGCCAGCAGCCGCGGTAATACATA 532
Query 546 AGTGGCGAGTGTTATCCGGAATTATTGGGCGTAAAGTATGCGTAGATGGTGAAATTAGTC 605
||||| || |||||||||| |||||||||||| || ||||||| ||| |||
Sbjct 533 GGTGGCAAGCGTTATCCGGATTTATTGGGCGTATAGGGTGCGTAGGCGGTTTTGCAAGTT 592
Query 606 ACAGGTTTAAAAATGGAGCTCAACTCCATAACG-CTTGTGATACTGTTTTACTAGA-GGA 663
||||| || ||||||||||||| || |||| | |||||||||||||| |
Sbjct 593 TGAGGTTAAAGTCCGGAGCTCAACTCCGGTTCGCCTTG-AAGACTGTTTTACTAGAATGC 651
Query 664 TAGAAGATGTTAGTGGAATTTCATATGTAGCGGTGGAATGCGTGGATATATGAAGGAACA 723
|| ||| || || |||||| ||| |||||||||| ||||||| |||||||| | |||||
Sbjct 652 AAG-AGAGGTAAGCGGAATTCCATGTGTAGCGGTGAAATGCGTAGATATATGGAAGAACA 710
Query 724 CCAATAGCGAAGGCGACTAACAAGTCTACTCCTGACATTGAGGCATGAGAGCGCGGGGAG 783
|| | ||||| ||| || || | | | |||| ||||||| || |||| ||||||
Sbjct 711 CCTGTGGCGAAAGCGGCTTACTGGCTTGTTATTGACGCTGAGGCACGAAAGCGTGGGGAG 770
Query 784 CAAATCGGATTAGATACCCGAGTAGTCCGCGCCGTAAACGCTGGGTACTAGATATTGTCA 843
||||| ||||||||||||| |||||||| ||||||||||| || |||||| | |||
Sbjct 771 CAAATAGGATTAGATACCCTAGTAGTCCACGCCGTAAACGATGAGTACTAAGTGTTG--G 828
Query 844 GTTAAGAGAATGTCGTAGTTAACACGTTAAGTACCCCGCCTGGGGAGTATGCGCGCAAGC 903
| ||| | | | || |||| | |||||||| ||||||| | ||||||| ||||||
Sbjct 829 GGTAACTCAGCGCTGCAGCTAACGCATTAAGTACTCCGCCTGAGTAGTATGCTCGCAAGA 888
Query 904 GTAAAACTCAAAGGAATTGACGGGAACCCGCACAAGCGGTGGAGCATGTGGTTTAATTCG 963
|| ||||||||||||||||||||| ||||||||||| |||||||||||||||||||||||
Sbjct 889 GTGAAACTCAAAGGAATTGACGGGGACCCGCACAAGTGGTGGAGCATGTGGTTTAATTCG 948
Query 964 AAGCAACGCGAAGAACCTTACCAAGGTTTGACATTTACTGCAAAACTGTAGAAATACAGC 1023
||||||| ||||||||||||||| || ||||||| | |||||| || |||| ||| ||
Sbjct 949 AAGCAACACGAAGAACCTTACCAGGGCTTGACATCCAGTGCAAAGCTATAGAGATATAGT 1008
Query 1024 CGAGGCTAACAGTAA-ACAGATGGTACATAGTTGTCGTCAGTTCGTGTCGTGAGATGTAG 1082
|||| ||||| | | |||| |||| ||| ||||||||||||||||| |||||| ||| |
Sbjct 1009 AGAGGTTAACATTGAGACAGGTGGTGCATGGTTGTCGTCAGTTCGTGCCGTGAGGTGTTG 1068
Query 1083 GGTTAAGTCCCCCAACGAACGCAACCCTTGTTGCTAGTTGCTAACATTAAGTTGAGAACT 1142
||||||||||| ||||||||||||||||||| | ||||| ||||||||||||||||||||
Sbjct 1069 GGTTAAGTCCCGCAACGAACGCAACCCTTGTCGTTAGTTACTAACATTAAGTTGAGAACT 1128
Query 1143 TTAGCAAGACTGCCAGT-TACAAACTGGAGGAAGGAAAGGATGACGTCAAATCAGTATGC 1201
|| | ||||||| ||| || | || |||||||| |||||||||||||||| ||||
Sbjct 1129 CTAACGAGACTGCTAGTGTA-AG-CTAGAGGAAGGTGGGGATGACGTCAAATCATCATGC 1186
Query 1202 CTCTTACACCTTGGGCTACACACGTGCTACAATGGCAAATACAAAAAGTTGCAAACTTGT 1261
| |||| | ||||||||||||||||||||||||| |||||| |||||||| | |||
Sbjct 1187 CCCTTATGTCCTGGGCTACACACGTGCTACAATGGCTGGTACAAAGAGTTGCAATCCTGT 1246
Query 1262 GAAAGTGAGCCAATCTTTAAAATTT-GTCTCAGTTCGGATTGAAGTCTGAAACTCGACTT 1320
||| | |||| ||||| |||| ||||||||||||||||||||||| ||||||||||
Sbjct 1247 GAAGGGGAGCTAATCTCAAAAAACCAGTCTCAGTTCGGATTGAAGTCTGCAACTCGACTT 1306
Query 1321 CATGAAGTCGGAATCGCTAGTAATCGTGAATCAGCAATGTCACGGTGAATACGTTCTCGG 1380
||||||| ||||||| |||||||||| |||||||| ||||| ||||||||||||||||||
Sbjct 1307 CATGAAGCCGGAATCACTAGTAATCGCGAATCAGCTATGTCGCGGTGAATACGTTCTCGG 1366
Query 1381 GTTTTGTACACACCGCCCGTCAAACCACGAAAATTGATAGTTCCAGAAGGTAAACATCC- 1439
|| ||||||||||||||||||| |||| || | ||| || | ||||||| || | |
Sbjct 1367 GTCTTGTACACACCGCCCGTCACACCATGAGAGTTGGTAATACCAGAAG-TAGGTAGCTT 1425
Query 1440 AACCGTAAGGAG-GATTTTAACCAAGGAAAGATCAGTGATTGGGGTTAAGTCGTAACAAG 1498
|||| | |||| | || |||||| | || || ||||||||| |||||||||||||
Sbjct 1426 AACCATTTGGAGAGCGCTTC-CCAAGGTAGGACTAGCGATTGGGGTGAAGTCGTAACAAG 1484
Query 1499 GTATCCCTACGAGAACGTGGGGATGGATTACCTCCTTTCT 1538
|||||| |||| ||||||| |||||||| |||||||||||
Sbjct 1485 GTATCCGTACGGGAACGTGCGGATGGATCACCTCCTTTCT 1524
>Mycoplasma capricolum subsp. capricolum ATCC 27343 16S ribosomal RNA, partial sequence
Sequence ID: NR_036952.1 Length: 1524
Range 1: 7 to 1524
Score:1018 bits(551), Expect:0.0,
Identities:1216/1540(79%), Gaps:33/1540(2%), Strand: Plus/Plus
Query 10 AGAGTTTGATCCTAGCTCAGGATTAACACTGGCGGTATGCCTAATACATGCAAGTCGAAC 69
||||||||||||| ||||||||| ||| ||||||| ||||||||||||||||||||||||
Sbjct 7 AGAGTTTGATCCTGGCTCAGGATAAACGCTGGCGGCATGCCTAATACATGCAAGTCGAAC 66
Query 70 GAAATTAATCTTTCGAGATTAATTTAGTGGCGAACGGGTGAGTAACACGTGCTTAATCTA 129
| | | || | | | ||||||||||||||||||||||||| ||| |||
Sbjct 67 GGGGGT--GC-TT---G--CACCTCAGTGGCGAACGGGTGAGTAACACGTATCTAACCTA 118
Query 130 CCCTTAAATC-AGGAATACGCACTGGAAACGGTGAATAATACCTGATGTGTTTTTTA-AA 187
||||| | | || ||| |||||||| |||||||| |||| | ||| |
Sbjct 119 -CCTTATAGCGGGGGATAACTTTTGGAAACGAAAGATAATACCGCATGTAGATCTTATTA 177
Query 188 ACGCATGTTTTAAAAAACAAAGCAA-CTTCTGGTTGTGTTTAAGGATGAGAGCGCGTCGC 246
|||||| ||| | |||| || | | ||||| | | || ||| | ||| ||
Sbjct 178 TCGCATG-AGAAAAGATCAAAAGAACCGTTTGGTTCACTATGAG-ATGGGGATGCGGCGT 235
Query 247 ATTAGATTGTTGGTGGGGTAACGGCCTACCAAGTTAATGATGCGTAGCTGAACTGAGAGG 306
||||| | || |||| | ||| ||| ||| || ||||| |||||| |||||||||||
Sbjct 236 ATTAGCTAGTAGGTGAGATAATAGCCCACCTAGGCGATGATACGTAGCCGAACTGAGAGG 295
Query 307 TTGAACAGCCACACTGGGATTGAGATACGGCCCAGACTCCTACGGGAGGCAGCAGTAAGG 366
|||| | |||||| ||||| ||||||||||||||||||||||||||||||||||||| ||
Sbjct 296 TTGATCGGCCACATTGGGACTGAGATACGGCCCAGACTCCTACGGGAGGCAGCAGTAGGG 355
Query 367 AATTTTTCACAATGGGCGCAAGCCTGATGAAGCAATACCGCGTGATTGATGAAGGTTTTC 426
||||||||||||||| || ||| ||||||||||||| |||||||| |||||| || |||
Sbjct 356 AATTTTTCACAATGGACGAAAGTCTGATGAAGCAATGCCGCGTGAGTGATGACGGCCTTC 415
Query 427 GGATCGTAAAAATCTGTGGTAAAGAAAGAAAAGTTAGTTTGAAGAAAAGCGAATTAAT-T 485
|| | ||||| ||||| |||| | ||||||| ||| | || ||| || || || |
Sbjct 416 GGGTTGTAAAGCTCTGTTGTAAGGGAAGAAAAAATAG--AGTAGGAAA-TGACTTTATCT 472
Query 486 TGACGGTACTTTATTAGAAAGTCACGACTAATTACGTGCCAGCAGTCGCGGTAATACGTG 545
|||| |||| ||| |||||| |||| |||| || |||||||||| ||||||||||| |
Sbjct 473 TGACAGTACCTTACCAGAAAGCCACGGCTAACTATGTGCCAGCAGCCGCGGTAATACATA 532
Query 546 AGTGGCGAGTGTTATCCGGAATTATTGGGCGTAAAGTATGCGTAGATGGTGAAATTAGTC 605
||||| || |||||||||| |||||||||||| || ||||||| ||| |||
Sbjct 533 GGTGGCAAGCGTTATCCGGATTTATTGGGCGTATAGGGTGCGTAGGCGGTTTTGCAAGTT 592
Query 606 ACAGGTTTAAAAATGGAGCTCAACTCCATAACG-CTTGTGATACTGTTTTACTAGA-GGA 663
||||| || ||||||||||||| || |||| | |||||||||||||| |
Sbjct 593 TGAGGTTAAAGTCCGGAGCTCAACTCCGGTTCGCCTTG-AAGACTGTTTTACTAGAATGC 651
Query 664 TAGAAGATGTTAGTGGAATTTCATATGTAGCGGTGGAATGCGTGGATATATGAAGGAACA 723
|| ||| || || |||||| ||| |||||||||| ||||||| |||||||| | |||||
Sbjct 652 AAG-AGAGGTAAGCGGAATTCCATGTGTAGCGGTGAAATGCGTAGATATATGGAAGAACA 710
Query 724 CCAATAGCGAAGGCGACTAACAAGTCTACTCCTGACATTGAGGCATGAGAGCGCGGGGAG 783
|| | ||||| ||| || || | | | |||| ||||||| || |||| ||||||
Sbjct 711 CCTGTGGCGAAAGCGGCTTACTGGCTTGTTATTGACGCTGAGGCACGAAAGCGTGGGGAG 770
Query 784 CAAATCGGATTAGATACCCGAGTAGTCCGCGCCGTAAACGCTGGGTACTAGATATTGTCA 843
||||| ||||||||||||| |||||||| ||||||||||| || |||||| | |||
Sbjct 771 CAAATAGGATTAGATACCCTAGTAGTCCACGCCGTAAACGATGAGTACTAAGTGTTG--G 828
Query 844 GTTAAGAGAATGTCGTAGTTAACACGTTAAGTACCCCGCCTGGGGAGTATGCGCGCAAGC 903
| ||| | | | || |||| | |||||||| ||||||| | ||||||| ||||||
Sbjct 829 GGTAACTCAGCGCTGCAGCTAACGCATTAAGTACTCCGCCTGAGTAGTATGCTCGCAAGA 888
Query 904 GTAAAACTCAAAGGAATTGACGGGAACCCGCACAAGCGGTGGAGCATGTGGTTTAATTCG 963
|| ||||||||||||||||||||| ||||||||||| |||||||||||||||||||||||
Sbjct 889 GTGAAACTCAAAGGAATTGACGGGGACCCGCACAAGTGGTGGAGCATGTGGTTTAATTCG 948
Query 964 AAGCAACGCGAAGAACCTTACCAAGGTTTGACATTTACTGCAAAACTGTAGAAATACAGC 1023
||||||| ||||||||||||||| || ||||||| | |||||| || |||| ||| ||
Sbjct 949 AAGCAACACGAAGAACCTTACCAGGGCTTGACATCCAGTGCAAAGCTATAGAGATATAGT 1008
Query 1024 CGAGGCTAACAGTAA-ACAGATGGTACATAGTTGTCGTCAGTTCGTGTCGTGAGATGTAG 1082
|||| ||||| | | |||| |||| ||| ||||||||||||||||| |||||| ||| |
Sbjct 1009 AGAGGTTAACATTGAGACAGGTGGTGCATGGTTGTCGTCAGTTCGTGCCGTGAGGTGTTG 1068
Query 1083 GGTTAAGTCCCCCAACGAACGCAACCCTTGTTGCTAGTTGCTAACATTAAGTTGAGAACT 1142
||||||||||| ||||||||||||||||||| | ||||| ||||||||||||||||||||
Sbjct 1069 GGTTAAGTCCCGCAACGAACGCAACCCTTGTCGTTAGTTACTAACATTAAGTTGAGAACT 1128
Query 1143 TTAGCAAGACTGCCAGT-TACAAACTGGAGGAAGGAAAGGATGACGTCAAATCAGTATGC 1201
|| | ||||||| ||| || | || |||||||| |||||||||||||||| ||||
Sbjct 1129 CTAACGAGACTGCTAGTGTA-AG-CTAGAGGAAGGTGGGGATGACGTCAAATCATCATGC 1186
Query 1202 CTCTTACACCTTGGGCTACACACGTGCTACAATGGCAAATACAAAAAGTTGCAAACTTGT 1261
| |||| | ||||||||||||||||||||||||| |||||| |||||||| | |||
Sbjct 1187 CCCTTATGTCCTGGGCTACACACGTGCTACAATGGCTGGTACAAAGAGTTGCAATCCTGT 1246
Query 1262 GAAAGTGAGCCAATCTTTAAAATTT-GTCTCAGTTCGGATTGAAGTCTGAAACTCGACTT 1320
||| | |||| ||||| |||| ||||||||||||||||||||||| ||||||||||
Sbjct 1247 GAAGGGGAGCTAATCTCAAAAAACCAGTCTCAGTTCGGATTGAAGTCTGCAACTCGACTT 1306
Query 1321 CATGAAGTCGGAATCGCTAGTAATCGTGAATCAGCAATGTCACGGTGAATACGTTCTCGG 1380
||||||| ||||||| |||||||||| |||||||| ||||| ||||||||||||||||||
Sbjct 1307 CATGAAGCCGGAATCACTAGTAATCGCGAATCAGCTATGTCGCGGTGAATACGTTCTCGG 1366
Query 1381 GTTTTGTACACACCGCCCGTCAAACCACGAAAATTGATAGTTCCAGAAGGTAAACATCC- 1439
|| ||||||||||||||||||| |||| || | ||| || | ||||||| || | |
Sbjct 1367 GTCTTGTACACACCGCCCGTCACACCATGAGAGTTGGTAATACCAGAAG-TAGGTAGCTT 1425
Query 1440 AACCGTAAGGAG-GATTTTAACCAAGGAAAGATCAGTGATTGGGGTTAAGTCGTAACAAG 1498
|||| | |||| | || |||||| | || || ||||||||| |||||||||||||
Sbjct 1426 AACCATTTGGAGAGCGCTTC-CCAAGGTAGGACTAGCGATTGGGGTGAAGTCGTAACAAG 1484
Query 1499 GTATCCCTACGAGAACGTGGGGATGGATTACCTCCTTTCT 1538
|||||| |||| ||||||| |||||||| |||||||||||
Sbjct 1485 GTATCCGTACGGGAACGTGCGGATGGATCACCTCCTTTCT 1524
>Mesoplasma lactucae strain 831-C4 16S ribosomal RNA, partial sequence
Sequence ID: NR_041813.1 Length: 1501
Range 1: 1 to 1499
Score:1018 bits(551), Expect:0.0,
Identities:1203/1521(79%), Gaps:35/1521(2%), Strand: Plus/Plus
Query 19 TCCTAGCTCAGGATTAACACTGGCGGTATGCCTAATACATGCAAGTCGAACGAAATTAAT 78
|||| |||||||| ||| ||||||| ||||||||||||||||||||||||| | |
Sbjct 1 TCCTGGCTCAGGAYGAACGCTGGCGGCATGCCTAATACATGCAAGTCGAACGGGAGT--G 58
Query 79 CTTTCGAGATTAATTTAGTGGCGAACGGGTGAGTAACACGTGCTTAATCTACCCTTAAAT 138
| || | | | ||||||||||||||||||||||||| ||||||||| || |||
Sbjct 59 C-TT---G--CACTCCAGTGGCGAACGGGTGAGTAACACGTATCTAATCTACCTTTTAAT 112
Query 139 CAGGAATACGCACTGGAAACGGTGAATAATACCTGATGTGTTTTTTA-AAACGCATGTTT 197
|| ||| | |||||||| | |||||||| || | | || | | ||||||
Sbjct 113 GGGGRATAACCTTTGGAAACGAAGGATAATACCGCATAAGATCTTCATTATCGCATG-AG 171
Query 198 TAAAA-AACAAAGCAACTTCTGGTTGTGTTTAAGGATGAGAGCGCGTCGCATTAGATTGT 256
| || | |||| | | | ||||| ||| || |||||| ||| || ||||| | ||
Sbjct 172 AAGAAGAGGAAAGAACCGTTTGGTT-CGTTAAAAGATGAGGATGCGGCGTATTAGTTAGT 230
Query 257 TGGTGGGGTAACGGCCTACCAAGTTAATGATGCGTAGCTGAACTGAGAGGTTGAACAGCC 316
|| ||||||| |||| ||| || |||||| |||||| ||||||||||||||||| |||
Sbjct 231 AGGCGGGGTAATGGCCCACCTAGACAATGATACGTAGCCGAACTGAGAGGTTGAACGGCC 290
Query 317 ACACTGGGATTGAGATACGGCCCAGACTCCTACGGGAGGCAGCAGTAAGGAATTTTTCAC 376
||| ||||| ||||||||||||||||||||||||||||||||||||| ||||||||||||
Sbjct 291 ACATTGGGACTGAGATACGGCCCAGACTCCTACGGGAGGCAGCAGTAGGGAATTTTTCAC 350
Query 377 AATGGGCGCAAGCCTGATGAAGCAATACCGCGTGATTGATGAAGGTTTTCGGATCGTAAA 436
||||| || ||| ||||||||||||| |||||||| |||||||||| ||||||| |||||
Sbjct 351 AATGGACGAAAGTCTGATGAAGCAATGCCGCGTGAGTGATGAAGGTCTTCGGATTGTAAA 410
Query 437 AATCTGTGGTAAAGAAAGAAAAGTTAGTTTGAAGAAAAGCGAATTAATTTGACGGTACTT 496
||||| |||||| ||||| || || || |||| || || |||||||||||||
Sbjct 411 GCTCTGTTGTAAAGGAAGAATAGACAG-AAGAGGAAATGC-TTTTGTTTTGACGGTACTT 468
Query 497 TATTAGAAAGTCACGACTAATTACGTGCCAGCAGTCGCGGTAATACGTGAGTGGCGAGTG 556
|| ||||||||||| |||| || |||||||||| ||||||||||| | ||| | || |
Sbjct 469 TACCAGAAAGTCACGGCTAACTATGTGCCAGCAGCCGCGGTAATACATAGGTGACAAGCG 528
Query 557 TTATCCGGAATTATTGGGCGTAAAGTATGCGTAGATGGTGAAATTAGTCACAGGTTTAAA 616
||||||||| |||||||||||| || ||||||| ||| | ||| ||||| ||
Sbjct 529 TTATCCGGATTTATTGGGCGTACAGGGTGCGTAGGCGGTTGTGTAAGTTTGAGGTTAAAG 588
Query 617 AATGGAGCTCAACTCC-ATAACGCTTGTGATACTGTTTTACTAGAGGATAGAAGATGTTA 675
| ||||||||||||| | |||| | ||| | |||||| || ||| || |
Sbjct 589 ACCGGAGCTCAACTCCGGTTTGCCTTG-AAAACTATGCAACTAGAATGTAACAGAGGTGA 647
Query 676 GTGGAATTTCATATGTAGCGGTGGAATGCGTGGATATATGAAGGAACACCAATAGCGAAG 735
|||||||| ||| |||||||||| ||||||| |||||||| | |||||||| | |||||
Sbjct 648 GTGGAATTCCATGTGTAGCGGTGAAATGCGTAGATATATGGAAGAACACCAGTGGCGAAA 707
Query 736 GCGACTAACAAGTCTACTCCTGACATTGAGGCATGAGAGCGCGGGGAGCAAATCGGATTA 795
||| || || || || | |||| ||||||| || |||| ||||||||||| ||||||
Sbjct 708 GCGGCTCACCAGGTTATTATTGACGCTGAGGCACGAAAGCGTGGGGAGCAAATAGGATTA 767
Query 796 GATACCCGAGTAGTCCGCGCCGTAAACGCTGGGTACTAGATATTGTC--AGTTAAGAGAA 853
||||||| |||||||| ||||||||||| || |||||| | |||| | |||||
Sbjct 768 GATACCCTAGTAGTCCACGCCGTAAACGTTGAGTACTA---AGTGTCGGACTTAAG-TTC 823
Query 854 TGT-C-GTAGTTAACACGTTAAGTACCCCGCCTGGGGAGTATGCGCGCAAGCGTAAAACT 911
|| | | || |||| | |||||||| ||||||| | ||||||| |||||| || |||||
Sbjct 824 GGTGCTGCAGCTAACGCATTAAGTACTCCGCCTGAGTAGTATGCACGCAAGTGTGAAACT 883
Query 912 CAAAGGAATTGACGGGAACCCGCACAAGCGGTGGAGCATGTGGTTTAATTCGAAGCAACG 971
|||||||||||||||| ||||||||||| ||||||||||||||||||||||||||||||
Sbjct 884 CAAAGGAATTGACGGGGACCCGCACAAGTGGTGGAGCATGTGGTTTAATTCGAAGCAACA 943
Query 972 CGAAGAACCTTACCAAGGTTTGACATTTACTGCAAAACTGTAGAAATACAGCC-GAGGCT 1030
||||||||||||||| || ||||||| | ||||| |||| ||| ||| ||||||
Sbjct 944 CGAAGAACCTTACCAGGGCTTGACATCCAGTGCAATGGCATAGAGATAT-GCCGGAGGCT 1002
Query 1031 AACAGTAA-ACAGATGGTACATAGTTGTCGTCAGTTCGTGTCGTGAGATGTAGGGTTAAG 1089
|||| | | |||| |||| ||| ||||||||||||||||| |||||| ||| ||||||||
Sbjct 1003 AACATTGAGACAGGTGGTGCATGGTTGTCGTCAGTTCGTGCCGTGAGGTGTTGGGTTAAG 1062
Query 1090 TCCCCCAACGAACGCAACCCTTGTTGCTAGTTGCTAACATTAAGTTGAGAACTTTAGCAA 1149
|||| ||||||||||||||||||| ||||| |||||||||||||||| ||| || |
Sbjct 1063 TCCCGCAACGAACGCAACCCTTGTCATTAGTTACTAACATTAAGTTGAGGACTCTAATGA 1122
Query 1150 GACTGCCAGT-TACAAACTGGAGGAAGGAAAGGATGACGTCAAATCAGTATGCCTCTTAC 1208
|||||| ||| || | || |||||||| |||||||||||||||| ||||| ||||
Sbjct 1123 GACTGCTAGTGTA-AG-CTAGAGGAAGGTGGGGATGACGTCAAATCATCATGCCCCTTAT 1180
Query 1209 ACCTTGGGCTACACACGTGCTACAATGGCAAATACAAAAAGTTGCAAACTTGTGAA-AGT 1267
| ||||||||||||||||||||||||| ||||||| || ||||| | |||| ||
Sbjct 1181 GTCCTGGGCTACACACGTGCTACAATGGCCGATACAAAGAGCTGCAATCCCGTGAGGAG- 1239
Query 1268 GAGCCAATCTT-TAAAATTTGTCTCAGTTCGGATTGAAGTCTGAAACTCGACTTCATGAA 1326
|||| ||||| |||| | ||||||||||||||||||| ||| |||||| |||||||||
Sbjct 1240 GAGCAAATCTCATAAAGTCGGTCTCAGTTCGGATTGAAGGCTGCAACTCGCCTTCATGAA 1299
Query 1327 GTCGGAATCGCTAGTAATCGTGAATCAGCAATGTCACGGTGAATACGTTCTCGGGTTTTG 1386
| ||||||| |||||||||| | |||||| ||| | |||||||||||||||||||| |||
Sbjct 1300 GCCGGAATCACTAGTAATCGCGGATCAGCTATGCCGCGGTGAATACGTTCTCGGGTCTTG 1359
Query 1387 TACACACCGCCCGTCAAACCACGAAAATTGATAGTTCCAGAAGGTAAACATCC-AACCGT 1445
|||||||||||||||| ||||||| | ||| || | ||||||| || || |||| |
Sbjct 1360 TACACACCGCCCGTCACACCACGAGAGTTGGTAATACCAGAAG-TAGGTTGCCTAACCAT 1418
Query 1446 AAGGAGGATTTTAACCAAGGAAAGATCAGTGATTGGGGTTAAGTCGTAACAAGGTATCCC 1505
||||| ||||||| | || | ||||||||| |||||||||||||||||||
Sbjct 1419 TTGGAGGGCGCCTACCAAGGTAGGACTGGCGATTGGGGTGAAGTCGTAACAAGGTATCCG 1478
Query 1506 TACGAGAACGTGGGGATGGAT 1526
|||| ||||||| ||||||||
Sbjct 1479 TACGGGAACGTGCGGATGGAT 1499
>Spiroplasma tabanidicola strain TAUS-1 16S ribosomal RNA, partial sequence
Sequence ID: NR_104753.1 Length: 1510
Range 1: 208 to 1510
Score:1018 bits(551), Expect:0.0,
Identities:1063/1314(81%), Gaps:19/1314(1%), Strand: Plus/Plus
Query 231 GATGAGAGCGCGTCGCATTAGATTGTTGGTGGGGTAACGGCCTACCAAGTTAATGATGCG 290
|||||| ||| || ||||| | || || ||||||| ||| ||| || |||||| ||
Sbjct 208 GATGAGGATGCGGCGTATTAGCTAGTAGGCGGGGTAAAAGCCCACCTAGGCAATGATACG 267
Query 291 TAGCTGAACTGAGAGGTTGAACAGCCACACTGGGATTGAGATACGGCCCAGACTCCTACG 350
|||| ||||||||||||||| | |||||| ||||| ||||||||||||||||||||||||
Sbjct 268 TAGCCGAACTGAGAGGTTGATCGGCCACATTGGGACTGAGATACGGCCCAGACTCCTACG 327
Query 351 GGAGGCAGCAGTAAGGAATTTTTCACAATGGGCGCAAGCCTGATGAAGCAATACCGCGTG 410
||||||||||||| |||||||||||||||||||| ||||||||||||||||| |||||||
Sbjct 328 GGAGGCAGCAGTAGGGAATTTTTCACAATGGGCGAAAGCCTGATGAAGCAATGCCGCGTG 387
Query 411 ATTGATGAAGGTTTTCGGATCGTAAAAATCTGTGGTAAAGAAAGAAAAGTTAGTTTGAAG 470
| |||||| ||| ||||||| ||||| ||||| || | | |||||| | ||| || |
Sbjct 388 AGTGATGACGGTCTTCGGATTGTAAAGCTCTGTTGTTAGGGAAGAAATGCTAG-AAGAGG 446
Query 471 AAAAGCGAATTAATTTGACGGTACTTTATTAGAAAGTCACGACTAATTACGTGCCAGCAG 530
||| || ||| ||||||||||| | | |||||| |||| |||| || ||||||||||
Sbjct 447 AAATGC-TTTTAGTTTGACGGTACCTAACCAGAAAGCCACGGCTAACTATGTGCCAGCAG 505
Query 531 TCGCGGTAATACGTGAGTGGCGAGTGTTATCCGGAATTATTGGGCGTAAAGTATGCGTAG 590
||||||||||| | ||||| || |||||||||| |||||||||||| || |||||||
Sbjct 506 CCGCGGTAATACATAGGTGGCAAGCGTTATCCGGATTTATTGGGCGTATAGGGTGCGTAG 565
Query 591 ATGGTGAAATTAGTCACAGGTTTAAAAATGGAGCTCAACTCCATAACG-CTTGTGATACT 649
||| | ||| ||||| || ||||||||||||||| || |||| | |||
Sbjct 566 GCGGTTGCTTAAGTTTGAGGTTAAAGCCTGGAGCTCAACTCCAGTTCGCCTTG-AAAACT 624
Query 650 GTTTTACTAGAGGATAGAAGATGTTAG-TGGAATTTCATATGTAGCGGTGGAATGCGTGG 708
| | |||||| || ||| | ||| ||||||| ||| |||||||||| ||||||| |
Sbjct 625 GGGTAACTAGAATGCAGGAGA-GGTAGATGGAATTCCATGTGTAGCGGTGAAATGCGTAG 683
Query 709 ATATATGAAGGAACACCAATAGCGAAGGCG-ACTAACAAGTCTACTCCTGACATTGAGGC 767
||||||| |||||||||| | ||| ||||| || || | || |||| ||||||
Sbjct 684 ATATATGGAGGAACACCAGTGGCGTAGGCGGTCT-ACTGGCCTGTAATTGACGCTGAGGC 742
Query 768 ATGAGAGCGCGGGGAGCAAATCGGATTAGATACCCGAGTAGTCCGCGCCGTAAACGCTGG 827
| || |||| ||||||||||| ||||||||||||| |||||||| ||||||||||| ||
Sbjct 743 ACGAAAGCGTGGGGAGCAAATAGGATTAGATACCCTAGTAGTCCACGCCGTAAACGTTGA 802
Query 828 GTACTAGATATTGTCAGTTAAGAGAATGTCGTAGTTAACACGTTAAGTACCCCGCCTGGG 887
|||||| | | | || ||| | || | || |||| | |||||||| ||||||| |
Sbjct 803 GTACTAAGTGTCGGCA-TTAGTCG-GTGCTGCAGCTAACGCATTAAGTACTCCGCCTGAG 860
Query 888 GAGTATGCGCGCAAGCGTAAAACTCAAAGGAATTGACGGGAACCCGCACAAGCGGTGGAG 947
||||||| |||||| || ||||||||||||||||||||| ||||||||||| |||||||
Sbjct 861 TAGTATGCTCGCAAGAGTGAAACTCAAAGGAATTGACGGGGACCCGCACAAGTGGTGGAG 920
Query 948 CATGTGGTTTAATTCGAAGCAACGCGAAGAACCTTACCAAGGTTTGACATTTACTGCAAA 1007
||||||||||||||||||||||||||||||||||||||| || ||||||| | ||||||
Sbjct 921 CATGTGGTTTAATTCGAAGCAACGCGAAGAACCTTACCAGGGCTTGACATCCAGTGCAAA 980
Query 1008 ACTGTAGAAATACAGCCGAGGCTAACAGTAA-ACAGATGGTACATAGTTGTCGTCAGTTC 1066
|| ||| || || |||| ||||| | | |||| |||| ||| ||||||||||| ||
Sbjct 981 GCTACAGAGATGTAGTGGAGGTTAACATTGAGACAGGTGGTGCATGGTTGTCGTCAGCTC 1040
Query 1067 GTGTCGTGAGATGTAGGGTTAAGTCCCCCAACGAACGCAACCCTTGTTGCTAGTTGCTAA 1126
||| |||||| ||| |||||||||||| |||||| |||||||| | | | ||||| ||||
Sbjct 1041 GTGCCGTGAGGTGTTGGGTTAAGTCCCGCAACGAGCGCAACCCCTATCGTTAGTTACTAA 1100
Query 1127 CATTAAGTTGAGAACTTTAGCAAGACTGCCAGT-TACAAACTGGAGGAAGGAAAGGATGA 1185
|||||||||||| |||||| | ||||||| ||| || | || |||||||| ||||||
Sbjct 1101 CATTAAGTTGAGGACTTTAACGAGACTGCTAGTGTA-AG-CTAGAGGAAGGTGGGGATGA 1158
Query 1186 CGTCAAATCAGTATGCCTCTTACACCTTGGGCTACACACGTGCTACAATGGCAAATACAA 1245
|||||||||| ||||| |||| | ||||||||||||||||||||||||| ||||||
Sbjct 1159 CGTCAAATCATCATGCCCCTTATGTCCTGGGCTACACACGTGCTACAATGGCTGATACAA 1218
Query 1246 AAAGTTGCAAACTTGTGAAAGTGAGCCAATCTTTAAAATTT-GTCTCAGTTCGGATTGAA 1304
| ||| |||| || | || || |||| ||||| |||| | ||||||||||||||||||
Sbjct 1219 AGAGTCGCAATCTCGCGAGAGGGAGCTAATCTCAAAAAGTCAGTCTCAGTTCGGATTGAA 1278
Query 1305 GTCTGAAACTCGACTTCATGAAGTCGGAATCGCTAGTAATCGTGAATCAGCAATGTCACG 1364
||||| ||||||||||||||||| ||||||| |||||||||| |||||||||| ||| ||
Sbjct 1279 GTCTGCAACTCGACTTCATGAAGCCGGAATCACTAGTAATCGCGAATCAGCAACGTCGCG 1338
Query 1365 GTGAATACGTTCTCGGGTTTTGTACACACCGCCCGTCAAACCACGAAAATTGATAGTTCC 1424
|||||||||||||||||| ||||||||||||||||||| |||| || | ||| || | ||
Sbjct 1339 GTGAATACGTTCTCGGGTCTTGTACACACCGCCCGTCACACCATGAGAGTTGGTAATACC 1398
Query 1425 AGAAGGTAAACATCC-AACCGTAAGGAG-GATTTTAACCAAGGAAAGATCAGTGATTGGG 1482
||||| | ||| |||||||||||| || | ||||||| | ||| || |||| ||
Sbjct 1399 AGAAGC-ACGTATCTTAACCGTAAGGAGAGAGCGT-ACCAAGGTAGGATTAGCGATTAGG 1456
Query 1483 GTTAAGTCGTAACAAGGTATCCCTACGAGAACGTGGGGATGGATTACCTCCTTT 1536
|| ||||||||||||||||||| |||| ||||||| || ||||| |||||||||
Sbjct 1457 GTGAAGTCGTAACAAGGTATCCGTACGGGAACGTGCGGCTGGATCACCTCCTTT 1510
>Spiroplasma citri strain R8A2HP 16S ribosomal RNA, complete sequence
Sequence ID: NR_036849.2 Length: 1520
Range 1: 212 to 1520
Score:1016 bits(550), Expect:0.0,
Identities:1070/1323(81%), Gaps:27/1323(2%), Strand: Plus/Plus
Query 227 TAA-GGATGAGAGCGCGTCGCATTAGATTGTTGGTGGGGTAACGGCCTACCAAGTTAATG 285
||| ||||||| ||| || ||||| | ||||||||||||| ||||||||||| ||||
Sbjct 212 TAATGGATGAGGATGCGGCGTATTAGTTAGTTGGTGGGGTAATGGCCTACCAAGACAATG 271
Query 286 ATGCGTAGCTGAACTGAGAGGTTGAACAGCCACACTGGGATTGAGATACGGCCCAGACTC 345
|| |||||| ||||||||||||||| | |||||| |||| ||||| ||||||| ||||
Sbjct 272 ATACGTAGCCGAACTGAGAGGTTGATCGGCCACATCGGGACTGAGACACGGCCCGAACTC 331
Query 346 CTACGGGAGGCAGCAGTAAGGAATTTTTCACAATGGGCGCAAGCCTGATGAAGCAATACC 405
|||||||||||||||||| ||||||||||||||| |||| |||||||||| |||||| ||
Sbjct 332 CTACGGGAGGCAGCAGTAGGGAATTTTTCACAAT-GGCGAAAGCCTGATGGAGCAATGCC 390
Query 406 GCGTGATTGATGAAGGTTTTCGGATCGTAAAAATCTGTGGTAAAGAAAGAAAAGTTAGTT 465
|||||| ||| || ||| ||||||| |||||| ||||| |||| | ||||| ||| |||
Sbjct 391 GCGTGACTGAAGACGGTCTTCGGATTGTAAAAGTCTGTTGTAAGGGAAGAACAGTAAGTA 450
Query 466 TGAAGAAAAGCGAATTAATTTGACGGTACTTTATTAGAAAGTCACGACTAATTACGTGCC 525
| | |||| | | || |||||||||||| ||| |||||| |||| |||| || |||||
Sbjct 451 T-AGGAAATGATACTT-ATTTGACGGTACCTTACCAGAAAGCCACGGCTAACTATGTGCC 508
Query 526 AGCAGTCGCGGTAATACGTGAGTGGCGAGTGTTATCCGGAATTATTGGGCGTAAAGTATG 585
||||| ||||||||||| | ||||| || |||||||||| ||||||||||||||| ||
Sbjct 509 AGCAGCCGCGGTAATACATAGGTGGCAAGCGTTATCCGGATTTATTGGGCGTAAAGCGTG 568
Query 586 CGTAGATGGTGAAATTAGTCACAGGTTTAAA-AATGGAGCTCAACTCCATAACG-CTTGT 643
|| ||| ||| || ||| || | ||| ||||||||||||||| || ||||
Sbjct 569 CGCAGACGGTTTAACAAGT-TTGGGGTCAAATCCTGGAGCTCAACTCCAGTTCGCCTTG- 626
Query 644 GATACTGTTTTACTAGAGGATAGAAGATGTTAGTGGAATTTCATATGTAGCGGTGGAATG 703
| |||||| |||||| ||| | | || ||||||| ||| |||||||||| ||||
Sbjct 627 AAAACTGTTAAGCTAGAGTGTAGGAAAGGTCGATGGAATTCCATGTGTAGCGGTGAAATG 686
[truncated: 5,530 more rows]

## Sheet: blastn nt
RID: 6UDYMZ6S016
Job Title:AureliaMollicutes bin3.5_scaffold2|size414523:162016-163555
Program: BLASTN
Database: nt Nucleotide collection (nt)
Query #1: AureliaMollicutes bin3.5_scaffold2|size414523:162016-163555 Query ID: lcl|Query_58539 Length: 1539
Sequences producing significant alignments:
Scientific Common Max Total Query E Per. Acc.
Description Name Name Taxid Score Score cover Value Ident Len Accession
Uncultured Mycoplasma sp. partial 16S rRNA gene, isolate M3 uncultured M... NA 167967 2259 2259 98% 0.0 93.45 1524 LT599040.1
Uncultured marine bacterium clone BS_OffshoreExp_T48h_A_G7 16S... uncultured m... NA 56765 1692 1692 74% 0.0 93.31 1184 KR054347.1
Uncultured marine bacterium clone BS_CoastalExp_T55h_A_A5 16S... uncultured m... NA 56765 1683 1683 75% 0.0 93.33 1134 KR054212.1
Uncultured marine bacterium clone BS_CoastalExp_T55h_A_F1 16S... uncultured m... NA 56765 1635 1635 72% 0.0 93.74 1127 KR054234.1
Uncultured marine bacterium clone BS_CoastalExp_T55h_A_H5 16S... uncultured m... NA 56765 1622 1622 72% 0.0 93.55 1128 KR054248.1
Uncultured marine bacterium clone BS_CoastalExp_T55h_A_F5 16S... uncultured m... NA 56765 1594 1594 69% 0.0 94.13 1112 KR054238.1
Uncultured marine bacterium clone BS_CoastalExp_T55h_A_B3 16S... uncultured m... NA 56765 1544 1544 64% 0.0 95.01 1073 KR054216.1
Uncultured marine bacterium clone BS_CoastalExp_T55h_A_D2 16S... uncultured m... NA 56765 1517 1517 68% 0.0 93.30 1100 KR054225.1
Uncultured bacterium partial 16S rRNA gene, clone LBDT0517-A uncultured b... NA 77133 1369 1369 96% 0.0 83.46 1481 HE663394.1
Uncultured marine bacterium clone B1G5 16S ribosomal RNA gene,... uncultured m... NA 56765 1336 1336 52% 0.0 96.76 802 GU317735.1
Uncultured Mollicutes bacterium clone MG_clone14 16S ribosomal... uncultured M... NA 220137 1286 1286 96% 0.0 82.52 1490 MG776022.1
Uncultured Mollicutes bacterium clone MG_clone17 16S ribosomal... uncultured M... NA 220137 1280 1280 96% 0.0 82.45 1490 MG776024.1
Uncultured Mollicutes bacterium clone MG_clone13 16S ribosomal... uncultured M... NA 220137 1280 1280 96% 0.0 82.45 1490 MG776021.1
Uncultured Mollicutes bacterium clone MG_clone10 16S ribosomal... uncultured M... NA 220137 1280 1280 96% 0.0 82.45 1490 MG776019.1
Uncultured Mollicutes bacterium clone MG_clone2 16S ribosomal... uncultured M... NA 220137 1275 1275 96% 0.0 82.38 1490 MG776017.1
Uncultured Mollicutes bacterium clone MG_clone1 16S ribosomal... uncultured M... NA 220137 1275 1275 96% 0.0 82.38 1490 MG776016.1
Uncultured Mollicutes bacterium clone MG_clone11 16S ribosomal... uncultured M... NA 220137 1264 1264 96% 0.0 82.25 1490 MG776020.1
Uncultured Mollicutes bacterium clone MG_clone4 16S ribosomal... uncultured M... NA 220137 1264 1264 96% 0.0 82.25 1490 MG776018.1
Candidatus Spiroplasma holothuricola isolate MT37 chromosome 1... Candidatus S... NA 1963034 1218 1218 99% 0.0 81.20 280592 CP022928.1
Spiroplasma ixodetis sHm DNA, complete genome Spiroplasma ... NA 2141 1144 2284 99% 0.0 80.48 2102039 AP026933.1
Spiroplasma endosymbiont of Drosophila atripex isolate sAtri... Spiroplasma ... NA 614643 1140 2281 99% 0.0 80.43 1271056 CP117528.1
Spiroplasma sp. partial 16S rRNA and 23S rRNA genes for 16S... Spiroplasma sp. NA 2135 1140 1140 99% 0.0 80.30 1773 AJ245996.1
Spiroplasma sp. Anisosticta MK 16S rRNA gene and ITS1 Spiroplasma ... NA 348106 1129 1129 99% 0.0 80.22 1672 AM087471.1
Uncultured Spiroplasma sp. clone RICUNI1 16S ribosomal RNA gen... uncultured S... NA 319049 1125 1125 99% 0.0 80.26 1520 OQ093133.1
Uncultured Spiroplasma sp. clone AdecLV25 16S ribosomal RNA... uncultured S... NA 319049 1123 1123 99% 0.0 80.25 1598 OQ271406.1
Spiroplasma platyhelix PALS-1 chromosome, complete genome Spiroplasma ... NA 1276218 1120 1120 99% 0.0 80.22 744499 CP051215.1
Spiroplasma endosymbiont of Curculio elephas strain J73E 16S-2... Spiroplasma ... NA 1191178 1105 1105 96% 0.0 80.35 1480 JN100091.1
Spiroplasma platyhelix strain PALS-1 16S ribosomal RNA gene,... Spiroplasma ... NA 1276218 1099 1099 98% 0.0 80.10 2216 DQ860101.1
Uncultured Spiroplasma sp. clone Hg5-23 16S ribosomal RNA gene... uncultured S... NA 319049 1090 1090 96% 0.0 80.17 1486 EU344933.1
Spiroplasma endosymbiont of Larinioides cornutus clone 1-5 16S... Spiroplasma ... NA 1986474 1085 1085 96% 0.0 80.08 1480 KX559372.1
Uncultured Spiroplasma sp. clone 17 16S ribosomal RNA gene,... uncultured S... NA 319049 1083 1083 96% 0.0 80.07 1483 MH973257.1
Spiroplasma endosymbiont of Larinioides cornutus clone 1-8 16S... Spiroplasma ... NA 1986474 1083 1083 96% 0.0 80.08 1480 KX559374.1
Uncultured Spiroplasma sp. clone Hg5-43 16S ribosomal RNA gene... uncultured S... NA 319049 1083 1083 96% 0.0 80.13 1487 EU344953.1
Uncultured Spiroplasma sp. clone Hg5-41 16S ribosomal RNA gene... uncultured S... NA 319049 1083 1083 96% 0.0 80.09 1486 EU344951.1
Uncultured Spiroplasma sp. clone Hg5-04 16S ribosomal RNA gene... uncultured S... NA 319049 1083 1083 96% 0.0 80.09 1486 EU344914.1
Spiroplasma endosymbiont of Larinioides cornutus clone 1-15 16... Spiroplasma ... NA 1986474 1081 1081 96% 0.0 80.01 1480 KX559376.1
Spiroplasma sp. 'Gent' 16S ribosomal RNA gene, partial sequence Spiroplasma ... NA 287660 1081 1081 96% 0.0 80.17 1474 AY569829.1
Spiroplasma endosymbiont of Larinioides cornutus clone 1-F 16S... Spiroplasma ... NA 1986474 1079 1079 96% 0.0 80.01 1479 KX559377.1
Uncultured Spiroplasma sp. clone D2.2.12 16S ribosomal RNA gen... uncultured S... NA 319049 1077 1077 97% 0.0 80.01 1484 AY837731.1
Uncultured bacterium clone 2-37 16S ribosomal RNA gene, partia... uncultured b... NA 77133 1074 1074 97% 0.0 79.96 1486 KC424774.1
Uncultured Spiroplasma sp. clone D2.2.13 16S ribosomal RNA gen... uncultured S... NA 319049 1074 1074 97% 0.0 79.95 1484 AY837732.1
Williamsoniiplasma luminosum isolate NJ-2016 chromosome,... Williamsonii... NA 214888 1070 1070 99% 0.0 79.52 1029845 CP027019.1
Spiroplasma turonicum strain Tab4c chromosome, complete genome Spiroplasma ... NA 216946 1070 1070 85% 0.0 81.56 1261375 CP013860.1
Spiroplasma turonicum strain Tab4c, complete genome Spiroplasma ... NA 216946 1070 1070 85% 0.0 81.56 1261374 CP012328.1
Uncultured Mollicutes bacterium clone Mm2 16S ribosomal RNA... uncultured M... NA 220137 1070 1070 73% 0.0 83.92 1125 EF137402.1
Spiroplasma endosymbiont of Larinioides cornutus clone 1-7 16S... Spiroplasma ... NA 1986474 1068 1068 96% 0.0 79.88 1479 KX559373.1
Uncultured bacterium clone 2-43 16S ribosomal RNA gene, partia... uncultured b... NA 77133 1068 1068 97% 0.0 79.89 1486 KC424775.1
Spiroplasma platyhelix PALS-1 16S ribosomal RNA, partial sequence Spiroplasma ... NA 1276218 1068 1068 96% 0.0 80.07 1477 NR_104857.1
Spiroplasma ixodetis strain 18_00100 16S ribosomal RNA gene,... Spiroplasma ... NA 2141 1066 1066 90% 0.0 80.77 1385 MN166761.1
Spiroplasma endosymbiont of Larinioides cornutus clone 1-11 16... Spiroplasma ... NA 1986474 1064 1064 96% 0.0 79.81 1480 KX559375.1
Spiroplasma endosymbiont of Larinioides cornutus clone 1-3 16S... Spiroplasma ... NA 1986474 1064 1064 96% 0.0 79.75 1480 KX559371.1
Spiroplasma symbiont of Laodelphax striatellus gene for 16S... Spiroplasma ... NA 752075 1064 1064 92% 0.0 80.45 1465 AB553862.1
Mesoplasma lactucae ATCC 49193 strain 831-C4 chromosome,... Mesoplasma l... NA 81460 1059 3166 99% 0.0 79.44 837387 CP024967.1
Mesoplasma lactucae ATCC 49193 strain 831-C4 chromosome,... Mesoplasma l... NA 81460 1059 3166 99% 0.0 79.44 837471 CP023668.1
Spiroplasma turonicum strain Tab-4c 16S ribosomal RNA, partial... Spiroplasma ... NA 216946 1059 1059 85% 0.0 81.44 1516 NR_025712.1
Spiroplasma sp. 16S rRNA gene Spiroplasma sp. NA 2135 1059 1059 92% 0.0 80.44 1440 AJ006775.1
Spiroplasma endosymbiont of Larinioides cornutus clone 1-I 16S... Spiroplasma ... NA 1986474 1057 1057 96% 0.0 79.76 1476 KX559378.1
Spiroplasma syrphidicola EA-1, complete genome Spiroplasma ... NA 1276229 1053 1053 85% 0.0 81.32 1107344 CP005078.1
Spiroplasma chrysopicola DF-1, complete genome Spiroplasma ... NA 1276227 1053 1053 85% 0.0 81.32 1123322 CP005077.1
Spiroplasma cantharicola strain CC-1, complete genome Spiroplasma ... NA 362837 1051 1051 84% 0.0 81.44 1179577 CP012622.1
Spiroplasma cantharicola strain AR1357 16S ribosomal RNA gene,... Spiroplasma ... NA 362837 1051 1051 84% 0.0 81.34 2277 DQ861916.1
Spiroplasma cantharicola strain Q-6 16S ribosomal RNA gene,... Spiroplasma ... NA 362837 1051 1051 84% 0.0 81.34 2276 DQ861915.1
Spiroplasma cantharicola strain CC-1 16S ribosomal RNA gene,... Spiroplasma ... NA 362837 1051 1051 84% 0.0 81.34 2276 DQ861914.1
Uncultured Spiroplasma sp. clone Hg5-10 16S ribosomal RNA gene... uncultured S... NA 319049 1050 1050 96% 0.0 79.71 1486 EU344920.1
Spiroplasma cantharicola strain CC-1 16S ribosomal RNA, partia... Spiroplasma ... NA 362837 1048 1048 84% 0.0 81.31 1505 NR_125516.1
Uncultured Spiroplasma sp. clone HS4C1 16S ribosomal RNA gene,... uncultured S... NA 319049 1048 1048 99% 0.0 79.39 1516 GU129148.1
Spiroplasma sp. BARC 1357 16S ribosomal RNA gene, partial... Spiroplasma ... NA 280511 1048 1048 85% 0.0 81.27 1515 EF491664.1
Spiroplasma sp. 135_ISE6 gene for 16S rRNA, partial sequence Spiroplasma sp. NA 2135 1046 1046 90% 0.0 80.47 1444 LC388759.1
Spiroplasma sp. Bratislava 1 16S ribosomal RNA gene, partial... Spiroplasma ... NA 1661378 1046 1046 90% 0.0 80.47 1391 KP967685.1
Uncultured bacterium clone S3RP2010C10 16S ribosomal RNA gene,... uncultured b... NA 77133 1046 1046 96% 0.0 79.68 1487 JX669534.1
Spiroplasma diabroticae 16S ribosomal RNA gene, partial... Spiroplasma ... NA 2142 1046 1046 84% 0.0 81.23 4862 GU908490.1
Spiroplasma gladiatoris strain TG-1 chromosome, complete genome Spiroplasma ... NA 2143 1044 1044 84% 0.0 81.33 1164642 CP038013.1
Spiroplasma sp. 147_ISE6 gene for 16S rRNA, partial sequence Spiroplasma sp. NA 2135 1044 1044 92% 0.0 80.24 1444 LC388762.1
Mycoplasma feriruminatoris strain F11561 chromosome, complete... Mycoplasma f... NA 1179777 1044 2085 99% 0.0 79.30 1011470 CP113495.1
Uncultured Spiroplasma sp. clone Hg5-22 16S ribosomal RNA gene... uncultured S... NA 319049 1044 1044 92% 0.0 80.07 1427 EU344932.1
Uncultured bacterium isolate RFLP pattern 10 16S ribosomal RNA... uncultured b... NA 77133 1044 1044 92% 0.0 80.24 1444 EF121346.1
Spiroplasma citri strain C5 chromosome, complete genome Spiroplasma ... NA 2133 1042 1042 85% 0.0 81.19 1618536 CP053304.1
Spiroplasma citri strain C189 chromosome, complete genome Spiroplasma ... NA 2133 1042 1042 85% 0.0 81.19 1577041 CP047426.1
Spiroplasma citri strain BLH-13 chromosome, complete genome Spiroplasma ... NA 2133 1042 1042 85% 0.0 81.19 1576550 CP047428.1
Spiroplasma citri strain BLH-MB chromosome, complete genome Spiroplasma ... NA 2133 1042 1042 85% 0.0 81.19 1742208 CP047437.1
Spiroplasma citri strain BR12 chromosome, complete genome Spiroplasma ... NA 2133 1042 1042 85% 0.0 81.19 1731112 CP046368.1
Spiroplasma citri strain LB 319 chromosome, complete genome Spiroplasma ... NA 2133 1042 1042 85% 0.0 81.19 1734522 CP046371.1
Spiroplasma citri strain CC-2 chromosome Spiroplasma ... NA 2133 1042 1042 85% 0.0 81.19 1709192 CP042472.1
Spiroplasma melliferum strain AS576 chromosome, complete genome Spiroplasma ... NA 2134 1042 1042 85% 0.0 81.19 1320490 CP029202.1
Spiroplasma corruscae strain EC-1 chromosome, complete genome Spiroplasma ... NA 216934 1042 1042 85% 0.0 81.18 1175400 CP022535.1
Spiroplasma citri strain R8-A2 chromosome, complete genome Spiroplasma ... NA 2133 1042 1042 85% 0.0 81.19 1599709 CP013197.1
Spiroplasma sp. NBRC 100390 chromosome, complete genome Spiroplasma ... NA 1914410 1042 1042 85% 0.0 81.19 1199621 CP018022.1
Spiroplasma sp. TU-14 chromosome, complete genome Spiroplasma ... NA 1898044 1042 1042 85% 0.0 81.19 1199640 CP017658.1
Spiroplasma citri strain D10 chromosome, complete genome Spiroplasma ... NA 2133 1042 1042 85% 0.0 81.19 1599637 CP096807.1
Uncultured Spiroplasma sp. clone 2017CAP129-5 16S ribosomal RN... uncultured S... NA 319049 1042 1042 85% 0.0 81.19 1845 OQ572330.1
Uncultured Spiroplasma sp. clone 2017CAP129-4 16S ribosomal RN... uncultured S... NA 319049 1042 1042 85% 0.0 81.19 1845 OQ572329.1
Secondary endosymbiont of Curculio sikkimensis gene for 16S... secondary en... NA 651562 1042 1042 91% 0.0 80.31 1430 AB545038.1
Spiroplasma citri GII3-3X chromosome, contig Contig15 Spiroplasma ... NA 2133 1042 1042 85% 0.0 81.19 43700 AM285316.1
Spiroplasma chrysopicola strain DF-1 16S ribosomal RNA, partia... Spiroplasma ... NA 216933 1042 1042 85% 0.0 81.20 1515 NR_025699.1
Mycoplasma feriruminatoris strain L15568 chromosome, complete... Mycoplasma f... NA 1179777 1040 2066 99% 0.0 79.25 1016114 CP113500.1
Mycoplasma feriruminatoris strain L15407 chromosome, complete... Mycoplasma f... NA 1179777 1040 2057 99% 0.0 79.23 1026425 CP113499.1
Mycoplasma feriruminatoris strain L15220 chromosome, complete... Mycoplasma f... NA 1179777 1040 2076 99% 0.0 79.25 1016818 CP104009.1
Mycoplasma feriruminatoris strain L15181 chromosome, complete... Mycoplasma f... NA 1179777 1040 2066 99% 0.0 79.25 1042884 CP113498.1
Mycoplasma feriruminatoris strain L14815 chromosome, complete... Mycoplasma f... NA 1179777 1040 2070 99% 0.0 79.25 1021626 CP113497.1
Mycoplasma feriruminatoris strain L13461 chromosome, complete... Mycoplasma f... NA 1179777 1040 2039 99% 0.0 79.25 1018092 CP113496.1
Alignments:
>Uncultured Mycoplasma sp. partial 16S rRNA gene, isolate M3
Sequence ID: LT599040.1 Length: 1524
Range 1: 1 to 1524
Score:2259 bits(1223), Expect:0.0,
Identities:1427/1527(93%), Gaps:8/1527(0%), Strand: Plus/Plus
Query 10 AGAGTTTGATCCTAGCTCAGGATTAACACTGGCGGTATGCCTAATACATGCAAGTCGAAC 69
|||||||||||||||||||||||||||||| |||||||||||||||||||||||||||||
Sbjct 1 AGAGTTTGATCCTAGCTCAGGATTAACACTAGCGGTATGCCTAATACATGCAAGTCGAAC 60
Query 70 G-AAATTAATCTTTCGAGATTAATTTAGTGGCGAACGGGTGAGTAACACGTGCTTAATCT 128
| ||| | |||| || || |||||||||||||||||||| ||||||||||||||||
Sbjct 61 GGAAAGTGTTCTTCGGA-ATGCTTTTAGTGGCGAACGGGTGAGGAACACGTGCTTAATCT 119
Query 129 ACCCTTAAATCAGGAATACGCACTGGAAACGGTGAATAATACCTGATGTGTTTTTTAAAA 188
||||||||||| ||||||| || |||||||||||||||| || ||||||||| ||||
Sbjct 120 ACCCTTAAATCGGGAATACACATCGGAAACGGTGAATAATGCCCGATGTGTTTAACAAAA 179
Query 189 CGCATGTTTTAAAAAACAAAGCAA-CTTCTGGTTGTGTTTAAGGATGAGAGCGCGTCGCA 247
||||||||| ||||||||||| |||| ||||||||||||||||| |||||| ||||
Sbjct 180 CGCATGTTTGGTTAAACAAAGCAACCTTCAAGTTGTGTTTAAGGATGAAAGCGCGCCGCA 239
Query 248 TTAGATTGTTGGTGGGGTAACGGCCTACCAAGTTAATGATGCGTAGCTGAACTGAGAGGT 307
|||||||||||||||||||||||||||||||||| |||||||||||||| ||||||||||
Sbjct 240 TTAGATTGTTGGTGGGGTAACGGCCTACCAAGTTGATGATGCGTAGCTGGACTGAGAGGT 299
Query 308 TGAACAGCCACACTGGGATTGAGATACGGCCCAGACTCCTACGGGAGGCAGCAGTAAGGA 367
||||||||||||||||||||||||||||||||||||||||||||||||||||||||||||
Sbjct 300 TGAACAGCCACACTGGGATTGAGATACGGCCCAGACTCCTACGGGAGGCAGCAGTAAGGA 359
Query 368 ATTTTTCACAATGGGCGCAAGCCTGATGAAGCAATACCGCGTGATTGATGAAGGTTTTCG 427
|||||||||||||||||||||||||||| ||||||||||||||||||| |||||||||||
Sbjct 360 ATTTTTCACAATGGGCGCAAGCCTGATGGAGCAATACCGCGTGATTGACGAAGGTTTTCG 419
Query 428 GATCGTAAAAATCTGTGGTAAAGAAAGAAAAGTTAGTTTGAAGAAAAGCGAATTAATTTG 487
|||||||||||||||||||| |||||| | || |||| |||| || ||||||
Sbjct 420 AATCGTAAAAATCTGTGGTAAGAAAAGAAGA-TTGCATTGAGGAAATGCTTTGCAATTTG 478
Query 488 ACGGTACT-TTATTAGAAAGTCACGACTAATTACGTGCCAGCAGTCGCGGTAATACGTGA 546
||||| || ||||||||||||||||||||||||||||||||||||||||||||||||| |
Sbjct 479 ACGGT-CTCTTATTAGAAAGTCACGACTAATTACGTGCCAGCAGTCGCGGTAATACGTAA 537
Query 547 GTGGCGAGTGTTATCCGGAATTATTGGGCGTAAAGTATGCGTAGATGGTGAAATTAGTCA 606
||||| ||||||||||||||||||||||||||||||||||||||||||| | ||||
Sbjct 538 GTGGCAAGTGTTATCCGGAATTATTGGGCGTAAAGTATGCGTAGATGGTTTAGCAAGTCG 597
Query 607 CAGGTTTAAAAATGGAGCTCAACTCCATAACGCTTGTGATACTGTTTTACTAGAGGATAG 666
||||||||| ||||||| |||||||| |||||| |||||| | |||||||| |||
Sbjct 598 CAGGTTTAAGCGTGGAGCTTAACTCCATTTCGCTTGCGATACTACTAGACTAGAGGGTAG 657
Query 667 AAGATGTTAGTGGAATTTCATATGTAGCGGTGGAATGCGTGGATATATGAAGGAACACCA 726
||||||||||||||||||||| ||||||||||||||||||||||||||||||||||||||
Sbjct 658 AAGATGTTAGTGGAATTTCATGTGTAGCGGTGGAATGCGTGGATATATGAAGGAACACCA 717
Query 727 ATAGCGAAGGCGACTAACAAGTCTACTCCTGACATTGAGGCATGAGAGCGCGGGGAGCAA 786
||||||||||||||||||| ||||||||||||||||||||||||||||||||||||||||
Sbjct 718 ATAGCGAAGGCGACTAACAGGTCTACTCCTGACATTGAGGCATGAGAGCGCGGGGAGCAA 777
Query 787 ATCGGATTAGATACCCGAGTAGTCCGCGCCGTAAACGCTGGGTACTAGATATTGTCAGTT 846
||||||||||||||||||||||||||||||||||||||||||||||||||||||||| ||
Sbjct 778 ATCGGATTAGATACCCGAGTAGTCCGCGCCGTAAACGCTGGGTACTAGATATTGTCATTT 837
Query 847 -AAGAGAATGTCGTAGTTAACACGTTAAGTACCCCGCCTGGGGAGTATGCGCGCAAGCGT 905
|||||||||||| ||||||||||||||||||||||||||||||||||||||||||||||
Sbjct 838 GAAGAGAATGTCGAAGTTAACACGTTAAGTACCCCGCCTGGGGAGTATGCGCGCAAGCGT 897
Query 906 AAAACTCAAAGGAATTGACGGGAACCCGCACAAGCGGTGGAGCATGTGGTTTAATTCGAA 965
||||||||||||||||||||||||||||||||||||||||||||||||||||||||||||
Sbjct 898 AAAACTCAAAGGAATTGACGGGAACCCGCACAAGCGGTGGAGCATGTGGTTTAATTCGAA 957
Query 966 GCAACGCGAAGAACCTTACCAAGGTTTGACATTTACTGCAAAACTGTAGAAATACAGCCG 1025
|||||||||||||||||||||||||||||||||||||||||| |||||||||||||| |
Sbjct 958 GCAACGCGAAGAACCTTACCAAGGTTTGACATTTACTGCAAAGCTGTAGAAATACAGGGG 1017
Query 1026 AGGCTAACAGTAAACAGATGGTACATAGTTGTCGTCAGTTCGTGTCGTGAGATGTAGGGT 1085
||| ||||||||||||||||||||||||||||||||||||||||||||||||||| ||||
Sbjct 1018 AGGTTAACAGTAAACAGATGGTACATAGTTGTCGTCAGTTCGTGTCGTGAGATGTTGGGT 1077
Query 1086 TAAGTCCCCCAACGAACGCAACCCTTGTTGCTAGTTGCTAACATTAAGTTGAGAACTTTA 1145
|||||||| ||||||||||||||||||||||||||||||||||||||||||||||||||
Sbjct 1078 TAAGTCCCTTAACGAACGCAACCCTTGTTGCTAGTTGCTAACATTAAGTTGAGAACTTTA 1137
Query 1146 GCAAGACTGCCAGTTAC-AAACTGGAGGAAGGAAAGGATGACGTCAAATCAGTATGCCTC 1204
||||||||||||||||| ||||||||||||||| ||||||||||||||||||||||||||
Sbjct 1138 GCAAGACTGCCAGTTACAAAACTGGAGGAAGGAGAGGATGACGTCAAATCAGTATGCCTC 1197
Query 1205 TTACACCTTGGGCTACACACGTGCTACAATGGCAAATACAAAAAGTTGCAAACTTGTGAA 1264
||||||||||||||||||||||||||||||||||||||||||||| ||||| |||| ||
Sbjct 1198 TTACACCTTGGGCTACACACGTGCTACAATGGCAAATACAAAAAGATGCAATCTTGCAAA 1257
Query 1265 AGTGAGCCAATCTTTAAAATTTGTCTCAGTTCGGATTGAAGTCTGAAACTCGACTTCATG 1324
|| |||||||||||||||| ||||||||||||||||||||||||| ||||||||||||||
Sbjct 1258 AGGGAGCCAATCTTTAAAAGTTGTCTCAGTTCGGATTGAAGTCTGCAACTCGACTTCATG 1317
Query 1325 AAGTCGGAATCGCTAGTAATCGTGAATCAGCAATGTCACGGTGAATACGTTCTCGGGTTT 1384
||||||||||||||||||||||||||||||||||||||||||||||||||||||||||||
Sbjct 1318 AAGTCGGAATCGCTAGTAATCGTGAATCAGCAATGTCACGGTGAATACGTTCTCGGGTTT 1377
Query 1385 TGTACACACCGCCCGTCAAACCACGAAAATTGATAGTTCCAGAAGGTAAACATCCAACCG 1444
|||||||||||||||||||||||||||| |||||||||||||||||||||| || |||||
Sbjct 1378 TGTACACACCGCCCGTCAAACCACGAAAGTTGATAGTTCCAGAAGGTAAACGTCTAACCG 1437
Query 1445 TAAGGAGGATTTTAACCAAGGAAAGATCAGTGATTGGGGTTAAGTCGTAACAAGGTATCC 1504
||||| || |||||||||||||| |||||||||||||||||||||||||||||||||||
Sbjct 1438 CAAGGAAGACTTTAACCAAGGAAACATCAGTGATTGGGGTTAAGTCGTAACAAGGTATCC 1497
Query 1505 CTACGAGAACGTGGGGATGGATTACCT 1531
||||||||||||||||||||| |||||
Sbjct 1498 CTACGAGAACGTGGGGATGGACTACCT 1524
>Uncultured marine bacterium clone BS_OffshoreExp_T48h_A_G7 16S ribosomal RNA gene, partial sequence
Sequence ID: KR054347.1 Length: 1184
Range 1: 1 to 1150
Score:1692 bits(916), Expect:0.0,
Identities:1088/1166(93%), Gaps:32/1166(2%), Strand: Plus/Plus
Query 11 GAGTTTGATCCTAGCTCAGGATTAACACTGGCGGTATGCCTAATACATGCAAGTCGAACG 70
|||||||||| | |||||||||||||||||||||||||||||||||||||||||||||||
Sbjct 1 GAGTTTGATCATGGCTCAGGATTAACACTGGCGGTATGCCTAATACATGCAAGTCGAACG 60
Query 71 AAATTAATCTTTCGAGATTAATTTAGTGGCGAACGGGTGAGTAACACGTGCTTAATCTAC 130
||||||||||||| |||| ||||||||||||||||||||||||||||||||||||||||
Sbjct 61 GAATTAATCTTTCGGGATTGATTTAGTGGCGAACGGGTGAGTAACACGTGCTTAATCTAC 120
Query 131 CCTTAAATCAGGAATACGCACTGGAAACGGTGAATAATACCTGATGTGTTTTTTAAAACG 190
|||||||||||||||||| |||||||||||| ||||||||||||||||||||||||||||
Sbjct 121 CCTTAAATCAGGAATACGTACTGGAAACGGTAAATAATACCTGATGTGTTTTTTAAAACG 180
Query 191 CATGTTTTAAAAAACAAAGCAACTTCTGGTTGTGTTTAAGGATGAGAGCGCGTCGCATTA 250
||||||||||||||||||||||||||||||||||||||||||||||||||||||||||||
Sbjct 181 CATGTTTTAAAAAACAAAGCAACTTCTGGTTGTGTTTAAGGATGAGAGCGCGTCGCATTA 240
Query 251 GATTGTTGGTGGGGTAACGGCCTACCAAGTTAATGATGCGTAGCTGAACTGAGAGGTTGA 310
||||||||||||||||||||||||||||||||||||||||||||||||||||||||||||
Sbjct 241 GATTGTTGGTGGGGTAACGGCCTACCAAGTTAATGATGCGTAGCTGAACTGAGAGGTTGA 300
Query 311 ACAGCCACACTGGGATTGAGATACGGCCCAGACTCCTACGGGAGGCAGCAGTAAGGAATT 370
||||||||||||||||||||||||||||||||||||||||||||||||||||||||||||
Sbjct 301 ACAGCCACACTGGGATTGAGATACGGCCCAGACTCCTACGGGAGGCAGCAGTAAGGAATT 360
Query 371 TTTCACAATGGGCGCAAGCCTGATGAAGCAATACCGCGTGATTGATGAAGGTTTTCGGAT 430
||||||||||||||||||||||||||||||||||||||||||||||||||||||||||||
Sbjct 361 TTTCACAATGGGCGCAAGCCTGATGAAGCAATACCGCGTGATTGATGAAGGTTTTCGGAT 420
Query 431 CGTAAAAATCTGTGGTAAAGAAAGAAAAGTTAGTTTGAAGAAAAGCGAATTAATTTGACG 490
|||||||||||||||||||||||||||| | | |||||||||||||||||| ||||||||
Sbjct 421 CGTAAAAATCTGTGGTAAAGAAAGAAAA-TCAATTTGAAGAAAAGCGAATTGATTTGACG 479
Query 491 GTACTTTATTAGAAAGTCACGACTAATTACGTGCCAGCAGTCGCGGTAATACGTGAGTGG 550
|||||||| ||||||||| |||||||||||||||||||||||||||||||||||||||||
Sbjct 480 GTACTTTACTAGAAAGTCGCGACTAATTACGTGCCAGCAGTCGCGGTAATACGTGAGTGG 539
Query 551 CGAGTGTTATCCGGAATTATTGGGCGTAAAGTATGCGTAGATGGTGAAATTAGTCACAGG 610
|||||||||||||||||||||||||||||||||||||||||||||||||| |||||||||
Sbjct 540 CGAGTGTTATCCGGAATTATTGGGCGTAAAGTATGCGTAGATGGTGAAATAAGTCACAGG 599
Query 611 TTTAAAAATGGAGCTCAACTCCATAACGCTTGTGATACTGTTTTACTAGAGGATAGAAGA 670
||||||||||||||||||||||||| ||||||||||||| |||||||||||| |||||||
Sbjct 600 TTTAAAAATGGAGCTCAACTCCATAGCGCTTGTGATACTATTTTACTAGAGGGTAGAAGA 659
Query 671 TGTTAGTGGAATTTCATATGTAGCGGTGGAATGCGTGGATATATGAAGGAACACCAATAG 730
||||||||||||||||||||||||||||||||||||||||||||||||||||||||||||
Sbjct 660 TGTTAGTGGAATTTCATATGTAGCGGTGGAATGCGTGGATATATGAAGGAACACCAATAG 719
Query 731 CGAAGGCGACTAACAAGTCTACTCCTGACATTGAGGCATGAGAGCGCGGGGAGCAAATCG 790
||||||||||||||| ||||| ||||||||||||||||||||||||||||||||||||||
Sbjct 720 CGAAGGCGACTAACAGGTCTATTCCTGACATTGAGGCATGAGAGCGCGGGGAGCAAATCG 779
Query 791 GATTAGATACCCGAGTAGTCCGCGCCGTAAACGCTGGGTACTAGATATTGTCAGTTAAGA 850
||||||||||||||||||||||||||||||||||||||||||||||||||||||||||||
Sbjct 780 GATTAGATACCCGAGTAGTCCGCGCCGTAAACGCTGGGTACTAGATATTGTCAGTTAAGA 839
Query 851 GAATGTCGTAGTTAACACGTTAAGTACCCCGCCT-GGGGAGTATGCGCGCAAGCGTAAAA 909
|||||||| |||||||||||||||||||| |||| ||||||||||||||||||||||||
Sbjct 840 GAATGTCGAAGTTAACACGTTAAGTACCC-GCCTGGGGGAGTATGCGCGCAAGCGTAAA- 897
Query 910 CTCAAAGGA-ATTGACGGGAACCCGCACAAGCGGTGGAGCATG-TGGTTTAATTCGAAGC 967
||||||||| ||||||||||||||||||||||||||||||||| ||||||||||| |||
Sbjct 898 CTCAAAGGATATTGACGGGAACCCGCACAAGCGGTGGAGCATGGTGGTTTAATTCCGAGC 957
Query 968 AACGCGAAGAACCTTACCAAGG-TTTGACATTT-AC-TGCAAAACTGTAGAAATACA-GC 1023
|||||||||| | |||||| || |||||||||| || ||| ||||||||||| |||| ||
Sbjct 958 AACGCGAAGACCTTTACCATGGGTTTGACATTTGACCTGC-AAACTGTAGAACTACATGC 1016
Query 1024 CGAGGCTAACAGT-AAACAGATGGTA-CATAGTTGTC-GT-CAG-TTCGTGT-C-GTGAG 1076
| || |||||||| |||| || ||| | |||| ||| || | | ||| ||| | ||||
Sbjct 1017 CCAG-CTAACAGTTAAACCGAGTGTAACTTAGT-GTCCGTACCGGTTC-TGTTCCGTGA- 1072
Query 1077 ATGTAGGGTTAAGTCCCCCAA-CGAACGCAACCCTTGTTGCTAGT-TGCTAACATTAAGT 1134
||| | | | || ||||||| |||| || | || |||| ||| ||| ||| ||| ||
Sbjct 1073 ATGAACGCTCCAG-CCCCCAATCGAA-GCCAGTCTGCTTGC-AGTCTGCGAACGTTA-GT 1128
Query 1135 TGAGAACTTTAGCAAGACTGCCAGTT 1160
|| | ||| |||| ||| || ||||
Sbjct 1129 CGAAAGCTT-AGCA-GAC-GC-AGTT 1150
>Uncultured marine bacterium clone BS_CoastalExp_T55h_A_A5 16S ribosomal RNA gene, partial sequence
Sequence ID: KR054212.1 Length: 1134
Range 1: 1 to 1123
Score:1683 bits(911), Expect:0.0,
Identities:1092/1170(93%), Gaps:49/1170(4%), Strand: Plus/Plus
Query 11 GAGTTTGATCCTAGCTCAGGATTAACACTGGCGGTATGCCTAATACATGCAAGTCGAACG 70
|||||||||| | |||||||||||||||||||||||||||||||||||||||||||||||
Sbjct 1 GAGTTTGATCATGGCTCAGGATTAACACTGGCGGTATGCCTAATACATGCAAGTCGAACG 60
Query 71 AAATTAATCTTTCGAGATTAATTTAGTGGCGAACGGGTGAGTAACACGTGCTTAATCTAC 130
||||||||||||| |||| ||||||||||||||||||||||||||||||||||||||||
Sbjct 61 GAATTAATCTTTCGGGATTGATTTAGTGGCGAACGGGTGAGTAACACGTGCTTAATCTAC 120
Query 131 CCTTAAATCAGGAATACGCACTGGAAACGGTGAATAATACCTGATGTGTTTTTTAAAACG 190
|||||||||||||||||| |||||||||||| ||||||||||||||||||||||||||||
Sbjct 121 CCTTAAATCAGGAATACGTACTGGAAACGGTAAATAATACCTGATGTGTTTTTTAAAACG 180
Query 191 CATGTTTTAAAAAACAAAGCAACTTCTGGTTGTGTTTAAGGATGAGAGCGCGTCGCATTA 250
||||||||||||||||||||||||||||||||||||||||||||||||||||||||||||
Sbjct 181 CATGTTTTAAAAAACAAAGCAACTTCTGGTTGTGTTTAAGGATGAGAGCGCGTCGCATTA 240
Query 251 GATTGTTGGTGGGGTAACGGCCTACCAAGTTAATGATGCGTAGCTGAACTGAGAGGTTGA 310
||||||||||||||||||||||||||||||||||||||||||||||||||||||||||||
Sbjct 241 GATTGTTGGTGGGGTAACGGCCTACCAAGTTAATGATGCGTAGCTGAACTGAGAGGTTGA 300
Query 311 ACAGCCACACTGGGATTGAGATACGGCCCAGACTCCTACGGGAGGCAGCAGTAAGGAATT 370
||||||||||||||||||||||||||||||||||||||||||||||||||||||||||||
Sbjct 301 ACAGCCACACTGGGATTGAGATACGGCCCAGACTCCTACGGGAGGCAGCAGTAAGGAATT 360
Query 371 TTTCACAATGGGCGCAAGCCTGATGAAGCAATACCGCGTGATTGATGAAGGTTTTCGGAT 430
||||||||||||||||||||||||||||||||||||||||||||||||||||||||||||
Sbjct 361 TTTCACAATGGGCGCAAGCCTGATGAAGCAATACCGCGTGATTGATGAAGGTTTTCGGAT 420
Query 431 CGTAAAAATCTGTGGTAAAGAAAGAAAAGTTAGTTTGAAGAAAAGCGAATTAATTTGACG 490
|||||||||||||||||||||||||||| | | |||||||||||||||||| ||||||||
Sbjct 421 CGTAAAAATCTGTGGTAAAGAAAGAAAA-TCAATTTGAAGAAAAGCGAATTGATTTGACG 479
Query 491 GTACTTTATTAGAAAGTCACGACTAATTACGTGCCAGCAGTCGCGGTAATACGTGAGTGG 550
|||||||| ||||||||||||||||||||||| |||||||||||||||||||||||||||
Sbjct 480 GTACTTTACTAGAAAGTCACGACTAATTACGTACCAGCAGTCGCGGTAATACGTGAGTGG 539
Query 551 CGAGTGTTATCCGGAATTATTGGGCGTAAAGTATGCGTAGATGGTGAAATTAGTCACAGG 610
|||||||||||||||||||||||||||||||||||||||||||||||||| |||||||||
Sbjct 540 CGAGTGTTATCCGGAATTATTGGGCGTAAAGTATGCGTAGATGGTGAAATAAGTCACAGG 599
Query 611 TTTAAAAATGGAGCTCAACTCCATAACGCTTGTGATACTGTTTTACTAGAGGATAGAAGA 670
||||||||||||||||||||||||| |||||||||||||||||||||||||| |||||||
Sbjct 600 TTTAAAAATGGAGCTCAACTCCATAGCGCTTGTGATACTGTTTTACTAGAGGGTAGAAGA 659
Query 671 TGTTAGTGGAATTTCATATGTAGCGGTGGAATGCGTGGATATATGAAGGAACACCAATAG 730
||||||||||||||||||||||||||||||||||||||||||||||||||||||||||||
Sbjct 660 TGTTAGTGGAATTTCATATGTAGCGGTGGAATGCGTGGATATATGAAGGAACACCAATAG 719
Query 731 CGAAGGCGACTAACAAGTCTACTCCTGACATTGAGGCATGAGAGCGCGGGGAGCAAATCG 790
|||| |||||||||| ||||| ||||||||||||||||||||||||||||||||||||||
Sbjct 720 CGAA-GCGACTAACAGGTCTATTCCTGACATTGAGGCATGAGAGCGCGGGGAGCAAATCG 778
Query 791 GATTAGATACCCGAGTAGTCCGCGCCGTAAACGCTGGGTACTAGATATTGTCAGTTAAGA 850
|||||||||||||||||||||||||||||||||||||||||||||||||||||||| |||
Sbjct 779 GATTAGATACCCGAGTAGTCCGCGCCGTAAACGCTGGGTACTAGATATTGTCAGTT-AGA 837
Query 851 GAATGTCGTAGTTAACACGTTAAGTACCCCGCCT-GGGGAGTATGCGCGCAAGCGTAAAA 909
|||||||| ||||| |||||| ||||||||| || ||||||||||||||||||||| |||
Sbjct 838 GAATGTCGAAGTTAGCACGTT-AGTACCCCGTCTGGGGGAGTATGCGCGCAAGCGT-AAA 895
Query 910 CTCAAAGGAATTGACGGGAACCCGCACAAGCGGTGGAGCATGTGGTTTAATTCGAAGCAA 969
||||||||||||||||||| |||||||| ||| | |||||||||||||||||||| |||
Sbjct 896 CTCAAAGGAATTGACGGGA-CCCGCACA-GCG-T-GAGCATGTGGTTTAATTCGA-GCA- 949
Query 970 CGCGAAGAACCTTACCAAGGTTTGACATTTACTGCAAAACTGTAGAAATACAGCCGAGGC 1029
||||| || | |||| | | ||||||| ||||||||||||||||||| |||||| ||| |
Sbjct 950 CGCGA-GA-C-TTAC-A-G-TTTGACA-TTACTGCAAAACTGTAGAA-TACAGC-GAG-C 999
Query 1030 TAACAGTAAACAGATGGTACATAGTTGTCGTCAGTTCGTGTCGTGAGATGTAGGGTTAAG 1089
|| |||||| | |||| ||| ||| |||||||||| || ||| ||| |||||| ||| |
Sbjct 1000 TA-CAGTAACC-GATG-TAC-TAG-TGTCGTCAGTCCG-GTC-TGA-ATGTAG--TTA-G 1048
Query 1090 TCCCCCAACGAACGCAACCCTTGTTGCTAGTTGCTAACATTAAGTTGAGAACTTTAGCAA 1149
| ||| | |||||| | || | || |||||| |||| |||| ||| || ||| ||| |
Sbjct 1049 TTCCC-A-CGAACGTA-CC-T-GT-GCTAGT-GCTA-CATTTAGT-GA---CTT-AGCGA 1095
Query 1150 GACTGCCAGTTACAAACTG-GAGGAAGGAA 1178
|||| |||||||| || ||||||||||
Sbjct 1096 -ACTGGCAGTTACA-CTTGAGAGGAAGGAA 1123
>Uncultured marine bacterium clone BS_CoastalExp_T55h_A_F1 16S ribosomal RNA gene, partial sequence
Sequence ID: KR054234.1 Length: 1127
Range 1: 1 to 1073
Score:1635 bits(885), Expect:0.0,
Identities:1048/1118(94%), Gaps:46/1118(4%), Strand: Plus/Plus
Query 11 GAGTTTGATCCTAGCTCAGGATTAACACTGGCGGTATGCCTAATACATGCAAGTCGAACG 70
|||||||||| | |||||||||||||||||||||||||||||||||||||||||||||||
Sbjct 1 GAGTTTGATCATGGCTCAGGATTAACACTGGCGGTATGCCTAATACATGCAAGTCGAACG 60
Query 71 AAATTAATCTTTCGAGATTAATTTAGTGGCGAACGGGTGAGTAACACGTGCTTAATCTAC 130
||||||||||||| |||| ||||||||||||||||||||||||||||||||||||||||
Sbjct 61 GAATTAATCTTTCGGGATTGATTTAGTGGCGAACGGGTGAGTAACACGTGCTTAATCTAC 120
Query 131 CCTTAAATCAGGAATACGCACTGGAAACGGTGAATAATACCTGATGTGTTTTTTAAAACG 190
|||||||||||||||||| |||||||||||| ||||||||||||||||||||||||||||
Sbjct 121 CCTTAAATCAGGAATACGTACTGGAAACGGTAAATAATACCTGATGTGTTTTTTAAAACG 180
Query 191 CATGTTTTAAAAAACAAAGCAACTTCTGGTTGTGTTTAAGGATGAGAGCGCGTCGCATTA 250
||||||||||||||||||||||||||||||||||||||||||||||||||||||||||||
Sbjct 181 CATGTTTTAAAAAACAAAGCAACTTCTGGTTGTGTTTAAGGATGAGAGCGCGTCGCATTA 240
Query 251 GATTGTTGGTGGGGTAACGGCCTACCAAGTTAATGATGCGTAGCTGAACTGAGAGGTTGA 310
||||||||||||||||||||||||||||||||||||||||||||||||||||||||||||
Sbjct 241 GATTGTTGGTGGGGTAACGGCCTACCAAGTTAATGATGCGTAGCTGAACTGAGAGGTTGA 300
Query 311 ACAGCCACACTGGGATTGAGATACGGCCCAGACTCCTACGGGAGGCAGCAGTAAGGAATT 370
||||||||||||||||||||||||||||||||||||||||||||||||||||||||||||
Sbjct 301 ACAGCCACACTGGGATTGAGATACGGCCCAGACTCCTACGGGAGGCAGCAGTAAGGAATT 360
Query 371 TTTCACAATGGGCGCAAGCCTGATGAAGCAATACCGCGTGATTGATGAAGGTTTTCGGAT 430
||||||||||||||||||||||||||||||||||||||||||||||||||||||||||||
Sbjct 361 TTTCACAATGGGCGCAAGCCTGATGAAGCAATACCGCGTGATTGATGAAGGTTTTCGGAT 420
Query 431 CGTAAAAATCTGTGGTAAAGAAAGAAAAGTTAGTTTGAAGAAAAGCGAATTAATTTGACG 490
|||||||||||||||||||||||||||| | | |||||||||||||||||| ||||||||
Sbjct 421 CGTAAAAATCTGTGGTAAAGAAAGAAAA-TCAATTTGAAGAAAAGCGAATTGATTTGACG 479
Query 491 GTACTTTATTAGAAAGTCACGACTAATTACGTGCCAGCAGTCGCGGTAATACGTGAGTGG 550
|||||||| |||||||||||||||||||||||||||||||||||||||||||||||||||
Sbjct 480 GTACTTTACTAGAAAGTCACGACTAATTACGTGCCAGCAGTCGCGGTAATACGTGAGTGG 539
Query 551 CGAGTGTTATCCGGAATTATTGGGCGTAAAGTATGCGTAGATGGTGAAATTAGTCACAGG 610
|||||||||||||||||||||||||||||||||||||||||||||||||| |||||||||
Sbjct 540 CGAGTGTTATCCGGAATTATTGGGCGTAAAGTATGCGTAGATGGTGAAATAAGTCACAGG 599
Query 611 TTTAAAAATGGAGCTCAACTCCATAACGCTTGTGATACTGTTTTACTAGAGGATAGAAGA 670
||||||||||||||||||||||||| ||||||||||||| |||||||||||| |||||||
Sbjct 600 TTTAAAAATGGAGCTCAACTCCATAGCGCTTGTGATACTATTTTACTAGAGGGTAGAAGA 659
Query 671 TGTTAGTGGAATTTCATATGTAGCGGTGGAATGCGTGGATATATG-AAGGAACACCAATA 729
||||||||||||||||||||||||||||||||||||||||||||| ||||||||||||||
Sbjct 660 TGTTAGTGGAATTTCATATGTAGCGGTGGAATGCGTGGATATATGAAAGGAACACCAATA 719
Query 730 GCGAAGGCGACTAACAAGTCTACTCCTGACATTGAGGCATGAGAGCGCGGGGAGCAAATC 789
||||| ||||||||| |||||| |||||||||||| ||||||||||||||||||| ||||
Sbjct 720 GCGAAAGCGACTAAC-AGTCTATTCCTGACATTGA-GCATGAGAGCGCGGGGAGC-AATC 776
Query 790 GGATTAGATACCCGAGTAGTCCGCGCCGTAAACGCTGGGTACTAGATATTGTCAGTTAAG 849
|||||||||||||||||||||||||||||||||||||||||||||||||||||||||| |
Sbjct 777 GGATTAGATACCCGAGTAGTCCGCGCCGTAAACGCTGGGTACTAGATATTGTCAGTTA-G 835
Query 850 AGAATGTCGTAGTTAACACGTTAAGTACCCCGCCTGGGGAGTATGCGCGCAAGCGTAAAA 909
|| |||||| |||||||||||||||||||||| ||||||||||||||||||||||||||
Sbjct 836 AG-ATGTCGAAGTTAACACGTTAAGTACCCCG-CTGGGGAGTATGCGCGCAAGCGTAAA- 892
Query 910 CTCAAAGGAATTGACGGGAACCCGCACAAGCGGTGGAGCATGTGGTTTAATTCGAAGCAA 969
||||| | ||||||||| | |||||||| ||| | |||||||||||||| ||||| |||
Sbjct 893 CTCAA-G-AATTGACGG-A-CCCGCACA-GCG-T-GAGCATGTGGTTTA-TTCGA-GCA- 942
Query 970 CGCGAAGAACCTTACCAAGGTTTGACATTTACTGCAAAACTGTAGAAATACAGCCGAGGC 1029
||||| || | |||| | |||||||||||||||||| |||||||| |||||| || ||
Sbjct 943 CGCGA-GA-C-TTAC-A--GTTTGACATTTACTGCAA--CTGTAGAA-TACAGC-GAAGC 992
Query 1030 TAACAGTAAACAGATGGTACATAGTTGTCGTCAGTTCGTGTCGTGAGATGTAGGGTTAAG 1089
|| |||| ||| |||| ||| ||| |||||||||| ||| || ||| ||||| ||| | |
Sbjct 993 TA-CAGTTAAC-GATG-TACTTAG-TGTCGTCAGTCCGT-TC-TGA-ATGTACGGT-A-G 1043
Query 1090 TCCCCCAACGAACGCAACCCTTGTTGCTAGTTGCTAAC 1127
|||| ||||| || | || | || |||||| ||||||
Sbjct 1044 TCCCT-AACGA-CG-A-CC-T-GT-GCTAGT-GCTAAC 1073
>Uncultured marine bacterium clone BS_CoastalExp_T55h_A_H5 16S ribosomal RNA gene, partial sequence
Sequence ID: KR054248.1 Length: 1128
Range 1: 1 to 1073
Score:1622 bits(878), Expect:0.0,
Identities:1045/1117(94%), Gaps:46/1117(4%), Strand: Plus/Plus
Query 11 GAGTTTGATCCTAGCTCAGGATTAACACTGGCGGTATGCCTAATACATGCAAGTCGAACG 70
|||||||||| | |||||||||||||||||||||||||||||||||||||||||||||||
Sbjct 1 GAGTTTGATCATGGCTCAGGATTAACACTGGCGGTATGCCTAATACATGCAAGTCGAACG 60
Query 71 AAATTAATCTTTCGAGATTAATTTAGTGGCGAACGGGTGAGTAACACGTGCTTAATCTAC 130
||||||||||||| |||| ||||||||||||||||||||||||||||||||||||||||
Sbjct 61 GAATTAATCTTTCGGGATTGATTTAGTGGCGAACGGGTGAGTAACACGTGCTTAATCTAC 120
Query 131 CCTTAAATCAGGAATACGCACTGGAAACGGTGAATAATACCTGATGTGTTTTTTAAAACG 190
|||||||||||||||||| |||||||||||| ||||||||||||||||||||||||||||
Sbjct 121 CCTTAAATCAGGAATACGTACTGGAAACGGTAAATAATACCTGATGTGTTTTTTAAAACG 180
Query 191 CATGTTTTAAAAAACAAAGCAACTTCTGGTTGTGTTTAAGGATGAGAGCGCGTCGCATTA 250
||||||||||||||||||||||||||||||||||||||||||||||||||||||||||||
Sbjct 181 CATGTTTTAAAAAACAAAGCAACTTCTGGTTGTGTTTAAGGATGAGAGCGCGTCGCATTA 240
Query 251 GATTGTTGGTGGGGTAACGGCCTACCAAGTTAATGATGCGTAGCTGAACTGAGAGGTTGA 310
||||||||||||||||||||||||||||||||||||||||||||||||||||||||||||
Sbjct 241 GATTGTTGGTGGGGTAACGGCCTACCAAGTTAATGATGCGTAGCTGAACTGAGAGGTTGA 300
Query 311 ACAGCCACACTGGGATTGAGATACGGCCCAGACTCCTACGGGAGGCAGCAGTAAGGAATT 370
||||||||||||||||||||||||||||||||||||||||||||||||||||||||||||
Sbjct 301 ACAGCCACACTGGGATTGAGATACGGCCCAGACTCCTACGGGAGGCAGCAGTAAGGAATT 360
Query 371 TTTCACAATGGGCGCAAGCCTGATGAAGCAATACCGCGTGATTGATGAAGGTTTTCGGAT 430
||||||||||||||||||||||||||||||||||||||||||||||||||||||||||||
Sbjct 361 TTTCACAATGGGCGCAAGCCTGATGAAGCAATACCGCGTGATTGATGAAGGTTTTCGGAT 420
Query 431 CGTAAAAATCTGTGGTAAAGAAAGAAAAGTTAGTTTGAAGAAAAGCGAATTAATTTGACG 490
|||||||||||||||||||||||||||| | | |||||||||||||||||| ||||||||
Sbjct 421 CGTAAAAATCTGTGGTAAAGAAAGAAAA-TCAATTTGAAGAAAAGCGAATTGATTTGACG 479
Query 491 GTACTTTATTAGAAAGTCACGACTAATTACGTGCCAGCAGTCGCGGTAATACGTGAGTGG 550
|||||||| |||||||||||||||||||||||||||||||||||||||||||||||||||
Sbjct 480 GTACTTTACTAGAAAGTCACGACTAATTACGTGCCAGCAGTCGCGGTAATACGTGAGTGG 539
Query 551 CGAGTGTTATCCGGAATTATTGGGCGTAAAGTATGCGTAGATGGTGAAATTAGTCACAGG 610
|||||||||||||||||||||||||||||||||||||||||||||||||| |||||||||
Sbjct 540 CGAGTGTTATCCGGAATTATTGGGCGTAAAGTATGCGTAGATGGTGAAATAAGTCACAGG 599
Query 611 TTTAAAAATGGAGCTCAACTCCATAACGCTTGTGATACTGTTTTACTAGAGGATAGAAGA 670
||||||||||||||||||||||||| ||||||||||||| |||||||||||| |||||||
Sbjct 600 TTTAAAAATGGAGCTCAACTCCATAGCGCTTGTGATACTATTTTACTAGAGGGTAGAAGA 659
Query 671 TGTTAGTGGAATTTCATATGTAGCGGTGGAATGCGTGGATATATG-AAGGAACACCAATA 729
||||||||||||||||||||||||||||||||||||||||||||| ||||||||||||||
Sbjct 660 TGTTAGTGGAATTTCATATGTAGCGGTGGAATGCGTGGATATATGAAAGGAACACCAATA 719
Query 730 GCGAAGGCGACTAACAAGTCTACTCCTGACATTGAGGCATGAGAGCGCGGGGAGCAAATC 789
||||| |||||||||| ||||| |||||||||||||||||||||||||||||||||||||
Sbjct 720 GCGAAAGCGACTAACAGGTCTATTCCTGACATTGAGGCATGAGAGCGCGGGGAGCAAATC 779
Query 790 GGATTAGATACCCGAGTAGTCCGCGCCGTAAACGCTGGGTACTAGATATTGTCAGTTAAG 849
||||||||||||||||||||||||||||| ||||||||||||||||||||||||||||||
Sbjct 780 GGATTAGATACCCGAGTAGTCCGCGCCGT-AACGCTGGGTACTAGATATTGTCAGTTAAG 838
Query 850 AGAATGTCGTAGTTAACACGTTAAGTACCCCGCCT-GGGGAGTATGCGCGCAAGCGTAAA 908
||||||||| ||||| |||||| |||||||||||| |||||||||||||||| |||||||
Sbjct 839 AGAATGTCGAAGTTA-CACGTT-AGTACCCCGCCTGGGGGAGTATGCGCGCA-GCGTAAA 895
Query 909 ACTCAAAGGAATTGACGGGAACCCGCACAAGCGGTGGAGCATGTGGTTTAATTCGAAGCA 968
||||||||| ||||||| | || ||||| ||| || |||||||| |||| | ||| |||
Sbjct 896 -CTCAAAGGA-TTGACGG-A-CC-GCACA-GCG-TG-AGCATGTG-TTTACT-CGA-GCA 944
Query 969 ACGCGAAGAACCTTACCAAGGTTTGACATTTACTGCAAAACTGTAGAAATACAGCCGAGG 1028
||||| || | |||| | | ||||||||| ||||||| |||||||| |||||| || |
Sbjct 945 -CGCGA-GA-C-TTAC-A-G-TTTGACATT-ACTGCAAC-CTGTAGAA-TACAGC-GAAG 993
Query 1029 CTAACAGTAAACAGATGGTACATAGTTGTCGTCAGTTCGTGTCGTGAGATGTAGGGTTAA 1088
||| |||||| | |||| ||| ||| |||||||||| | |||| ||| | ||||| ||||
Sbjct 994 CTA-CAGTAA-C-GATGTTAC-TAGCTGTCGTCAGT-C-TGTCCTGA-A-GTAGG-TTAA 1044
Query 1089 GTCCCCCAACGAACGCAACCCTTGTTGCTAGTTGCTA 1125
|| || |||||| ||| || | || |||||| ||||
Sbjct 1045 GTTCC--AACGAA-GCA-CC-T-GT-GCTAGT-GCTA 1073
>Uncultured marine bacterium clone BS_CoastalExp_T55h_A_F5 16S ribosomal RNA gene, partial sequence
Sequence ID: KR054238.1 Length: 1112
Range 1: 1 to 1032
Score:1594 bits(863), Expect:0.0,
Identities:1010/1073(94%), Gaps:42/1073(3%), Strand: Plus/Plus
Query 11 GAGTTTGATCCTAGCTCAGGATTAACACTGGCGGTATGCCTAATACATGCAAGTCGAACG 70
|||||||||| | |||||||||||||||||||||||||||||||||||||||||||||||
Sbjct 1 GAGTTTGATCATGGCTCAGGATTAACACTGGCGGTATGCCTAATACATGCAAGTCGAACG 60
Query 71 AAATTAATCTTTCGAGATTAATTTAGTGGCGAACGGGTGAGTAACACGTGCTTAATCTAC 130
||||||||||||| |||| ||||||||||||||||||||||||||||||||||||||||
Sbjct 61 GAATTAATCTTTCGGGATTGATTTAGTGGCGAACGGGTGAGTAACACGTGCTTAATCTAC 120
Query 131 CCTTAAATCAGGAATACGCACTGGAAACGGTGAATAATACCTGATGTGTTTTTTAAAACG 190
|||||||||||||||||| |||||||||||| ||||||||||||||||||||||||||||
Sbjct 121 CCTTAAATCAGGAATACGTACTGGAAACGGTAAATAATACCTGATGTGTTTTTTAAAACG 180
Query 191 CATGTTTTAAAAAACAAAGCAACTTCTGGTTGTGTTTAAGGATGAGAGCGCGTCGCATTA 250
||||||||||||||||||||||||||||||||||||||||||||||||||||||||||||
Sbjct 181 CATGTTTTAAAAAACAAAGCAACTTCTGGTTGTGTTTAAGGATGAGAGCGCGTCGCATTA 240
Query 251 GATTGTTGGTGGGGTAACGGCCTACCAAGTTAATGATGCGTAGCTGAACTGAGAGGTTGA 310
||||||||||||||||||||||||||||||||||||||||||||||||||||||||||||
Sbjct 241 GATTGTTGGTGGGGTAACGGCCTACCAAGTTAATGATGCGTAGCTGAACTGAGAGGTTGA 300
Query 311 ACAGCCACACTGGGATTGAGATACGGCCCAGACTCCTACGGGAGGCAGCAGTAAGGAATT 370
||||||||||||||||||||||||||||||||||||||||||||||||||||||||||||
Sbjct 301 ACAGCCACACTGGGATTGAGATACGGCCCAGACTCCTACGGGAGGCAGCAGTAAGGAATT 360
Query 371 TTTCACAATGGGCGCAAGCCTGATGAAGCAATACCGCGTGATTGATGAAGGTTTTCGGAT 430
||||||||||||||||||||||||||||||||||||||||||||||||||||||||||||
Sbjct 361 TTTCACAATGGGCGCAAGCCTGATGAAGCAATACCGCGTGATTGATGAAGGTTTTCGGAT 420
Query 431 CGTAAAAATCTGTGGTAAAGAAAGAAAAGTTAGTTTGAAGAAAAGCGAATTAATTTGACG 490
|||||||||||||||||||||||||||| | | |||||||||||||||||| ||||||||
Sbjct 421 CGTAAAAATCTGTGGTAAAGAAAGAAAA-TCAATTTGAAGAAAAGCGAATTGATTTGACG 479
Query 491 GTACTTTATTAGAAAGTCACGACTAATTACGTGCCAGCAGTCGCGGTAATACGTGAGTGG 550
|||||||| |||||||||||||||||||||||||||||||||||||||||||||||||||
Sbjct 480 GTACTTTACTAGAAAGTCACGACTAATTACGTGCCAGCAGTCGCGGTAATACGTGAGTGG 539
Query 551 CGAGTGTTATCCGGAATTATTGGGCGTAAAGTATGCGTAGATGGTGAAATTAGTCACAGG 610
|||||||||||||||||||||||||||||||||||||||||||||||||| |||||||||
Sbjct 540 CGAGTGTTATCCGGAATTATTGGGCGTAAAGTATGCGTAGATGGTGAAATAAGTCACAGG 599
Query 611 TTTAAAAATGGAGCTCAACTCCATAACGCTTGTGATACTGTTTTACTAGAGGATAGAAGA 670
||||||||||||||||||||||||| ||||||||||||| |||||||||||| |||||||
Sbjct 600 TTTAAAAATGGAGCTCAACTCCATAGCGCTTGTGATACTATTTTACTAGAGGGTAGAAGA 659
Query 671 TGTTAGTGGAATTTCATATGTAGCGGTGGAATGCGTGGATATATG-AAGGAACACCAATA 729
||||||||||||||||||||||||||||||||||||||||||||| ||||||||||||||
Sbjct 660 TGTTAGTGGAATTTCATATGTAGCGGTGGAATGCGTGGATATATGAAAGGAACACCAATA 719
Query 730 GCGAAGGCGACTAACAAGTCTACTCCTGACATTGAGGCATGAGAGCGCGGGGAGCAAATC 789
||||| |||||||||| ||||| |||||||||||||||||||||||||||||||||||||
Sbjct 720 GCGAAAGCGACTAACAGGTCTATTCCTGACATTGAGGCATGAGAGCGCGGGGAGCAAATC 779
Query 790 GGATTAGATACCCGAGTAGTCCGCGCCGTAAACGCTGGGTACTAGATATTGTCAGTTAAG 849
||||||||||||||||||||||||||||| |||||||||||||||||||||||||||| |
Sbjct 780 GGATTAGATACCCGAGTAGTCCGCGCCGT-AACGCTGGGTACTAGATATTGTCAGTTA-G 837
Query 850 AGAATGTCGTAGTTAACACGTTAAGTACCCCGCCTGGGGAGTATGCGCGCAAGCGTAAAA 909
||||||||| ||||| |||||| |||||||||||||||||||||||||||| |||||||
Sbjct 838 AGAATGTCG-AGTTA-CACGTT-AGTACCCCGCCTGGGGAGTATGCGCGCA-GCGTAAA- 892
Query 910 CTCAAAGGAATTGACGGGAACCCGCACAAGCGGTGGAGCATGTGGTTTAATTCGAAGCAA 969
||||| | | | ||| ||| || ||||| ||| || |||||||| |||| | ||| ||||
Sbjct 893 CTCAA-G-A-T-GACCGGA-CC-GCACA-GCG-TG-AGCATGTG-TTTA-T-CGA-GCAA 939
Query 970 CGCGAAGAACCTTACCAAGGTTTGACATTTACTGCAAAACTGTAGAAATACAGCCGAGGC 1029
||||| || | | || | | |||||||||||||||| |||||||| |||||||||| |
Sbjct 940 CGCGA-GA-C-TAAC-A-G--TTGACATTTACTGCAA--CTGTAGAA-TACAGCCGAG-C 988
Query 1030 TAACAGTAAACAGATGGTACATAGTTGTCGTCAGTTCGTGTCGTGAGATGTAG 1082
|| ||||| | |||| ||| ||| |||||||||||||| || ||| ||||||
Sbjct 989 TA-CAGTA--C-GATG-TAC-TAGCTGTCGTCAGTTCGT-TC-TGA-ATGTAG 1032
>Uncultured marine bacterium clone BS_CoastalExp_T55h_A_B3 16S ribosomal RNA gene, partial sequence
Sequence ID: KR054216.1 Length: 1073
Range 1: 93 to 1067
Score:1544 bits(836), Expect:0.0,
Identities:952/1002(95%), Gaps:32/1002(3%), Strand: Plus/Plus
Query 505 AGTCACGA-CTAATTACGTGCCAGCAGTCGCGGTAATACGTGAGTGGCGAGTGTTATCCG 563
|||| ||| || ||||||| |||||||| ||||||| ||||||||||||| ||||||
Sbjct 93 AGTC-CGAGCT-ATTACGT-CCAGCAGT-TCGGTAAT-CGTGAGTGGCGAGGGTTATC-- 145
Query 564 GAATTATTGGGCGTAAAGTATGCG-TAGA-TG-GTGAAATTAGTCACAGGTTTAAAAATG 620
| ||| || ||| | | || ||| |||| || ||| ||| ||||||| | | ||||||
Sbjct 146 G-ATT-TT-GGC-TTAGGT-CGCGTTAGAGTGTGTG-AATAAGTCACA-G-CT-AAAATG 196
Query 621 GAGCTCAACTCCATAACGCTTGTGATACTGTTTTACTAGAGGATAGAAGATGTTAGTGGA 680
|||||| |||||||| |||||| ||| || ||||||||||| ||||||||| |||||||
Sbjct 197 GAGCTC-ACTCCATAGCGCTTG-GATCCT-ATTTACTAGAGGTTAGAAGATG-TAGTGGA 252
Query 681 ATTTCATATGTAGC-GGTGGAATGCGTGGATATATGAAGGAACACCAATAGCGAAGGCGA 739
|||||||||||||| |||||||||| | |||||||||| ||||||| |||||||||||||
Sbjct 253 ATTTCATATGTAGCCGGTGGAATGC-T-GATATATGAA-GAACACC-ATAGCGAAGGCGA 308
Query 740 CTAACAAGTCTACTCCTGACATTGAGGCATGAGAGCGCGGGGAGCAAATCGGATTAGATA 799
|| ||| ||||| |||||||||||||||||||||||||||||||||||||||||||||||
Sbjct 309 CT-ACAGGTCTATTCCTGACATTGAGGCATGAGAGCGCGGGGAGCAAATCGGATTAGATA 367
Query 800 CCCGAGTAGTCCGCGCCGTAAACGCTGGGTACTAGATATTGTCAGTTAAGAGAATGTCGT 859
||||||||||||||| |||||||||||||||||||||| ||||||||||||||||||||
Sbjct 368 CCCGAGTAGTCCGCG-CGTAAACGCTGGGTACTAGATA-TGTCAGTTAAGAGAATGTCGA 425
Query 860 AGTTAACACGTTAAGTACCCCGCCTGGGGAGTATGCGCGCAAGCGTAAAACTCAAAGGAA 919
||||||||||||||||||||||||||||||||||||||||||||||||||||||||||||
Sbjct 426 AGTTAACACGTTAAGTACCCCGCCTGGGGAGTATGCGCGCAAGCGTAAAACTCAAAGGAA 485
Query 920 TTGACGGGAACCCGCACAAGCGGTGGAGCATGTGGTTTAATTCGAAGCAACGCGAAGAAC 979
||||||||||||||||||||||||||||||||||||||||||||||||||||||||||||
Sbjct 486 TTGACGGGAACCCGCACAAGCGGTGGAGCATGTGGTTTAATTCGAAGCAACGCGAAGAAC 545
Query 980 CTTACCAAGGTTTGACATTTACTGCAAAACTGTAGAAATACAGCCGAGGCTAACAGTAAA 1039
||||||||||||||||||||||||||||||||||||||||||||||||||||||||||||
Sbjct 546 CTTACCAAGGTTTGACATTTACTGCAAAACTGTAGAAATACAGCCGAGGCTAACAGTAAA 605
Query 1040 CAGATGGTACATAGTTGTCGTCAGTTCGTGTCGTGAGATGTAGGGTTAAGTCCCCCAACG 1099
||||||||||||||||||||||||||||||||||||||||||||||||||||||||||||
Sbjct 606 CAGATGGTACATAGTTGTCGTCAGTTCGTGTCGTGAGATGTAGGGTTAAGTCCCCCAACG 665
Query 1100 AACGCAACCCTTGTTGCTAGTTGCTAACATTAAGTTGAGAACTTTAGCAAGACTGCCAGT 1159
||||||||||||||||||||||||||||||||||||||||||||||||| ||||||||||
Sbjct 666 AACGCAACCCTTGTTGCTAGTTGCTAACATTAAGTTGAGAACTTTAGCAGGACTGCCAGT 725
Query 1160 TACAAACTGGAGGAAGGAAAGGATGACGTCAAATCAGTATGCCTCTTACACCTTGGGCTA 1219
|||||||||||||||||| |||||||||||||||||||||||||||||||||||||||||
Sbjct 726 TACAAACTGGAGGAAGGAGAGGATGACGTCAAATCAGTATGCCTCTTACACCTTGGGCTA 785
Query 1220 CACACGTGCTACAATGGCAAATACAAAAAGTTGCAAACTTGTGAAAGTGAGCCAATCTTT 1279
||||||||||||||||||||||||||||||||||||||||| |||||||||| |||||||
Sbjct 786 CACACGTGCTACAATGGCAAATACAAAAAGTTGCAAACTTGCGAAAGTGAGCTAATCTTT 845
Query 1280 AAAATTTGTCTCAGTTCGGATTGAAGTCTGAAACTCGACTTCATGAAGTCGGAATCGCTA 1339
||||||||||||||||||||||||||||||||||||||||||||||||||||||||||||
Sbjct 846 AAAATTTGTCTCAGTTCGGATTGAAGTCTGAAACTCGACTTCATGAAGTCGGAATCGCTA 905
Query 1340 GTAATCGTGAATCAGCAATGTCACGGTGAATACGTTCTCGGGTTTTGTACACACCGCCCG 1399
||||||||||||||||||||||||||||||||||||||||||||||||||||||||||||
Sbjct 906 GTAATCGTGAATCAGCAATGTCACGGTGAATACGTTCTCGGGTTTTGTACACACCGCCCG 965
Query 1400 TCAAACCACGAAAATTGATAGTTCCAGAAGGTAAACATCCAACCGTAAGGAGGATTTTAA 1459
||||||||||||||||||||||||||||||||||||||||||||||||||||||||||||
Sbjct 966 TCAAACCACGAAAATTGATAGTTCCAGAAGGTAAACATCCAACCGTAAGGAGGATTTTAA 1025
Query 1460 CCAAGGAAAGATCAGTGATTGGGGTTAAGTCGTAACAAGGTA 1501
||||||||||||||||||||||||||||||||||||||||||
Sbjct 1026 CCAAGGAAAGATCAGTGATTGGGGTTAAGTCGTAACAAGGTA 1067
>Uncultured marine bacterium clone BS_CoastalExp_T55h_A_D2 16S ribosomal RNA gene, partial sequence
Sequence ID: KR054225.1 Length: 1100
Range 1: 1 to 1010
Score:1517 bits(821), Expect:0.0,
Identities:988/1059(93%), Gaps:50/1059(4%), Strand: Plus/Plus
Query 11 GAGTTTGATCCTAGCTCAGGATTAACACTGGCGGTATGCCTAATACATGCAAGTCGAACG 70
|||||||||| | |||||||||||||||||||||||||||||||||||||||||||||||
Sbjct 1 GAGTTTGATCATGGCTCAGGATTAACACTGGCGGTATGCCTAATACATGCAAGTCGAACG 60
Query 71 AAATTAATCTTTCGAGATTAATTTAGTGGCGAACGGGTGAGTAACACGTGCTTAATCTAC 130
||||||||||||| |||| ||||||||||||||||||||||||||||||||||||||||
Sbjct 61 GAATTAATCTTTCGGGATTGATTTAGTGGCGAACGGGTGAGTAACACGTGCTTAATCTAC 120
Query 131 CCTTAAATCAGGAATACGCACTGGAAACGGTGAATAATACCTGATGTGTTTTTTAAAACG 190
|||||||||||||||||| |||||||||||| ||||||||||||||||||||||||||||
Sbjct 121 CCTTAAATCAGGAATACGTACTGGAAACGGTAAATAATACCTGATGTGTTTTTTAAAACG 180
Query 191 CATGTTTTAAAAAACAAAGCAACTTCTGGTTGTGTTTAAGGATGAGAGCGCGTCGCATTA 250
||||||||||||||||||||||||||||||||||||||||||||||||||||||||||||
Sbjct 181 CATGTTTTAAAAAACAAAGCAACTTCTGGTTGTGTTTAAGGATGAGAGCGCGTCGCATTA 240
Query 251 GATTGTTGGTGGGGTAACGGCCTACCAAGTTAATGATGCGTAGCTGAACTGAGAGGTTGA 310
||||||||||||||||||||||||||||||||||||||||||||||||||||||||||||
Sbjct 241 GATTGTTGGTGGGGTAACGGCCTACCAAGTTAATGATGCGTAGCTGAACTGAGAGGTTGA 300
Query 311 ACAGCCACACTGGGATTGAGATACGGCCCAGACTCCTACGGGAGGCAGCAGTAAGGAATT 370
||||||||||||||||||||||||||||||||||||||||||||||||||||||||||||
Sbjct 301 ACAGCCACACTGGGATTGAGATACGGCCCAGACTCCTACGGGAGGCAGCAGTAAGGAATT 360
Query 371 TTTCACAATGGGCGCAAGCCTGATGAAGCAATACCGCGTGATTGATGAAGGTTTTCGGAT 430
||||||||||||||||||||||||||||||||||||||||||||||||||||||||||||
Sbjct 361 TTTCACAATGGGCGCAAGCCTGATGAAGCAATACCGCGTGATTGATGAAGGTTTTCGGAT 420
Query 431 CGTAAAAATCTGTGGTAAAGAAAGAAAAGTTAGTTTGAAGAAAAGCGAATTAATTTGACG 490
|||||||||||||||||||||||||||| | | |||||||||||||||||| ||||||||
Sbjct 421 CGTAAAAATCTGTGGTAAAGAAAGAAAA-TCAATTTGAAGAAAAGCGAATTGATTTGACG 479
Query 491 GTACTTTATTAGAAAGTCACGACTAATTACGTGCCAGCAGTCGCGGTAATACGTGAGTGG 550
|||||||| |||||||||||||||||||||||||||||||||||||||||||||||||||
Sbjct 480 GTACTTTACTAGAAAGTCACGACTAATTACGTGCCAGCAGTCGCGGTAATACGTGAGTGG 539
Query 551 CGAGTGTTATCCGGAATTATTGGGCGTAAAGTATGCGTAGATGGTGAAATTAGTCACAGG 610
|||||||||||||||||||||||||||||||||||||||||||||||||| |||||||||
Sbjct 540 CGAGTGTTATCCGGAATTATTGGGCGTAAAGTATGCGTAGATGGTGAAATAAGTCACAGG 599
Query 611 TTTAAAAATGGAGCTCAACTCCATAACGCTTGTGATACTGTTTTACTAGAGGATAGAAGA 670
|||||||||||||||| |||||||| ||||||||||||| |||||||||||| |||||||
Sbjct 600 TTTAAAAATGGAGCTCGACTCCATAGCGCTTGTGATACTATTTTACTAGAGGGTAGAAGA 659
Query 671 TGTTAGTGGAATTTCATATGTAGCGGTGGAATGCGTGGATATATG-AAGGAACACCAATA 729
||||||||||||||||||||||||||||||||||||||||||||| ||||||||||||||
Sbjct 660 TGTTAGTGGAATTTCATATGTAGCGGTGGAATGCGTGGATATATGAAAGGAACACCAATA 719
Query 730 GCGAAGGCGACTAACAAGTCTACTCCTGACATTGAGGCATGAGAGCGCGGGGAGCAAATC 789
||||| |||||||||| ||||| |||||||||||||||||||||||||||||||| ||||
Sbjct 720 GCGAA-GCGACTAACAGGTCTATTCCTGACATTGAGGCATGAGAGCGCGGGGAGC-AATC 777
Query 790 GGATTAGATACCCGAGTAGTCCGCGCCGTAAACGCTGGGTACTAGATATTGTCAGTTAAG 849
||||||||||||||||||||| ||||||| ||||||||||||||||||| |||||||| |
Sbjct 778 GGATTAGATACCCGAGTAGTC-GCGCCGT-AACGCTGGGTACTAGATAT-GTCAGTTA-G 833
Query 850 AGAATGTCGTAGTTAACACGTTAAGTACCCCGCCTGGGGAGTATGCGCGCAAGCGTAAAA 909
||||||||| ||| | ||||| | ||| ||||||||||||||||||||| |||||||||
Sbjct 834 AGAATGTCG-AGT-A-CACGT-A-GTA--CCGCCTGGGGAGTATGCGCGC-AGCGTAAAA 885
Query 910 CTCAAAGGAATTGACGGGAACCCGCACAAGCGGTGGAGCATGTGGTTTAATTCGAAGCAA 969
||||||| | | |||| | || ||||| || ||| |||||||| || | | ||| |||
Sbjct 886 CTCAAAG-A-T-GACG--A-CC-GCACA-GCCGTG-AGCATGTG-TT-A-T-CGA-GCA- 930
Query 970 CGCGAAGAACCTTACCAAGGTTTGACATTTACTGCAAAACTGTAGAAATACAGCCGAGGC 1029
||||| || | | || | | || |||||| ||||||| |||||||| | |||||||| |
Sbjct 931 CGCGA-GA-C-TAAC-A-G-TT-GACATT-ACTGCAA--CTGTAGAA-T-CAGCCGAG-C 977
Query 1030 TAACAGTAAACAGATGGTACATAGTTGTCGTCAGTTCGT 1068
|| | |||| | |||||||| ||| |||||||||| |||
Sbjct 978 TA-C-GTAA-C-GATGGTAC-TAG-TGTCGTCAGTCCGT 1010
>Uncultured bacterium partial 16S rRNA gene, clone LBDT0517-A
Sequence ID: HE663394.1 Length: 1481
Range 1: 1 to 1479
Score:1369 bits(741), Expect:0.0,
Identities:1251/1499(83%), Gaps:27/1499(1%), Strand: Plus/Plus
Query 10 AGAGTTTGATCCTAGCTCAGGATTAACACTGGCGGTATGCCTAATACATGCAAGTCGAAC 69
||||||||||| | ||||||||||||| ||||||| ||||||||||||||||||||||||
Sbjct 1 AGAGTTTGATCATGGCTCAGGATTAACGCTGGCGGCATGCCTAATACATGCAAGTCGAAC 60
Query 70 GAAATTAATCTTTCGAGATTAATTTAGTGGCGAACGGGTGAGTAACACGTGCTTAATCTA 129
|||| | ||| | | ||||||||||||||||||||||| |||| ||||||||
Sbjct 61 GAAA--CA-GTTT----ACT-GTTTAGTGGCGAACGGGTGAGTAATACGTATTTAATCTA 112
Query 130 CCCTTAAATCAGGAATACGCACTGGAAACGGTGAATAATACCTGATGTGTTTTTTAAAAC 189
||||||| | || ||| || ||||||||||| ||||||| || | || | ||||
Sbjct 113 CCCTTAAGTTGGGGATAATTACCGGAAACGGTGACTAATACCGAATAT-CTTATCGAAAC 171
Query 190 GCATGTTTTAAAAAACAAAGCAACTTCTGGTTGTGTTTAAGGATGAGAGCGCGTCGCATT 249
|| ||||| | || |||| | | | | ||| | || |||||||| ||| | |||
Sbjct 172 ACAAGTTTTGATAATGAAAGGAGCGTTT-GTTTCGCTTTTGGATGAGAATACGTTGTATT 230
Query 250 AGATTGTTGGTGGGGTAACGGCCTACCAAGTTAATGATGCGTAGCTGAACTGAGAGGTTG 309
|||| |||||||||||||||||||||||||| ||||| | ||| | ||||||||||||
Sbjct 231 AGATAGTTGGTGGGGTAACGGCCTACCAAGTCGATGATACATAGTCGGACTGAGAGGTTG 290
Query 310 AACAGCCACACTGGGATTGAGATACGGCCCAGACTCCTACGGGAGGCAGCAGTAAGGAAT 369
||| |||||||||||||||||||||||||||||||||||||||||||||||||||||||
Sbjct 291 AACGACCACACTGGGATTGAGATACGGCCCAGACTCCTACGGGAGGCAGCAGTAAGGAAT 350
Query 370 TTTTCACAATGGGCGCAAGCCTGATGAAGCAATACCGCGTGATTGATGAAGGTTTTCGGA 429
||||||||||||| | || |||||||||||||| |||||||||||| ||||||||| |||
Sbjct 351 TTTTCACAATGGGGGAAACCCTGATGAAGCAATGCCGCGTGATTGAAGAAGGTTTTAGGA 410
Query 430 TCGTAAAAATCTGTGGTAAAGAAAGAAAAGTTAGTTTGAAGAAAAGCGAATTA-ATTTGA 488
| ||||||||||||||||||| || |||| ||| | || ||||| | ||| | ||||
Sbjct 411 TTGTAAAAATCTGTGGTAAAGGAAAAAAATCTAGGTAGA-GAAAAAT-ACTTAGAATTGA 468
Query 489 CGGTACTTTATTAGAAAGTCACGACTAATTACGTGCCAGCAGTCGCGGTAATACGTGAGT 548
||||||| |||||||||| |||||| ||||||||||||||||||||||||||| ||
Sbjct 469 TATTACTTTACTAGAAAGTCATGACTAACTACGTGCCAGCAGTCGCGGTAATACGTAGGT 528
Query 549 GGCGAGTGTTATCCGGAATTATTGGGCGTAAAGTATGCGTAGATGGTGAAATTAGTCACA 608
||| || |||||||||| | |||||| ||| |||||||||||| || |||| ||||| |
Sbjct 529 GGCAAGCGTTATCCGGATTCATTGGGTGTATAGTATGCGTAGACGGAGAAACAAGTCAAA 588
Query 609 GGTTTAAAAATGGAGCTCAACTCCATAACGCTTGTGATACTGTTTTACTAGAGGATAGAA 668
| ||||||| ||||||| ||| | || |||||||||||| ||||||| | ||
Sbjct 589 AATCTAAAAATAAGGCTCAACCTTATACCATTTTTGATACTGTTTTTCTAGAGGGCAAAA 648
Query 669 GATGTTAGTGGAATTTCATATGTAGCGGTGGAATGCGTGGATATATGAAGGAACACCAAT 728
||||||||| ||||||||| |||||||||| |||||||||| ||||||| ||| |||||
Sbjct 649 GATGTTAGTAGAATTTCATGTGTAGCGGTGAAATGCGTGGAGATATGAAAGAATACCAAA 708
Query 729 AGCGAAGGCGACTAACAAGTCTACTCCTGACATTGAGGCATGAGAGCGCGGGGAGCAAAT 788
||||||||| ||||||| || | ||||||| ||||||||||||||| ||| |||||||
Sbjct 709 AGCGAAGGCAACTAACATGTTTGTTCCTGACGTTGAGGCATGAGAGCATGGGTAGCAAAT 768
Query 789 CGGATTAGATACCCGAGTAGTCCGC-GCCGTAAACGCTGGGTACTAGATATTGTCAGTTA 847
||||||||||||| |||||||| || ||||||| || || |||||| || ||| |
Sbjct 769 AGGATTAGATACCCTAGTAGTCCATAGCTGTAAACGATGAGTGCTAGATGTT-TCA-T-- 824
Query 848 AGAGAA-TGTCGTAGTTAACACGTTAAGTACCCCGCCTGGGGAGTATGCGCGCAAGCGTA 906
||||| | ||| || |||| ||||||| || || ||||||||||| || |||||| |||
Sbjct 825 -GAGAAGTATCGAAGCTAACGCGTTAAGCACTCCACCTGGGGAGTACGCACGCAAGTGTA 883
Query 907 AAACTCAAAGGAATTGACGGGAACCCGCACAAGCGGTGGAGCATGTGGTTTAATTCGAAG 966
|||||||||||||||||||||||||||||||||||||||| |||||||||||||||||||
Sbjct 884 AAACTCAAAGGAATTGACGGGAACCCGCACAAGCGGTGGAACATGTGGTTTAATTCGAAG 943
Query 967 CAACGCGAAGAACCTTACCAAGGTTTGACATTTACTGCAAAACTGTAGAAATACAGCCGA 1026
||||||||||||||||||||| |||| |||| |||| | |||||||| | | ||
Sbjct 944 AAACGCGAAGAACCTTACCAAGACTTGAAATTTTTCGCAATGTTATAGAAATATAACGGA 1003
Query 1027 GGCTAACAGTAAACAGATGGTACATAGTTGTCGTCAGTTCGTGTCGTGAGATGTAGGGTT 1086
|| |||| | |||||||||| ||| | ||||||||||||||||||||||||||| ||||
Sbjct 1004 GGTTAACGATCAACAGATGGTGCATGGCTGTCGTCAGTTCGTGTCGTGAGATGTAAGGTT 1063
Query 1087 AAGTCCCCCAACGAACGCAACCCTTGTTGCTAGTTGCTAACATTAAGTTGAGAACTTTAG 1146
|||||| | |||||||||||||||||| |||||||||||||||||||||||| |||||||
Sbjct 1064 AAGTCCTCTAACGAACGCAACCCTTGTCGCTAGTTGCTAACATTAAGTTGAGTACTTTAG 1123
Query 1147 CAAGACTGCCAGT-TACAAACTGGAGGAAGGAAAGGATGACGTCAAATCAGTATGCCTCT 1205
| |||||||| || || || | ||||||||| |||||||| |||| || |||||||||
Sbjct 1124 CGAGACTGCCGGTGTA-AACC-GGAGGAAGGTGAGGATGACCTCAAGTCCTTATGCCTCT 1181
Query 1206 TACACCTTGGGCTACACACGTGCTACAATGGCAAATACAAAAAGTTGCAAACTTGTGAAA 1265
||| ||||||||||||||||| ||||||||| |||||||| || |||||| ||||||
Sbjct 1182 TACGTCTTGGGCTACACACGTGTTACAATGGCCAATACAAAGAGATGCAAATGTGTGAAC 1241
Query 1266 GTGAGCCAATCTTTAAAATTTGTCTCAGTTCGGATTGAAGTCTGAAACTCGACTTCATGA 1325
||||| ||||| ||| | |||||||||||||| |||||||| ||||||||||| |||
Sbjct 1242 ATGAGCAAATCTCAAAAGCTGGTCTCAGTTCGGATCGAAGTCTGCAACTCGACTTCGTGA 1301
Query 1326 AGTCGGAATCGCTAGTAATCGTGAATCAGCAATGTCACGGTGAATACGTTCTCGGGTTTT 1385
||||||||||||||||||||| ||||||||| || |||||||||||||||||||||||
Sbjct 1302 AGTCGGAATCGCTAGTAATCGCAAATCAGCAACGTTGCGGTGAATACGTTCTCGGGTTTT 1361
Query 1386 GTACACACCGCCCGTCAAACCACGAAAATTGATAGTTCCAGAAGGTAAACATCC-AACCG 1444
||||||||||||||||||||||||||| |||||||| | |||||| | |||| ||||
Sbjct 1362 GTACACACCGCCCGTCAAACCACGAAAGTTGATAGTACTGGAAGGTGAT-ATCCTAACCA 1420
Query 1445 TA-A-GGAGGATTTTAACCAAGGAAAGATCAGTGATTGGGGTTAAGTCGTAACAAGGTA 1501
| | ||||| | |||||||| |||||| | |||||||||||||||||||||||||
Sbjct 1421 TTTATGGAGGGAATCAACCAAGGTAAGATCGATAATTGGGGTTAAGTCGTAACAAGGTA 1479
>Uncultured marine bacterium clone B1G5 16S ribosomal RNA gene, partial sequence
Sequence ID: GU317735.1 Length: 802
Range 1: 2 to 802
Score:1336 bits(723), Expect:0.0,
Identities:776/802(97%), Gaps:1/802(0%), Strand: Plus/Plus
Query 72 AATTAATCTTTCGAGATTAATTTAGTGGCGAACGGGTGAGTAACACGTGCTTAATCTACC 131
|||| || |||| ||||||||||||||||||||||||||||| ||||||||||||||||
Sbjct 2 AATTGGTCCTTCGGGATTAATTTAGTGGCGAACGGGTGAGTAAGACGTGCTTAATCTACC 61
Query 132 CTTAAATCAGGAATACGCACTGGAAACGGTGAATAATACCTGATGTGTTTTTTAAAACGC 191
|||||||| ||||||| ||||||||||||||||||||||| |||||||||||||||||||
Sbjct 62 CTTAAATCGGGAATACACACTGGAAACGGTGAATAATACCCGATGTGTTTTTTAAAACGC 121
Query 192 ATGTTTTAAAAAACAAAGCAACTTCTGGTTGTGTTTAAGGATGAGAGCGCGTCGCATTAG 251
||||||||||||||||||||||||||||||||||||||||||||||||||||||||||||
Sbjct 122 ATGTTTTAAAAAACAAAGCAACTTCTGGTTGTGTTTAAGGATGAGAGCGCGTCGCATTAG 181
Query 252 ATTGTTGGTGGGGTAACGGCCTACCAAGTTAATGATGCGTAGCTGAACTGAGAGGTTGAA 311
|||||||||||||||| |||||||||||||||||||||||||||| ||||||||||||||
Sbjct 182 ATTGTTGGTGGGGTAATGGCCTACCAAGTTAATGATGCGTAGCTGGACTGAGAGGTTGAA 241
Query 312 CAGCCACACTGGGATTGAGATACGGCCCAGACTCCTACGGGAGGCAGCAGTAAGGAATTT 371
||||||||||||||||||||||||||||||||||||||||||||||||||||||||||||
Sbjct 242 CAGCCACACTGGGATTGAGATACGGCCCAGACTCCTACGGGAGGCAGCAGTAAGGAATTT 301
Query 372 TTCACAATGGGCGCAAGCCTGATGAAGCAATACCGCGTGATTGATGAAGGTTTTCGGATC 431
|||||||||||||||||||||||||||||||||||||||||||||| |||||||||||||
Sbjct 302 TTCACAATGGGCGCAAGCCTGATGAAGCAATACCGCGTGATTGATGGAGGTTTTCGGATC 361
Query 432 GTAAAAATCTGTGGTAAAGAAAGAAAAGTTAGTTTGAAGAAAAGCGAATTAATTTGACGG 491
||||||||||||||||||||||||| | | | || ||||||||||||||| ||||||||
Sbjct 362 GTAAAAATCTGTGGTAAAGAAAGAAGA-TCAATTCGAAGAAAAGCGAATTGGTTTGACGG 420
Query 492 TACTTTATTAGAAAGTCACGACTAATTACGTGCCAGCAGTCGCGGTAATACGTGAGTGGC 551
||||||| ||||||||||||||||||||||||||||||||||||||||||||||||||||
Sbjct 421 TACTTTACTAGAAAGTCACGACTAATTACGTGCCAGCAGTCGCGGTAATACGTGAGTGGC 480
Query 552 GAGTGTTATCCGGAATTATTGGGCGTAAAGTATGCGTAGATGGTGAAATTAGTCACAGGT 611
||||||||||||||||||||||||||||||||||||||||||||||||| ||||||||||
Sbjct 481 GAGTGTTATCCGGAATTATTGGGCGTAAAGTATGCGTAGATGGTGAAATAAGTCACAGGT 540
Query 612 TTAAAAATGGAGCTCAACTCCATAACGCTTGTGATACTGTTTTACTAGAGGATAGAAGAT 671
|||||||||||||||||||||||| |||||||||||||||||||||||||| ||||||||
Sbjct 541 TTAAAAATGGAGCTCAACTCCATAGCGCTTGTGATACTGTTTTACTAGAGGGTAGAAGAT 600
Query 672 GTTAGTGGAATTTCATATGTAGCGGTGGAATGCGTGGATATATGAAGGAACACCAATAGC 731
||||||||||||||||||||||||||||||||||||||||||||||||||||||||||||
Sbjct 601 GTTAGTGGAATTTCATATGTAGCGGTGGAATGCGTGGATATATGAAGGAACACCAATAGC 660
Query 732 GAAGGCGACTAACAAGTCTACTCCTGACATTGAGGCATGAGAGCGCGGGGAGCAAATCGG 791
|||||||||||||| ||||| |||||||||||||||||||||||||||||||||||||||
Sbjct 661 GAAGGCGACTAACAGGTCTATTCCTGACATTGAGGCATGAGAGCGCGGGGAGCAAATCGG 720
Query 792 ATTAGATACCCGAGTAGTCCGCGCCGTAAACGCTGGGTACTAGATATTGTCAGTTAAGAG 851
|||||||||||||||||||||||||||||||||||||||||||||||||||| |||||||
Sbjct 721 ATTAGATACCCGAGTAGTCCGCGCCGTAAACGCTGGGTACTAGATATTGTCACTTAAGAG 780
Query 852 AATGTCGTAGTTAACACGTTAA 873
||||||| ||||||||||||||
Sbjct 781 AATGTCGAAGTTAACACGTTAA 802
>Uncultured Mollicutes bacterium clone MG_clone14 16S ribosomal RNA gene, partial sequence
Sequence ID: MG776022.1 Length: 1490
>Uncultured Mollicutes bacterium clone MG_clone15 16S ribosomal RNA gene, partial sequence
Sequence ID: MG776023.1 Length: 1490
Range 1: 1 to 1488
Score:1286 bits(696), Expect:0.0,
Identities:1246/1510(83%), Gaps:43/1510(2%), Strand: Plus/Plus
Query 13 GTTTGATCCTAGCTCAGGATTAACACTGGCGGTATGCCTAATACATGCAAGTCGAACGAA 72
|||||||||| ||||||||||||| ||||||| ||||||||||||||||||||||||| |
Sbjct 1 GTTTGATCCTGGCTCAGGATTAACGCTGGCGGCATGCCTAATACATGCAAGTCGAACGGA 60
Query 73 ATTA-ATCTTTCGAGATTAATTTAGTGGCGAACGGGTGAGTAACACGTGCTTAATCTACC 131
|||| | || | || ||||||||||||||||||||||| |||| |||| |||||
Sbjct 61 ATTAGGTACTT-GTACCTAGTTTAGTGGCGAACGGGTGAGTAAGACGTATTTAACCTACC 119
Query 132 CTTAAATCAGGAATACGCACTGGAAACGGTGAATAATACCTGATGTGTTTTTTAAAACGC 191
||| | |||||| || ||||||||||| ||||||| || || | |||| | |
Sbjct 120 CTTTTGTTGGGAATAATTACCGGAAACGGTGACTAATACCGAATATG-TGCTTAATTC-C 177
Query 192 A-TGTTTTAA--AAAACA-AAGCAACTTCTGGTTGTGTTTAAGGATGAGA--GCGCGTCG 245
| | ||||| | || | |||| ||| | | | ||||||| || ||| |||
Sbjct 178 ACGGATTTAAGTATAAAAGAAGC-CCTTAAAGCTTCGCGAAAGGATGGGAATGCG-GTC- 234
Query 246 CATTAGATTGTTGGTGGGGTAACGGCCTACCAAGTTAATGATGCGTAGCTGAACTGAGAG 305
|||||| | |||||| ||||||||| ||||||| || ||| |||| | ||||||||
Sbjct 235 CATTAGTTAGTTGGTAAGGTAACGGCTTACCAAGACGAT-ATGGATAGCCGGACTGAGAG 293
Query 306 GTTGAACAGCCACACTGGGATTGAGATACGGCCCAGACTCCTACGGGAGGCAGCAGTAAG 365
||||| | ||||||||||||||||||||||||||||||||||||||||||||||||||||
Sbjct 294 GTTGACCGGCCACACTGGGATTGAGATACGGCCCAGACTCCTACGGGAGGCAGCAGTAAG 353
Query 366 GAATTTTTCACAATGGGCGCAAGCCTGATGAAGCAATACCGCGTGATTGATGAAGGTTTT 425
||| |||||||||||||||||||||||||| |||||| ||||||||| ||||||||||||
Sbjct 354 GAACTTTTCACAATGGGCGCAAGCCTGATGGAGCAATGCCGCGTGATCGATGAAGGTTTT 413
Query 426 CGGATCGTAAAAATCTGTGGTAAAGAAAGAAAAGT-TAGTTTGAAGAAAAGCGAATTAA- 483
|| || ||||| || |||| || |||| || || || ||| | |||| | | || |
Sbjct 414 CGAATTGTAAAGATTTGTGATAGGGAAAAAACAGACTAATTT-AGGAAATG--ATTTTAG 470
Query 484 -TTTGACGGTACTTTATTAGAAAGTCACGACTAATTACGTGCCAGCAGTCGCGGTAATAC 542
||||| ||||| |||||||||||||| |||||| |||||||||||||||||||||||||
Sbjct 471 TTTTGATGGTACCTTATTAGAAAGTCATGACTAACTACGTGCCAGCAGTCGCGGTAATAC 530
Query 543 GTGAGTGGCGAGTGTTATCCGGAATTATTGGGCGTAAAGTATGCGTAGATGGTGAAAT-T 601
|| |||||||| |||||||||| |||||||||||| |||||||||||| || || | |
Sbjct 531 GTAGGTGGCGAGCGTTATCCGGATTTATTGGGCGTATAGTATGCGTAGACGG--AATTGT 588
Query 602 -AGTCACAGGTTTAAAAATGGAGCTCAACTCCATAACGCTTGTGATACTGTTTTACTAGA 660
||||| |||||||| ||||||||||||||||| ||| | ||| |||| ||| || ||
Sbjct 589 AAGTCAAAGGTTTAATCATGGAGCTCAACTCCATTCCGCCTTTGAGACTGCTTTTCTCGA 648
Query 661 GGAT-AGAAGATGTTAGTGGAATTTCATATGTAGCGGTGGAATGCGTGGATATATGAAGG 719
| || |||||| ||||||||||||| || || ||||||| |||||||||| |||| ||||
Sbjct 649 G-ATAAGAAGACGTTAGTGGAATTTGATGTGGAGCGGTGAAATGCGTGGAGATATCAAGG 707
Query 720 AACACCAATAGCGAAGGCGACTAACAAGTCTACTCCTGACATTGAGGCATGAGAGCGCGG 779
|||||||| ||||||||| ||||| | ||| | ||||| ||||||||||||||| ||
Sbjct 708 AACACCAAGAGCGAAGGCAGCTAACGATTCTTTTTCTGACGTTGAGGCATGAGAGCATGG 767
Query 780 GGAGCAAATCGGATTAGATACCCGAGTAGTCCGC-GCCGTAAACGCTGGGTACTAGATAT 838
||||| |||||||||||||||||||||||||| || ||||||| || || |||||| |
Sbjct 768 GGAGCCAATCGGATTAGATACCCGAGTAGTCCATAGCTGTAAACGATGAGTGCTAGATGT 827
Query 839 TG-TCAGTTAAGAGAATGTCGTAGTTAACACGTTAAGTACCCCGCCTGGGGAGTATGCGC 897
| | | | | || | ||| || |||| ||||||| || |||||||||||||| || |
Sbjct 828 TAATTATTGATTAGTA--TCGAAGCTAACGCGTTAAGCACTCCGCCTGGGGAGTACGCAC 885
Query 898 GCAAGCGTAAAACTCAAAGGAATTGACGGGAACCCGCACAAGCGGTGGAGCATGTGGTTT 957
||||| ||||||||||||||||| ||||||||||||||||||||||||| ||||||||||
Sbjct 886 GCAAGTGTAAAACTCAAAGGAATAGACGGGAACCCGCACAAGCGGTGGAACATGTGGTTT 945
Query 958 AATTCGAAGCAACGCGAAGAACCTTACCAAGGTTTGACATTTACTGCAAAACTGTAGAAA 1017
|||||||||||||||||||||||||||||||| |||||||||| ||||| || ||||||
Sbjct 946 AATTCGAAGCAACGCGAAGAACCTTACCAAGGCTTGACATTTAGTGCAACGCTATAGAAA 1005
Query 1018 TACAGCCGAGGCTAACAGTAAACAGATGGTACATAGTTGTCGTCAGTTCGTGTCGTGAGA 1077
|| || |||| ||||| |||||||||||| ||| | ||||||||||||||||||||||
Sbjct 1006 TATAGTTGAGGTTAACACTAAACAGATGGTGCATGGC-GTCGTCAGTTCGTGTCGTGAGA 1064
Query 1078 TGTAGGGTTAAGTCCCCCAACGAACGCAACCCTTGTTGCTAGTTGCTAACATTAAGTTGA 1137
|||| |||||||||| | |||||||||||||| ||| | |||||||||||||| ||||||
Sbjct 1065 TGTAAGGTTAAGTCCTCTAACGAACGCAACCC-TGTCGTTAGTTGCTAACATTTAGTTGA 1123
Query 1138 GAACTTTAGCAAGACTGCCAGTTACAAACTGGAGGAAGGAAAGGATGACGTCAAATCAGT 1197
| |||||| | ||||||| ||| |||| |||||||| ||||| ||||||| |||||
Sbjct 1124 GTACTTTAACGAGACTGCTCGTTT-AAACGAGAGGAAGGTGAGGATAACGTCAAGTCAGT 1182
Query 1198 ATGCCTCTTACACCTTGGGCTACACACGTGCTACAATGGCAAATACAAAAAGTTGCAAAC 1257
||||||||||| |||||||||||||||||| |||||||| | ||||||||| |||||
Sbjct 1183 ATGCCTCTTACGCCTTGGGCTACACACGTGTTACAATGGTCACTACAAAAAGATGCAATA 1242
Query 1258 TTGTGAAAGTGAGCCAATCTTTAAAATTTGTCTCAGTTCGGATTGAAGTCTGAAACTCGA 1317
| |||| | |||||||||| ||| | ||||||||||||| |||||||| |||||||
Sbjct 1243 TCGTGAGATAGAGCCAATCTGCAAAGGTGATCTCAGTTCGGATCGAAGTCTGCAACTCGA 1302
Query 1318 CTTCATGAAGTCGGAATCGCTAGTAATCGTGAATCAGCAATGTCACGGTGAATACGTTCT 1377
|||| ||||| ||||||||||||| ||||| ||||||||| || ||||||||||||||||
Sbjct 1303 CTTCGTGAAGGCGGAATCGCTAGT-ATCGTCAATCAGCAACGTGACGGTGAATACGTTCT 1361
Query 1378 CGGGTTTTGTACACACCGCCCGTCAAACCACGAAAATTGATAGTTCCAGAAGGTAAA-CA 1436
|||||||||||| |||||||||||||||| ||||| ||| |||| | |||| | | |
Sbjct 1362 CGGGTTTTGTACTCACCGCCCGTCAAACCCCGAAAGTTGGTAGTGCTGGAAGCTGATTCC 1421
Query 1437 TCCAACCG-TAAG-G-AG-GATTTTAACCAAGGAAAGATCAG-TGATTGGGGTTAAGTCG 1491
|| ||||| | | | || || | |||||||| |||| | | | || ||||||||||||
Sbjct 1422 TC-AACCGCTTTGCGGAGAGAATC-AACCAAGGCAAGA-CGGATAATCGGGGTTAAGTCG 1478
Query 1492 TAACAAGGTA 1501
||||||||||
Sbjct 1479 TAACAAGGTA 1488
>Uncultured Mollicutes bacterium clone MG_clone17 16S ribosomal RNA gene, partial sequence
Sequence ID: MG776024.1 Length: 1490
Range 1: 1 to 1488
Score:1280 bits(693), Expect:0.0,
Identities:1245/1510(82%), Gaps:43/1510(2%), Strand: Plus/Plus
Query 13 GTTTGATCCTAGCTCAGGATTAACACTGGCGGTATGCCTAATACATGCAAGTCGAACGAA 72
|||||||||| ||||||||||||| ||||||| ||||||||||||||||||||||||| |
Sbjct 1 GTTTGATCCTGGCTCAGGATTAACGCTGGCGGCATGCCTAATACATGCAAGTCGAACGGA 60
Query 73 ATTA-ATCTTTCGAGATTAATTTAGTGGCGAACGGGTGAGTAACACGTGCTTAATCTACC 131
|||| | || | || | ||||||||||||||||||||| |||| |||| |||||
Sbjct 61 ATTAGGTACTT-GTACCTAGTATAGTGGCGAACGGGTGAGTAAGACGTATTTAACCTACC 119
Query 132 CTTAAATCAGGAATACGCACTGGAAACGGTGAATAATACCTGATGTGTTTTTTAAAACGC 191
||| | |||||| || ||||||||||| ||||||| || || | |||| | |
Sbjct 120 CTTTTGTTGGGAATAATTACCGGAAACGGTGACTAATACCGAATATG-TGCTTAATTC-C 177
Query 192 A-TGTTTTAA--AAAACA-AAGCAACTTCTGGTTGTGTTTAAGGATGAGA--GCGCGTCG 245
| | ||||| | || | |||| ||| | | | ||||||| || ||| |||
Sbjct 178 ACGGATTTAAGTATAAAAGAAGC-CCTTAAAGCTTCGCGAAAGGATGGGAATGCG-GTC- 234
Query 246 CATTAGATTGTTGGTGGGGTAACGGCCTACCAAGTTAATGATGCGTAGCTGAACTGAGAG 305
|||||| | |||||| ||||||||| ||||||| || ||| |||| | ||||||||
Sbjct 235 CATTAGTTAGTTGGTAAGGTAACGGCTTACCAAGACGAT-ATGGATAGCCGGACTGAGAG 293
Query 306 GTTGAACAGCCACACTGGGATTGAGATACGGCCCAGACTCCTACGGGAGGCAGCAGTAAG 365
||||| | ||||||||||||||||||||||||||||||||||||||||||||||||||||
Sbjct 294 GTTGACCGGCCACACTGGGATTGAGATACGGCCCAGACTCCTACGGGAGGCAGCAGTAAG 353
Query 366 GAATTTTTCACAATGGGCGCAAGCCTGATGAAGCAATACCGCGTGATTGATGAAGGTTTT 425
|||||||||||||||||||||||||||||| |||||| ||||||||| ||||||||||||
Sbjct 354 GAATTTTTCACAATGGGCGCAAGCCTGATGGAGCAATGCCGCGTGATCGATGAAGGTTTT 413
Query 426 CGGATCGTAAAAATCTGTGGTAAAGAAAGAAAAGT-TAGTTTGAAGAAAAGCGAATTAA- 483
|| || ||||| || |||| || |||| || || || ||| | |||| | | || |
Sbjct 414 CGAATTGTAAAGATTTGTGATAGGGAAAAAACAGACTAATTT-AGGAAATG--ATTTTAG 470
Query 484 -TTTGACGGTACTTTATTAGAAAGTCACGACTAATTACGTGCCAGCAGTCGCGGTAATAC 542
||||| ||||| |||||||||||||| |||||| |||||||||||||||||||||||||
Sbjct 471 TTTTGATGGTACCTTATTAGAAAGTCATGACTAACTACGTGCCAGCAGTCGCGGTAATAC 530
Query 543 GTGAGTGGCGAGTGTTATCCGGAATTATTGGGCGTAAAGTATGCGTAGATGGTGAAAT-T 601
|| |||||||| |||||||||| |||||||||||| |||||||||||| || || | |
Sbjct 531 GTAGGTGGCGAGCGTTATCCGGATTTATTGGGCGTATAGTATGCGTAGACGG--AATTGT 588
Query 602 -AGTCACAGGTTTAAAAATGGAGCTCAACTCCATAACGCTTGTGATACTGTTTTACTAGA 660
||||| |||||||| ||||||||||||||||| ||| | ||| |||| ||| || ||
Sbjct 589 AAGTCAAAGGTTTAATCATGGAGCTCAACTCCATTCCGCCTTTGAGACTGCTTTTCTCGA 648
Query 661 GGAT-AGAAGATGTTAGTGGAATTTCATATGTAGCGGTGGAATGCGTGGATATATGAAGG 719
| || |||||| ||||||||||||| || || ||||||| |||||||||| |||| ||||
Sbjct 649 G-ATAAGAAGACGTTAGTGGAATTTGATGTGGAGCGGTGAAATGCGTGGAGATATCAAGG 707
Query 720 AACACCAATAGCGAAGGCGACTAACAAGTCTACTCCTGACATTGAGGCATGAGAGCGCGG 779
|||||||| ||||||||| ||||| | ||| | ||||| ||||||||||||||| ||
Sbjct 708 AACACCAAGAGCGAAGGCAGCTAACGATTCTTTTTCTGACGTTGAGGCATGAGAGCATGG 767
Query 780 GGAGCAAATCGGATTAGATACCCGAGTAGTCCGC-GCCGTAAACGCTGGGTACTAGATAT 838
||||| |||||||||||||||||||||||||| || ||||||| || || |||||| |
Sbjct 768 GGAGCCAATCGGATTAGATACCCGAGTAGTCCATAGCTGTAAACGATGAGTGCTAGATGT 827
Query 839 TG-TCAGTTAAGAGAATGTCGTAGTTAACACGTTAAGTACCCCGCCTGGGGAGTATGCGC 897
| | | | | || | ||| || |||| ||||||| || |||||||||||||| || |
Sbjct 828 TAATTATTGATTAGTA--TCGAAGCTAACGCGTTAAGCACTCCGCCTGGGGAGTACGCAC 885
Query 898 GCAAGCGTAAAACTCAAAGGAATTGACGGGAACCCGCACAAGCGGTGGAGCATGTGGTTT 957
||||| ||||||||||||||||| ||||||||||||||||||||||||| ||||||||||
Sbjct 886 GCAAGTGTAAAACTCAAAGGAATAGACGGGAACCCGCACAAGCGGTGGAACATGTGGTTT 945
Query 958 AATTCGAAGCAACGCGAAGAACCTTACCAAGGTTTGACATTTACTGCAAAACTGTAGAAA 1017
|||||||||||||||||||||||||||||||| |||||||||| ||||| || ||||||
Sbjct 946 AATTCGAAGCAACGCGAAGAACCTTACCAAGGCTTGACATTTAGTGCAACGCTATAGAAA 1005
Query 1018 TACAGCCGAGGCTAACAGTAAACAGATGGTACATAGTTGTCGTCAGTTCGTGTCGTGAGA 1077
|| || |||| ||||| |||||||||||| ||| | ||||||||||||||||||||||
Sbjct 1006 TATAGTTGAGGTTAACACTAAACAGATGGTGCATGGC-GTCGTCAGTTCGTGTCGTGAGA 1064
Query 1078 TGTAGGGTTAAGTCCCCCAACGAACGCAACCCTTGTTGCTAGTTGCTAACATTAAGTTGA 1137
|||| |||||||||| | |||||||||||||| ||| | |||||||||||||| ||||||
Sbjct 1065 TGTAAGGTTAAGTCCTCTAACGAACGCAACCC-TGTCGTTAGTTGCTAACATTTAGTTGA 1123
Query 1138 GAACTTTAGCAAGACTGCCAGTTACAAACTGGAGGAAGGAAAGGATGACGTCAAATCAGT 1197
| |||||| | ||||||| ||| |||| |||||||| ||||| ||||||| |||||
Sbjct 1124 GTACTTTAACGAGACTGCTCGTTT-AAACGAGAGGAAGGTGAGGATAACGTCAAGTCAGT 1182
Query 1198 ATGCCTCTTACACCTTGGGCTACACACGTGCTACAATGGCAAATACAAAAAGTTGCAAAC 1257
||||||||||| |||||||||||||||||| |||||||| | ||| ||||| |||||
Sbjct 1183 ATGCCTCTTACGCCTTGGGCTACACACGTGTTACAATGGTCACTACTAAAAGATGCAATA 1242
Query 1258 TTGTGAAAGTGAGCCAATCTTTAAAATTTGTCTCAGTTCGGATTGAAGTCTGAAACTCGA 1317
| |||| | |||||||||| ||| | ||||||||||||| |||||||| |||||||
Sbjct 1243 TCGTGAGATAGAGCCAATCTGCAAAGGTGATCTCAGTTCGGATCGAAGTCTGCAACTCGA 1302
Query 1318 CTTCATGAAGTCGGAATCGCTAGTAATCGTGAATCAGCAATGTCACGGTGAATACGTTCT 1377
|||| ||||| ||||||||||||| ||||| ||||||||| || ||||||||||||||||
Sbjct 1303 CTTCGTGAAGGCGGAATCGCTAGT-ATCGTCAATCAGCAACGTGACGGTGAATACGTTCT 1361
Query 1378 CGGGTTTTGTACACACCGCCCGTCAAACCACGAAAATTGATAGTTCCAGAAGGTAAA-CA 1436
|||||||||||| |||||||||||||||| ||||| ||| |||| | |||| | | |
Sbjct 1362 CGGGTTTTGTACTCACCGCCCGTCAAACCCCGAAAGTTGGTAGTGCTGGAAGCTGATTCC 1421
Query 1437 TCCAACCG-TAAG-G-AG-GATTTTAACCAAGGAAAGATCAG-TGATTGGGGTTAAGTCG 1491
|| ||||| | | | || || | |||||||| |||| | | | || ||||||||||||
Sbjct 1422 TC-AACCGCTTTGCGGAGAGAATC-AACCAAGGCAAGA-CGGATAATCGGGGTTAAGTCG 1478
Query 1492 TAACAAGGTA 1501
||||||||||
Sbjct 1479 TAACAAGGTA 1488
>Uncultured Mollicutes bacterium clone MG_clone13 16S ribosomal RNA gene, partial sequence
Sequence ID: MG776021.1 Length: 1490
Range 1: 1 to 1488
Score:1280 bits(693), Expect:0.0,
Identities:1245/1510(82%), Gaps:43/1510(2%), Strand: Plus/Plus
Query 13 GTTTGATCCTAGCTCAGGATTAACACTGGCGGTATGCCTAATACATGCAAGTCGAACGAA 72
|||||||||| ||||||||||||| ||||||| ||||||||||||||||||||||||| |
Sbjct 1 GTTTGATCCTGGCTCAGGATTAACGCTGGCGGCATGCCTAATACATGCAAGTCGAACGGA 60
Query 73 ATTA-ATCTTTCGAGATTAATTTAGTGGCGAACGGGTGAGTAACACGTGCTTAATCTACC 131
|||| | || | || ||||||||||||||||||||||| |||| |||| |||||
Sbjct 61 ATTAGGTACTT-GTACCTAGTTTAGTGGCGAACGGGTGAGTAAGACGTATTTAACCTACC 119
Query 132 CTTAAATCAGGAATACGCACTGGAAACGGTGAATAATACCTGATGTGTTTTTTAAAACGC 191
||| | |||||| || ||||||||||| ||||||| || || | |||| | |
Sbjct 120 CTTTTGTTGGGAATAATTACCGGAAACGGTGACTAATACCGAATATG-TGCTTAATTC-C 177
Query 192 A-TGTTTTAA--AAAACA-AAGCAACTTCTGGTTGTGTTTAAGGATGAGA--GCGCGTCG 245
| | ||||| | || | |||| ||| | | | ||||||| || ||| |||
Sbjct 178 ACGGATTTAAGTATAAAAGAAGC-CCTTAAAGCTTCGCGAAAGGATGGGAATGCG-GTC- 234
Query 246 CATTAGATTGTTGGTGGGGTAACGGCCTACCAAGTTAATGATGCGTAGCTGAACTGAGAG 305
|||||| | |||||| ||||||||| ||||||| || ||| |||| | ||||||||
Sbjct 235 CATTAGTTAGTTGGTAAGGTAACGGCTTACCAAGACGAT-ATGGATAGCCGGACTGAGAG 293
Query 306 GTTGAACAGCCACACTGGGATTGAGATACGGCCCAGACTCCTACGGGAGGCAGCAGTAAG 365
||||| | ||||||||||||||||||||||||||||||||||||||||||||||||||||
Sbjct 294 GTTGACCGGCCACACTGGGATTGAGATACGGCCCAGACTCCTACGGGAGGCAGCAGTAAG 353
Query 366 GAATTTTTCACAATGGGCGCAAGCCTGATGAAGCAATACCGCGTGATTGATGAAGGTTTT 425
|||||||||||||||||||||||||||||| |||||| ||||||||| ||||||||||||
Sbjct 354 GAATTTTTCACAATGGGCGCAAGCCTGATGGAGCAATGCCGCGTGATCGATGAAGGTTTT 413
Query 426 CGGATCGTAAAAATCTGTGGTAAAGAAAGAAAAGT-TAGTTTGAAGAAAAGCGAATTAA- 483
|| || ||||| | |||| || |||| || || || ||| | |||| | | || |
Sbjct 414 CGAATTGTAAAGCTTTGTGATAGGGAAAAAACAGACTAATTT-AGGAAATG--ATTTTAG 470
Query 484 -TTTGACGGTACTTTATTAGAAAGTCACGACTAATTACGTGCCAGCAGTCGCGGTAATAC 542
||||| ||||| |||||||||||||| |||||| |||||||||||||||||||||||||
Sbjct 471 TTTTGATGGTACCTTATTAGAAAGTCATGACTAACTACGTGCCAGCAGTCGCGGTAATAC 530
Query 543 GTGAGTGGCGAGTGTTATCCGGAATTATTGGGCGTAAAGTATGCGTAGATGGTGAAAT-T 601
|| |||||||| |||||||||| |||||||||||| |||||||||||| || || | |
Sbjct 531 GTAGGTGGCGAGCGTTATCCGGATTTATTGGGCGTATAGTATGCGTAGACGG--AATTGT 588
Query 602 -AGTCACAGGTTTAAAAATGGAGCTCAACTCCATAACGCTTGTGATACTGTTTTACTAGA 660
||||| |||||||| ||||||||||||||||| ||| | ||| |||| ||| || ||
Sbjct 589 AAGTCAAAGGTTTAATCATGGAGCTCAACTCCATTCCGCCTTTGAGACTGCTTTTCTCGA 648
Query 661 GGAT-AGAAGATGTTAGTGGAATTTCATATGTAGCGGTGGAATGCGTGGATATATGAAGG 719
| || |||||| ||||||||||||| || || ||||||| |||||||||| |||| ||||
Sbjct 649 G-ATAAGAAGACGTTAGTGGAATTTGATGTGGAGCGGTGAAATGCGTGGAGATATCAAGG 707
Query 720 AACACCAATAGCGAAGGCGACTAACAAGTCTACTCCTGACATTGAGGCATGAGAGCGCGG 779
|||||||| ||||||||| ||||| | ||| | ||||| ||||||||||||||| ||
Sbjct 708 AACACCAAGAGCGAAGGCAGCTAACGATTCTTTTTCTGACGTTGAGGCATGAGAGCATGG 767
Query 780 GGAGCAAATCGGATTAGATACCCGAGTAGTCCGC-GCCGTAAACGCTGGGTACTAGATAT 838
||||| |||||||||||||||||||||||||| || ||||||| || || |||||| |
Sbjct 768 GGAGCCAATCGGATTAGATACCCGAGTAGTCCATAGCTGTAAACGATGAGTGCTAGATGT 827
Query 839 TG-TCAGTTAAGAGAATGTCGTAGTTAACACGTTAAGTACCCCGCCTGGGGAGTATGCGC 897
| | | | | || | ||| || |||| ||||||| || |||||||||||||| || |
Sbjct 828 TAATTATTGATTAGTA--TCGAAGCTAACGCGTTAAGCACTCCGCCTGGGGAGTACGCAC 885
Query 898 GCAAGCGTAAAACTCAAAGGAATTGACGGGAACCCGCACAAGCGGTGGAGCATGTGGTTT 957
||||| ||||||||||||||||| ||||||||||||||||||||||||| ||||||||||
Sbjct 886 GCAAGTGTAAAACTCAAAGGAATAGACGGGAACCCGCACAAGCGGTGGAACATGTGGTTT 945
Query 958 AATTCGAAGCAACGCGAAGAACCTTACCAAGGTTTGACATTTACTGCAAAACTGTAGAAA 1017
|||||||||||||||||||||||||||||||| |||||||||| ||||| || ||||||
Sbjct 946 AATTCGAAGCAACGCGAAGAACCTTACCAAGGCTTGACATTTAGTGCAACGCTATAGAAA 1005
Query 1018 TACAGCCGAGGCTAACAGTAAACAGATGGTACATAGTTGTCGTCAGTTCGTGTCGTGAGA 1077
|| || |||| ||||| |||||||||||| ||| | ||||||||||||||||||||||
Sbjct 1006 TATAGTTGAGGTTAACACTAAACAGATGGTGCATGGC-GTCGTCAGTTCGTGTCGTGAGA 1064
Query 1078 TGTAGGGTTAAGTCCCCCAACGAACGCAACCCTTGTTGCTAGTTGCTAACATTAAGTTGA 1137
|||| |||||||||| | |||||||||||||| ||| | |||||||||||||| ||||||
Sbjct 1065 TGTAAGGTTAAGTCCTCTAACGAACGCAACCC-TGTCGTTAGTTGCTAACATTTAGTTGA 1123
Query 1138 GAACTTTAGCAAGACTGCCAGTTACAAACTGGAGGAAGGAAAGGATGACGTCAAATCAGT 1197
| |||||| | ||||||| ||| |||| |||||||| ||||| ||||||| |||||
Sbjct 1124 GTACTTTAACGAGACTGCTCGTTT-AAACGAGAGGAAGGTGAGGATAACGTCAAGTCAGT 1182
Query 1198 ATGCCTCTTACACCTTGGGCTACACACGTGCTACAATGGCAAATACAAAAAGTTGCAAAC 1257
||||||||||| |||||||||||||||||| |||||||| | ||||||||| |||||
Sbjct 1183 ATGCCTCTTACGCCTTGGGCTACACACGTGTTACAATGGTCACTACAAAAAGATGCAATA 1242
Query 1258 TTGTGAAAGTGAGCCAATCTTTAAAATTTGTCTCAGTTCGGATTGAAGTCTGAAACTCGA 1317
| |||| | |||||||||| ||| | ||||||||||||| |||||||| |||||||
Sbjct 1243 TCGTGAGATAGAGCCAATCTGCAAAGGTGATCTCAGTTCGGATCGAAGTCTGCAACTCGA 1302
Query 1318 CTTCATGAAGTCGGAATCGCTAGTAATCGTGAATCAGCAATGTCACGGTGAATACGTTCT 1377
|||| ||||| ||||||||||||| ||||| ||||||||| || ||||||||||||||||
Sbjct 1303 CTTCGTGAAGGCGGAATCGCTAGT-ATCGTCAATCAGCAACGTGACGGTGAATACGTTCT 1361
Query 1378 CGGGTTTTGTACACACCGCCCGTCAAACCACGAAAATTGATAGTTCCAGAAGGTAAA-CA 1436
|||||||||||| |||||||||||||||| ||||| ||| ||| | |||| | | |
Sbjct 1362 CGGGTTTTGTACTCACCGCCCGTCAAACCCCGAAAGTTGGTAGCGCTGGAAGCTGATTCC 1421
Query 1437 TCCAACCG-TAAG-G-AG-GATTTTAACCAAGGAAAGATCAG-TGATTGGGGTTAAGTCG 1491
|| ||||| | | | || || | |||||||| |||| | | | || ||||||||||||
Sbjct 1422 TC-AACCGCTTTGCGGAGAGAATC-AACCAAGGCAAGA-CGGATAATCGGGGTTAAGTCG 1478
Query 1492 TAACAAGGTA 1501
||||||||||
Sbjct 1479 TAACAAGGTA 1488
>Uncultured Mollicutes bacterium clone MG_clone10 16S ribosomal RNA gene, partial sequence
Sequence ID: MG776019.1 Length: 1490
Range 1: 1 to 1488
Score:1280 bits(693), Expect:0.0,
Identities:1245/1510(82%), Gaps:43/1510(2%), Strand: Plus/Plus
Query 13 GTTTGATCCTAGCTCAGGATTAACACTGGCGGTATGCCTAATACATGCAAGTCGAACGAA 72
|||||||||| ||||||||||||| ||||||| ||||||||||||||||||||||||| |
Sbjct 1 GTTTGATCCTGGCTCAGGATTAACGCTGGCGGCATGCCTAATACATGCAAGTCGAACGGA 60
Query 73 ATTA-ATCTTTCGAGATTAATTTAGTGGCGAACGGGTGAGTAACACGTGCTTAATCTACC 131
|||| | || | || ||||||||||||||||||||||| |||| |||| |||||
Sbjct 61 ATTAGGTACTT-GTACCTAGTTTAGTGGCGAACGGGTGAGTAAGACGTATTTAACCTACC 119
Query 132 CTTAAATCAGGAATACGCACTGGAAACGGTGAATAATACCTGATGTGTTTTTTAAAACGC 191
||| | |||||| || ||||||||||| ||||||| || || | |||| | |
Sbjct 120 CTTTTGTTGGGAATAATTACCGGAAACGGTGACTAATACCGAATATG-TGCTTAATTC-C 177
Query 192 A-TGTTTTAA--AAAACA-AAGCAACTTCTGGTTGTGTTTAAGGATGAGA--GCGCGTCG 245
| | ||||| | || | |||| ||| | | | ||||||| || ||| |||
Sbjct 178 ACGGATTTAAGTATAAAAGAAGC-CCTTAAAGCTTCGCGAAAGGATGGGAATGCG-GTC- 234
Query 246 CATTAGATTGTTGGTGGGGTAACGGCCTACCAAGTTAATGATGCGTAGCTGAACTGAGAG 305
|||||| | |||||| ||||||||| ||||||| || ||| |||| | ||||||||
Sbjct 235 CATTAGTTAGTTGGTAAGGTAACGGCTTACCAAGACGAT-ATGGATAGCCGGACTGAGAG 293
Query 306 GTTGAACAGCCACACTGGGATTGAGATACGGCCCAGACTCCTACGGGAGGCAGCAGTAAG 365
||||| | ||||||||||||||||||||||||||||||||||||||||||||||||||||
Sbjct 294 GTTGACCGGCCACACTGGGATTGAGATACGGCCCAGACTCCTACGGGAGGCAGCAGTAAG 353
Query 366 GAATTTTTCACAATGGGCGCAAGCCTGATGAAGCAATACCGCGTGATTGATGAAGGTTTT 425
|||||||||||||||||||||||||||||| |||||| ||||||||| ||||||||||||
Sbjct 354 GAATTTTTCACAATGGGCGCAAGCCTGATGGAGCAATGCCGCGTGATCGATGAAGGTTTT 413
Query 426 CGGATCGTAAAAATCTGTGGTAAAGAAAGAAAAGT-TAGTTTGAAGAAAAGCGAATTAA- 483
|| || ||||| || |||| || |||| || || || | | | |||| | | || |
Sbjct 414 CGAATTGTAAAGATTTGTGATAGGGAAAAAACAGACTAATCT-AGGAAATG--ATTTTAG 470
Query 484 -TTTGACGGTACTTTATTAGAAAGTCACGACTAATTACGTGCCAGCAGTCGCGGTAATAC 542
||||| ||||| |||||||||||||| |||||| |||||||||||||||||||||||||
Sbjct 471 TTTTGATGGTACCTTATTAGAAAGTCATGACTAACTACGTGCCAGCAGTCGCGGTAATAC 530
Query 543 GTGAGTGGCGAGTGTTATCCGGAATTATTGGGCGTAAAGTATGCGTAGATGGTGAAAT-T 601
|| |||||||| |||||||||| |||||||||||| |||||||||||| || || | |
Sbjct 531 GTAGGTGGCGAGCGTTATCCGGATTTATTGGGCGTATAGTATGCGTAGACGG--AATTGT 588
Query 602 -AGTCACAGGTTTAAAAATGGAGCTCAACTCCATAACGCTTGTGATACTGTTTTACTAGA 660
||||| |||||||| ||||||||||||||||| ||| | ||| |||| ||| || ||
Sbjct 589 AAGTCAAAGGTTTAATCATGGAGCTCAACTCCATTCCGCCTTTGAGACTGCTTTTCTCGA 648
Query 661 GGAT-AGAAGATGTTAGTGGAATTTCATATGTAGCGGTGGAATGCGTGGATATATGAAGG 719
| || |||||| ||||||||||||| || || ||||||| |||||||||| |||| ||||
Sbjct 649 G-ATAAGAAGACGTTAGTGGAATTTGATGTGGAGCGGTGAAATGCGTGGAGATATCAAGG 707
Query 720 AACACCAATAGCGAAGGCGACTAACAAGTCTACTCCTGACATTGAGGCATGAGAGCGCGG 779
|||||||| ||||||||| ||||| | ||| | ||||| ||||||||||||||| ||
Sbjct 708 AACACCAAGAGCGAAGGCAGCTAACGATTCTTTTTCTGACGTTGAGGCATGAGAGCATGG 767
Query 780 GGAGCAAATCGGATTAGATACCCGAGTAGTCCGC-GCCGTAAACGCTGGGTACTAGATAT 838
||||| |||||||||||||||||||||||||| || ||||||| || || |||||| |
Sbjct 768 GGAGCCAATCGGATTAGATACCCGAGTAGTCCATAGCTGTAAACGATGAGTGCTAGATGT 827
Query 839 TG-TCAGTTAAGAGAATGTCGTAGTTAACACGTTAAGTACCCCGCCTGGGGAGTATGCGC 897
| | | | | || | ||| || |||| ||||||| || |||||||||||||| || |
Sbjct 828 TAATTATTGATTAGTA--TCGAAGCTAACGCGTTAAGCACTCCGCCTGGGGAGTACGCAC 885
Query 898 GCAAGCGTAAAACTCAAAGGAATTGACGGGAACCCGCACAAGCGGTGGAGCATGTGGTTT 957
||||| ||||||||||||||||| ||||||||||||||||||||||||| ||| ||||||
Sbjct 886 GCAAGTGTAAAACTCAAAGGAATAGACGGGAACCCGCACAAGCGGTGGAACATATGGTTT 945
Query 958 AATTCGAAGCAACGCGAAGAACCTTACCAAGGTTTGACATTTACTGCAAAACTGTAGAAA 1017
|||||||||||||||||||||||||||||||| |||||||||| ||||| || ||||||
Sbjct 946 AATTCGAAGCAACGCGAAGAACCTTACCAAGGCTTGACATTTAGTGCAACGCTATAGAAA 1005
Query 1018 TACAGCCGAGGCTAACAGTAAACAGATGGTACATAGTTGTCGTCAGTTCGTGTCGTGAGA 1077
|| || |||| ||||| |||||||||||| ||| | ||||||||||||||||||||||
Sbjct 1006 TATAGTTGAGGTTAACACTAAACAGATGGTGCATGGC-GTCGTCAGTTCGTGTCGTGAGA 1064
Query 1078 TGTAGGGTTAAGTCCCCCAACGAACGCAACCCTTGTTGCTAGTTGCTAACATTAAGTTGA 1137
|||| |||||||||| | |||||||||||||| ||| | |||||||||||||| ||||||
Sbjct 1065 TGTAAGGTTAAGTCCTCTAACGAACGCAACCC-TGTCGTTAGTTGCTAACATTTAGTTGA 1123
Query 1138 GAACTTTAGCAAGACTGCCAGTTACAAACTGGAGGAAGGAAAGGATGACGTCAAATCAGT 1197
| |||||| | ||||||| ||| |||| |||||||| ||||| ||||||| |||||
Sbjct 1124 GTACTTTAACGAGACTGCTCGTTT-AAACGAGAGGAAGGTGAGGATAACGTCAAGTCAGT 1182
Query 1198 ATGCCTCTTACACCTTGGGCTACACACGTGCTACAATGGCAAATACAAAAAGTTGCAAAC 1257
||||||||||| |||||||||||||||||| |||||||| | ||||||||| |||||
Sbjct 1183 ATGCCTCTTACGCCTTGGGCTACACACGTGTTACAATGGTCACTACAAAAAGATGCAATA 1242
Query 1258 TTGTGAAAGTGAGCCAATCTTTAAAATTTGTCTCAGTTCGGATTGAAGTCTGAAACTCGA 1317
| |||| | |||||||||| ||| | ||||||||||||| |||||||| |||||||
Sbjct 1243 TCGTGAGATAGAGCCAATCTGCAAAGGTGATCTCAGTTCGGATCGAAGTCTGCAACTCGA 1302
Query 1318 CTTCATGAAGTCGGAATCGCTAGTAATCGTGAATCAGCAATGTCACGGTGAATACGTTCT 1377
|||| ||||| ||||||||||||| ||||| ||||||||| || ||||||||||||||||
Sbjct 1303 CTTCGTGAAGGCGGAATCGCTAGT-ATCGTCAATCAGCAACGTGACGGTGAATACGTTCT 1361
Query 1378 CGGGTTTTGTACACACCGCCCGTCAAACCACGAAAATTGATAGTTCCAGAAGGTAAA-CA 1436
|||||||||||| |||||||||||||||| ||||| ||| |||| | |||| | | |
Sbjct 1362 CGGGTTTTGTACTCACCGCCCGTCAAACCCCGAAAGTTGGTAGTGCTGGAAGCTGATTCC 1421
Query 1437 TCCAACCG-TAAG-G-AG-GATTTTAACCAAGGAAAGATCAG-TGATTGGGGTTAAGTCG 1491
|| ||||| | | | || || | |||||||| |||| | | | || ||||||||||||
Sbjct 1422 TC-AACCGCTTTGCGGAGAGAATC-AACCAAGGCAAGA-CGGATAATCGGGGTTAAGTCG 1478
Query 1492 TAACAAGGTA 1501
||||||||||
Sbjct 1479 TAACAAGGTA 1488
>Uncultured Mollicutes bacterium clone MG_clone2 16S ribosomal RNA gene, partial sequence
Sequence ID: MG776017.1 Length: 1490
Range 1: 1 to 1488
Score:1275 bits(690), Expect:0.0,
Identities:1244/1510(82%), Gaps:43/1510(2%), Strand: Plus/Plus
Query 13 GTTTGATCCTAGCTCAGGATTAACACTGGCGGTATGCCTAATACATGCAAGTCGAACGAA 72
|||||||||| ||||||||||||| ||||||| ||||||||||||||||||||||||| |
Sbjct 1 GTTTGATCCTGGCTCAGGATTAACGCTGGCGGCATGCCTAATACATGCAAGTCGAACGGA 60
Query 73 ATTA-ATCTTTCGAGATTAATTTAGTGGCGAACGGGTGAGTAACACGTGCTTAATCTACC 131
|||| | || | || ||||||||||||||||||||||| |||| |||| |||||
Sbjct 61 ATTAGGTACTT-GTACCTAGTTTAGTGGCGAACGGGTGAGTAAGACGTATTTAACCTACC 119
Query 132 CTTAAATCAGGAATACGCACTGGAAACGGTGAATAATACCTGATGTGTTTTTTAAAACGC 191
||| | |||||| || ||||||||||| ||||||| || || | |||| | |
Sbjct 120 CTTTTGTTGGGAATAATTACCGGAAACGGTGACTAATACCGAATATG-TGCTTAATTC-C 177
Query 192 A-TGTTTTAA--AAAACA-AAGCAACTTCTGGTTGTGTTTAAGGATGAGA--GCGCGTCG 245
| | ||||| | || | |||| ||| | | | ||||||| || ||| |||
Sbjct 178 ACGGATTTAAGTATAAAAGAAGC-CCTTAAAGCTTCGCGAAAGGATGGGAATGCG-GTC- 234
Query 246 CATTAGATTGTTGGTGGGGTAACGGCCTACCAAGTTAATGATGCGTAGCTGAACTGAGAG 305
|||||| | |||||| ||||||||| ||||||| || ||| |||| | ||||||||
Sbjct 235 CATTAGTTAGTTGGTAAGGTAACGGCTTACCAAGACGAT-ATGGATAGCCGGACTGAGAG 293
Query 306 GTTGAACAGCCACACTGGGATTGAGATACGGCCCAGACTCCTACGGGAGGCAGCAGTAAG 365
||||| | ||||||||||||||||||||||||||||||||||||||||||||||||||||
Sbjct 294 GTTGACCGGCCACACTGGGATTGAGATACGGCCCAGACTCCTACGGGAGGCAGCAGTAAG 353
Query 366 GAATTTTTCACAATGGGCGCAAGCCTGATGAAGCAATACCGCGTGATTGATGAAGGTTTT 425
|||||||||||||||||||||||||||||| |||||| ||||||||| ||||||||||||
Sbjct 354 GAATTTTTCACAATGGGCGCAAGCCTGATGGAGCAATGCCGCGTGATCGATGAAGGTTTT 413
Query 426 CGGATCGTAAAAATCTGTGGTAAAGAAAGAAAAGT-TAGTTTGAAGAAAAGCGAATTAA- 483
|| || ||||| || |||| || |||| || || || ||| | |||| | | || |
Sbjct 414 CGAATTGTAAAGATTTGTGATAGGGAAAAAACAGACTAATTT-AGGAAATG--ATTTTAG 470
Query 484 -TTTGACGGTACTTTATTAGAAAGTCACGACTAATTACGTGCCAGCAGTCGCGGTAATAC 542
||||| ||||| |||||||||||||| |||||| |||||||||||||||||||||||||
Sbjct 471 TTTTGATGGTACCTTATTAGAAAGTCATGACTAACTACGTGCCAGCAGTCGCGGTAATAC 530
Query 543 GTGAGTGGCGAGTGTTATCCGGAATTATTGGGCGTAAAGTATGCGTAGATGGTGAAAT-T 601
|| |||||||| |||||||||| |||||||||||| |||||||||||| || || | |
Sbjct 531 GTAGGTGGCGAGCGTTATCCGGATTTATTGGGCGTATAGTATGCGTAGACGG--AATTGT 588
Query 602 -AGTCACAGGTTTAAAAATGGAGCTCAACTCCATAACGCTTGTGATACTGTTTTACTAGA 660
||||| ||||||||| ||||||||||||||||| ||| | ||| |||| ||| || ||
Sbjct 589 AAGTCAAAGGTTTAAACATGGAGCTCAACTCCATTCCGCCTTTGAGACTGCTTTTCTCGA 648
Query 661 GGAT-AGAAGATGTTAGTGGAATTTCATATGTAGCGGTGGAATGCGTGGATATATGAAGG 719
| || |||||| ||||||||||||| || || ||||||| |||||||||| |||| ||||
Sbjct 649 G-ATAAGAAGACGTTAGTGGAATTTGATGTGGAGCGGTGAAATGCGTGGAGATATCAAGG 707
Query 720 AACACCAATAGCGAAGGCGACTAACAAGTCTACTCCTGACATTGAGGCATGAGAGCGCGG 779
|||||||| ||||||||| ||||| | ||| | ||||| |||||||||||| || ||
Sbjct 708 AACACCAAGAGCGAAGGCAGCTAACGATTCTTTTTCTGACGTTGAGGCATGAGGGCATGG 767
Query 780 GGAGCAAATCGGATTAGATACCCGAGTAGTCCGC-GCCGTAAACGCTGGGTACTAGATAT 838
||||| |||||||||||||||||||||||||| || ||||||| || || |||||| |
Sbjct 768 GGAGCCAATCGGATTAGATACCCGAGTAGTCCATAGCTGTAAACGATGAGTGCTAGATGT 827
Query 839 TG-TCAGTTAAGAGAATGTCGTAGTTAACACGTTAAGTACCCCGCCTGGGGAGTATGCGC 897
| | | | | || | ||| || ||| ||||||| || |||||||||||||| || |
Sbjct 828 TAATTATTGATTAGTA--TCGAAGCTAATGCGTTAAGCACTCCGCCTGGGGAGTACGCAC 885
Query 898 GCAAGCGTAAAACTCAAAGGAATTGACGGGAACCCGCACAAGCGGTGGAGCATGTGGTTT 957
||||| ||||||||||||||||| ||||||||||||||||||||||||| ||||||||||
Sbjct 886 GCAAGTGTAAAACTCAAAGGAATAGACGGGAACCCGCACAAGCGGTGGAACATGTGGTTT 945
Query 958 AATTCGAAGCAACGCGAAGAACCTTACCAAGGTTTGACATTTACTGCAAAACTGTAGAAA 1017
|||||||||||||||||||||||||||||||| |||||||||| ||||| || ||||||
Sbjct 946 AATTCGAAGCAACGCGAAGAACCTTACCAAGGCTTGACATTTAGTGCAACGCTATAGAAA 1005
Query 1018 TACAGCCGAGGCTAACAGTAAACAGATGGTACATAGTTGTCGTCAGTTCGTGTCGTGAGA 1077
|| || |||| ||||| |||||||||||| ||| | ||||||||||||||||||||||
Sbjct 1006 TATAGTTGAGGTTAACACTAAACAGATGGTGCATGGC-GTCGTCAGTTCGTGTCGTGAGA 1064
Query 1078 TGTAGGGTTAAGTCCCCCAACGAACGCAACCCTTGTTGCTAGTTGCTAACATTAAGTTGA 1137
||| |||||||||| | |||||||||||||| ||| | |||||||||||||| ||||||
Sbjct 1065 CGTAAGGTTAAGTCCTCTAACGAACGCAACCC-TGTCGTTAGTTGCTAACATTTAGTTGA 1123
Query 1138 GAACTTTAGCAAGACTGCCAGTTACAAACTGGAGGAAGGAAAGGATGACGTCAAATCAGT 1197
| |||||| | ||||||| ||| |||| |||||||| ||||| ||| ||| |||||
Sbjct 1124 GTACTTTAACGAGACTGCTCGTTT-AAACGAGAGGAAGGTGAGGATAACGCCAAGTCAGT 1182
Query 1198 ATGCCTCTTACACCTTGGGCTACACACGTGCTACAATGGCAAATACAAAAAGTTGCAAAC 1257
||||||||||| |||||||||||||||||| |||||||| | ||||||||| |||||
Sbjct 1183 ATGCCTCTTACGCCTTGGGCTACACACGTGTTACAATGGTCACTACAAAAAGATGCAATA 1242
Query 1258 TTGTGAAAGTGAGCCAATCTTTAAAATTTGTCTCAGTTCGGATTGAAGTCTGAAACTCGA 1317
| |||| | |||||||||| ||| | ||||||||||||| |||||||| |||||||
Sbjct 1243 TCGTGAGATAGAGCCAATCTGCAAAGGTGATCTCAGTTCGGATCGAAGTCTGCAACTCGA 1302
Query 1318 CTTCATGAAGTCGGAATCGCTAGTAATCGTGAATCAGCAATGTCACGGTGAATACGTTCT 1377
|||| ||||| ||||||||||||| ||||| ||||||||| || ||||||||||||||||
Sbjct 1303 CTTCGTGAAGGCGGAATCGCTAGT-ATCGTCAATCAGCAACGTGACGGTGAATACGTTCT 1361
Query 1378 CGGGTTTTGTACACACCGCCCGTCAAACCACGAAAATTGATAGTTCCAGAAGGTAAA-CA 1436
|||||||||||| |||||||||||||||| ||||| ||| |||| | |||| | | |
Sbjct 1362 CGGGTTTTGTACTCACCGCCCGTCAAACCCCGAAAGTTGGTAGTGCTGGAAGCTGATTCC 1421
Query 1437 TCCAACCG-TAAG-G-AG-GATTTTAACCAAGGAAAGATCAG-TGATTGGGGTTAAGTCG 1491
|| ||||| | | | || || | |||||||| |||| | | | || ||||||||||||
Sbjct 1422 TC-AACCGCTTTGCGGAGAGAATC-AACCAAGGCAAGA-CGGATAATCGGGGTTAAGTCG 1478
Query 1492 TAACAAGGTA 1501
||||||||||
Sbjct 1479 TAACAAGGTA 1488
>Uncultured Mollicutes bacterium clone MG_clone1 16S ribosomal RNA gene, partial sequence
Sequence ID: MG776016.1 Length: 1490
Range 1: 1 to 1488
Score:1275 bits(690), Expect:0.0,
Identities:1244/1510(82%), Gaps:43/1510(2%), Strand: Plus/Plus
Query 13 GTTTGATCCTAGCTCAGGATTAACACTGGCGGTATGCCTAATACATGCAAGTCGAACGAA 72
|||||||||| ||||||||||||| ||||||| ||||||||||||||||||||||||| |
Sbjct 1 GTTTGATCCTGGCTCAGGATTAACGCTGGCGGCATGCCTAATACATGCAAGTCGAACGGA 60
Query 73 ATTA-ATCTTTCGAGATTAATTTAGTGGCGAACGGGTGAGTAACACGTGCTTAATCTACC 131
|||| | || | || ||||||||||||||||||||||| |||| |||| |||||
Sbjct 61 ATTAGGTACTT-GTACCTAGTTTAGTGGCGAACGGGTGAGTAAGACGTATTTAACCTACC 119
Query 132 CTTAAATCAGGAATACGCACTGGAAACGGTGAATAATACCTGATGTGTTTTTTAAAACGC 191
||| | |||||| || ||||||||||| ||||||| || || | |||| | |
Sbjct 120 CTTTTGTTGGGAATAATTACCGGAAACGGTGACTAATACCGAATATG-TGCTTAATTC-C 177
Query 192 A-TGTTTTAA--AAAACA-AAGCAACTTCTGGTTGTGTTTAAGGATGAGA--GCGCGTCG 245
| | ||||| | || | |||| ||| | | | |||| || || ||| |||
Sbjct 178 ACGGATTTAAGTATAAAAGAAGC-CCTTAAAGCTTCGCGAAAGGGTGGGAATGCG-GTC- 234
Query 246 CATTAGATTGTTGGTGGGGTAACGGCCTACCAAGTTAATGATGCGTAGCTGAACTGAGAG 305
|||||| | |||||| ||||||||| ||||||| || ||| |||| | ||||||||
Sbjct 235 CATTAGTTAGTTGGTAAGGTAACGGCTTACCAAGACGAT-ATGGATAGCCGGACTGAGAG 293
Query 306 GTTGAACAGCCACACTGGGATTGAGATACGGCCCAGACTCCTACGGGAGGCAGCAGTAAG 365
||||| | ||||||||||||||| ||||||||||||||||||||||||||||||||||||
Sbjct 294 GTTGACCGGCCACACTGGGATTGGGATACGGCCCAGACTCCTACGGGAGGCAGCAGTAAG 353
Query 366 GAATTTTTCACAATGGGCGCAAGCCTGATGAAGCAATACCGCGTGATTGATGAAGGTTTT 425
|||||||||||||||||||||||||||||| |||||| ||||||||| ||||||||||||
Sbjct 354 GAATTTTTCACAATGGGCGCAAGCCTGATGGAGCAATGCCGCGTGATCGATGAAGGTTTT 413
Query 426 CGGATCGTAAAAATCTGTGGTAAAGAAAGAAAAGT-TAGTTTGAAGAAAAGCGAATTAA- 483
|| || ||||| || |||| || |||| || || || ||| | |||| | | || |
Sbjct 414 CGAATTGTAAAGATTTGTGATAGGGAAAAAACAGACTAATTT-AGGAAATG--ATTTTAG 470
Query 484 -TTTGACGGTACTTTATTAGAAAGTCACGACTAATTACGTGCCAGCAGTCGCGGTAATAC 542
||||| ||||| |||||||||||||| |||||| |||||||||||||||||||||||||
Sbjct 471 TTTTGATGGTACCTTATTAGAAAGTCATGACTAACTACGTGCCAGCAGTCGCGGTAATAC 530
Query 543 GTGAGTGGCGAGTGTTATCCGGAATTATTGGGCGTAAAGTATGCGTAGATGGTGAAAT-T 601
|| |||||||| |||||||||| |||||||||||| |||||||||||| || || | |
Sbjct 531 GTAGGTGGCGAGCGTTATCCGGATTTATTGGGCGTATAGTATGCGTAGACGG--AATTGT 588
Query 602 -AGTCACAGGTTTAAAAATGGAGCTCAACTCCATAACGCTTGTGATACTGTTTTACTAGA 660
||||| |||||||| ||||||||||||||||| ||| | ||| |||| ||| || ||
Sbjct 589 AAGTCAAAGGTTTAATCATGGAGCTCAACTCCATTCCGCCTTTGAGACTGCTTTTCTCGA 648
Query 661 GGAT-AGAAGATGTTAGTGGAATTTCATATGTAGCGGTGGAATGCGTGGATATATGAAGG 719
| || |||||| ||||||||||||| || || ||||||| |||||||||| |||| ||||
Sbjct 649 G-ATAAGAAGACGTTAGTGGAATTTGATGTGGAGCGGTGAAATGCGTGGAGATATCAAGG 707
Query 720 AACACCAATAGCGAAGGCGACTAACAAGTCTACTCCTGACATTGAGGCATGAGAGCGCGG 779
|||||||| ||||||||| ||||| | ||| | ||||| ||||||||||||||| ||
Sbjct 708 AACACCAAGAGCGAAGGCAGCTAACGATTCTTTTTCTGACGTTGAGGCATGAGAGCATGG 767
Query 780 GGAGCAAATCGGATTAGATACCCGAGTAGTCCGC-GCCGTAAACGCTGGGTACTAGATAT 838
||||| |||||||||||||||||||||||||| || ||||||| || || |||||| |
Sbjct 768 GGAGCCAATCGGATTAGATACCCGAGTAGTCCATAGCTGTAAACGATGAGTGCTAGATGT 827
Query 839 TG-TCAGTTAAGAGAATGTCGTAGTTAACACGTTAAGTACCCCGCCTGGGGAGTATGCGC 897
| | | | | || | ||| || |||| ||||||| || |||||||||||||| || |
Sbjct 828 TAATTATTGATTAGTA--TCGAAGCTAACGCGTTAAGCACTCCGCCTGGGGAGTACGCAC 885
Query 898 GCAAGCGTAAAACTCAAAGGAATTGACGGGAACCCGCACAAGCGGTGGAGCATGTGGTTT 957
||||| ||||||||||||||||| ||||||||||||||||||||||||| ||||||||||
Sbjct 886 GCAAGTGTAAAACTCAAAGGAATAGACGGGAACCCGCACAAGCGGTGGAACATGTGGTTT 945
Query 958 AATTCGAAGCAACGCGAAGAACCTTACCAAGGTTTGACATTTACTGCAAAACTGTAGAAA 1017
|||||||||||||||||||||||||||||||| |||||||||| ||||| || ||||||
Sbjct 946 AATTCGAAGCAACGCGAAGAACCTTACCAAGGCTTGACATTTAGTGCAACGCTATAGAAA 1005
Query 1018 TACAGCCGAGGCTAACAGTAAACAGATGGTACATAGTTGTCGTCAGTTCGTGTCGTGAGA 1077
|| || |||| ||||| |||||||||||| ||| | ||||||||||||||||||||||
Sbjct 1006 TATAGTTGAGGTTAACACTAAACAGATGGTGCATGGC-GTCGTCAGTTCGTGTCGTGAGA 1064
Query 1078 TGTAGGGTTAAGTCCCCCAACGAACGCAACCCTTGTTGCTAGTTGCTAACATTAAGTTGA 1137
|||| |||||||||| | |||||||||||||| ||| | |||||||||||||| ||||||
Sbjct 1065 TGTAAGGTTAAGTCCTCTAACGAACGCAACCC-TGTCGTTAGTTGCTAACATTTAGTTGA 1123
Query 1138 GAACTTTAGCAAGACTGCCAGTTACAAACTGGAGGAAGGAAAGGATGACGTCAAATCAGT 1197
| |||||| | ||||||| ||| |||| |||||||| ||||| ||||||| |||||
Sbjct 1124 GTACTTTAACGAGACTGCTCGTTT-AAACGAGAGGAAGGTGAGGATAACGTCAAGTCAGT 1182
Query 1198 ATGCCTCTTACACCTTGGGCTACACACGTGCTACAATGGCAAATACAAAAAGTTGCAAAC 1257
||||||||||| |||||||||||||||||| |||||||| | ||||||||| |||||
Sbjct 1183 ATGCCTCTTACGCCTTGGGCTACACACGTGTTACAATGGTCACTACAAAAAGATGCAATA 1242
Query 1258 TTGTGAAAGTGAGCCAATCTTTAAAATTTGTCTCAGTTCGGATTGAAGTCTGAAACTCGA 1317
| |||| | |||||||||| ||| | ||||||||| ||| |||||||| |||||||
Sbjct 1243 TCGTGAGATAGAGCCAATCTGCAAAGGTGATCTCAGTTCTGATCGAAGTCTGCAACTCGA 1302
Query 1318 CTTCATGAAGTCGGAATCGCTAGTAATCGTGAATCAGCAATGTCACGGTGAATACGTTCT 1377
|||| ||||| ||||||||||||| ||||| ||||||||| || ||||||||||||||||
Sbjct 1303 CTTCGTGAAGGCGGAATCGCTAGT-ATCGTCAATCAGCAACGTGACGGTGAATACGTTCT 1361
Query 1378 CGGGTTTTGTACACACCGCCCGTCAAACCACGAAAATTGATAGTTCCAGAAGGTAAA-CA 1436
|||||||||||| |||||||||||||||| ||||| ||| |||| | |||| | | |
Sbjct 1362 CGGGTTTTGTACTCACCGCCCGTCAAACCCCGAAAGTTGGTAGTGCTGGAAGCTGATTCC 1421
Query 1437 TCCAACCG-TAAG-G-AG-GATTTTAACCAAGGAAAGATCAG-TGATTGGGGTTAAGTCG 1491
|| ||||| | | | || || | |||||||| |||| | | | || ||||||||||||
Sbjct 1422 TC-AACCGCTTTGCGGAGAGAATC-AACCAAGGCAAGA-CGGATAATCGGGGTTAAGTCG 1478
Query 1492 TAACAAGGTA 1501
||||||||||
Sbjct 1479 TAACAAGGTA 1488
>Uncultured Mollicutes bacterium clone MG_clone11 16S ribosomal RNA gene, partial sequence
Sequence ID: MG776020.1 Length: 1490
Range 1: 1 to 1488
Score:1264 bits(684), Expect:0.0,
Identities:1242/1510(82%), Gaps:43/1510(2%), Strand: Plus/Plus
Query 13 GTTTGATCCTAGCTCAGGATTAACACTGGCGGTATGCCTAATACATGCAAGTCGAACGAA 72
|||||||||| ||||||||||||| ||||||| ||||||||||||||||||||||||| |
Sbjct 1 GTTTGATCCTGGCTCAGGATTAACGCTGGCGGCATGCCTAATACATGCAAGTCGAACGGA 60
Query 73 ATTA-ATCTTTCGAGATTAATTTAGTGGCGAACGGGTGAGTAACACGTGCTTAATCTACC 131
||| | || | || ||||||||||||||||||||||| |||| |||| |||||
Sbjct 61 GTTAGGTACTT-GTACCTAGTTTAGTGGCGAACGGGTGAGTAAGACGTATTTAACCTACC 119
Query 132 CTTAAATCAGGAATACGCACTGGAAACGGTGAATAATACCTGATGTGTTTTTTAAAACGC 191
||| | |||||| || ||||||||||| ||||||| || || | |||| | |
Sbjct 120 CTTTTGTTGGGAATAATTACCGGAAACGGTGACTAATACCGAATATG-TGCTTAATTC-C 177
Query 192 A-TGTTTTAA--AAAACA-AAGCAACTTCTGGTTGTGTTTAAGGATGAGA--GCGCGTCG 245
| | ||||| | || | |||| ||| | | | ||||||| || ||| |||
Sbjct 178 ACGGATTTAAGTATAAAAGAAGC-CCTTAAAGCTTCGCGAAAGGATGGGAATGCG-GTC- 234
Query 246 CATTAGATTGTTGGTGGGGTAACGGCCTACCAAGTTAATGATGCGTAGCTGAACTGAGAG 305
|||||| | |||||| ||||||||| ||||||| || ||| |||| | ||||||||
Sbjct 235 CATTAGTTAGTTGGTAAGGTAACGGCTTACCAAGACGAT-ATGGATAGCCGGACTGAGAG 293
Query 306 GTTGAACAGCCACACTGGGATTGAGATACGGCCCAGACTCCTACGGGAGGCAGCAGTAAG 365
||||| | ||||||||||||||||||||||||||||||||||||||||||||||||||||
Sbjct 294 GTTGACCGGCCACACTGGGATTGAGATACGGCCCAGACTCCTACGGGAGGCAGCAGTAAG 353
Query 366 GAATTTTTCACAATGGGCGCAAGCCTGATGAAGCAATACCGCGTGATTGATGAAGGTTTT 425
|||||||||||||||||||||||||||||| |||||| ||||||||| ||||||||||||
Sbjct 354 GAATTTTTCACAATGGGCGCAAGCCTGATGGAGCAATGCCGCGTGATCGATGAAGGTTTT 413
Query 426 CGGATCGTAAAAATCTGTGGTAAAGAAAGAAAAGT-TAGTTTGAAGAAAAGCGAATTAA- 483
|| || ||||| || |||| || |||| || || || ||| | |||| | | || |
Sbjct 414 CGAATTGTAAAGATTTGTGATAGGGAAAAAACAGACTAATTT-AGGAAATG--ATTTTAG 470
Query 484 -TTTGACGGTACTTTATTAGAAAGTCACGACTAATTACGTGCCAGCAGTCGCGGTAATAC 542
||||| ||||| |||||||||||||| |||||| ||||||||||||| |||||||||||
Sbjct 471 TTTTGATGGTACCTTATTAGAAAGTCATGACTAACTACGTGCCAGCAGCCGCGGTAATAC 530
Query 543 GTGAGTGGCGAGTGTTATCCGGAATTATTGGGCGTAAAGTATGCGTAGATGGTGAAAT-T 601
|| |||||||| |||||||||| |||||||||||| |||||||||||| || || | |
Sbjct 531 GTAGGTGGCGAGCGTTATCCGGATTTATTGGGCGTATAGTATGCGTAGACGG--AATTGT 588
Query 602 -AGTCACAGGTTTAAAAATGGAGCTCAACTCCATAACGCTTGTGATACTGTTTTACTAGA 660
||||| |||||||| ||||||||||||||||| ||| | ||| |||| ||| || ||
Sbjct 589 AAGTCAAAGGTTTAATCATGGAGCTCAACTCCATTCCGCCTTTGAGACTGCTTTTCTCGA 648
Query 661 GGAT-AGAAGATGTTAGTGGAATTTCATATGTAGCGGTGGAATGCGTGGATATATGAAGG 719
| || |||||| ||||||||||||| || || ||||||| |||||||||| |||| ||||
Sbjct 649 G-ATAAGAAGACGTTAGTGGAATTTGATGTGGAGCGGTGAAATGCGTGGAGATATCAAGG 707
Query 720 AACACCAATAGCGAAGGCGACTAACAAGTCTACTCCTGACATTGAGGCATGAGAGCGCGG 779
|||||||| ||||||||| ||||| | ||| | ||||| ||||||||||||||| ||
Sbjct 708 AACACCAAGAGCGAAGGCAGCTAACGATTCTTTTTCTGACGTTGAGGCATGAGAGCATGG 767
Query 780 GGAGCAAATCGGATTAGATACCCGAGTAGTCCGC-GCCGTAAACGCTGGGTACTAGATAT 838
||||| |||||||||||||||||||||||||| || ||||||| || || |||||| |
Sbjct 768 GGAGCCAATCGGATTAGATACCCGAGTAGTCCATAGCTGTAAACGATGAGTGCTAGATGT 827
Query 839 TG-TCAGTTAAGAGAATGTCGTAGTTAACACGTTAAGTACCCCGCCTGGGGAGTATGCGC 897
| | | | | || | ||| || |||| ||||||| || |||||||||||||| || |
Sbjct 828 TAATTATTGATTAGTA--TCGAAGCTAACGCGTTAAGCACTCCGCCTGGGGAGTACGCAC 885
Query 898 GCAAGCGTAAAACTCAAAGGAATTGACGGGAACCCGCACAAGCGGTGGAGCATGTGGTTT 957
||||| ||||||||||||||||| ||||||||||||||||||||||||| ||||||||||
Sbjct 886 GCAAGTGTAAAACTCAAAGGAATAGACGGGAACCCGCACAAGCGGTGGAACATGTGGTTT 945
Query 958 AATTCGAAGCAACGCGAAGAACCTTACCAAGGTTTGACATTTACTGCAAAACTGTAGAAA 1017
|||||| ||||||||||||||||||||||||| |||||||||| ||||| || ||||||
Sbjct 946 AATTCGGAGCAACGCGAAGAACCTTACCAAGGCTTGACATTTAGTGCAACGCTATAGAAA 1005
Query 1018 TACAGCCGAGGCTAACAGTAAACAGATGGTACATAGTTGTCGTCAGTTCGTGTCGTGAGA 1077
|| || |||| ||||| |||||||||||| ||| | ||||||||||||||||||||||
Sbjct 1006 TATAGTTGAGGTTAACACTAAACAGATGGTGCATGGC-GTCGTCAGTTCGTGTCGTGAGA 1064
Query 1078 TGTAGGGTTAAGTCCCCCAACGAACGCAACCCTTGTTGCTAGTTGCTAACATTAAGTTGA 1137
|||| |||||||||| | |||||||||||||| ||| | |||||||||||||| ||||||
Sbjct 1065 TGTAAGGTTAAGTCCTCTAACGAACGCAACCC-TGTCGTTAGTTGCTAACATTTAGTTGA 1123
Query 1138 GAACTTTAGCAAGACTGCCAGTTACAAACTGGAGGAAGGAAAGGATGACGTCAAATCAGT 1197
| |||||| | ||||||| ||| |||| |||||||| ||||| ||||||| |||||
Sbjct 1124 GTACTTTAACGAGACTGCTCGTTT-AAACGAGAGGAAGGTGAGGATAACGTCAAGTCAGT 1182
Query 1198 ATGCCTCTTACACCTTGGGCTACACACGTGCTACAATGGCAAATACAAAAAGTTGCAAAC 1257
||||||||||| |||||||||||||||||| |||||||| | ||||||||| |||||
Sbjct 1183 ATGCCTCTTACGCCTTGGGCTACACACGTGTTACAATGGTCACTACAAAAAGATGCAATA 1242
Query 1258 TTGTGAAAGTGAGCCAATCTTTAAAATTTGTCTCAGTTCGGATTGAAGTCTGAAACTCGA 1317
| |||| | |||||||||| ||| | |||||||||||| |||||||| |||||||
Sbjct 1243 TCGTGAGATAGAGCCAATCTGCAAAGGTGACCTCAGTTCGGATCGAAGTCTGCAACTCGA 1302
Query 1318 CTTCATGAAGTCGGAATCGCTAGTAATCGTGAATCAGCAATGTCACGGTGAATACGTTCT 1377
|||| ||| | ||||||||||||| ||||| ||||||||| || ||||||||||||||||
Sbjct 1303 CTTCGTGAGGGCGGAATCGCTAGT-ATCGTCAATCAGCAACGTGACGGTGAATACGTTCT 1361
Query 1378 CGGGTTTTGTACACACCGCCCGTCAAACCACGAAAATTGATAGTTCCAGAAGGTAAA-CA 1436
|||||||||||| |||||||||||||||| ||||| ||| |||| | |||| | | |
Sbjct 1362 CGGGTTTTGTACTCACCGCCCGTCAAACCCCGAAAGTTGGTAGTGCTGGAAGCTGATTCC 1421
Query 1437 TCCAACCG-TAAG-G-AG-GATTTTAACCAAGGAAAGATCAG-TGATTGGGGTTAAGTCG 1491
|| ||||| | | | || || | |||||||| |||| | | | || ||||||||||||
Sbjct 1422 TC-AACCGCTTTGCGGAGAGAATC-AACCAAGGCAAGA-CGGATAATCGGGGTTAAGTCG 1478
Query 1492 TAACAAGGTA 1501
||||||||||
Sbjct 1479 TAACAAGGTA 1488
>Uncultured Mollicutes bacterium clone MG_clone4 16S ribosomal RNA gene, partial sequence
Sequence ID: MG776018.1 Length: 1490
Range 1: 1 to 1488
Score:1264 bits(684), Expect:0.0,
Identities:1242/1510(82%), Gaps:43/1510(2%), Strand: Plus/Plus
Query 13 GTTTGATCCTAGCTCAGGATTAACACTGGCGGTATGCCTAATACATGCAAGTCGAACGAA 72
|||||||||| ||||||||||||| ||||||| ||||||||||||||||||||||||| |
Sbjct 1 GTTTGATCCTGGCTCAGGATTAACGCTGGCGGCATGCCTAATACATGCAAGTCGAACGGA 60
Query 73 ATTA-ATCTTTCGAGATTAATTTAGTGGCGAACGGGTGAGTAACACGTGCTTAATCTACC 131
|||| | || | || ||||||||||||||||||||||| |||| |||| |||||
Sbjct 61 ATTAGGTACTT-GTACCTAGTTTAGTGGCGAACGGGTGAGTAAGACGTATTTAACCTACC 119
Query 132 CTTAAATCAGGAATACGCACTGGAAACGGTGAATAATACCTGATGTGTTTTTTAAAACGC 191
||| | |||||| || ||||||||||| ||||||| || || | |||| | |
Sbjct 120 CTTTTGTTGGGAATAATTACCGGAAACGGTGACTAATACCGAATATG-TGCTTAATTC-C 177
Query 192 A-TGTTTTAA--AAAACA-AAGCAACTTCTGGTTGTGTTTAAGGATGAGA--GCGCGTCG 245
| | ||||| | || | |||| ||| | | | ||||||| || ||| |||
Sbjct 178 ACGGATTTAAGTATAAAAGAAGC-CCTTAAAGCTTCGCGAAAGGATGGGAATGCG-GTC- 234
Query 246 CATTAGATTGTTGGTGGGGTAACGGCCTACCAAGTTAATGATGCGTAGCTGAACTGAGAG 305
|||||| | |||||| ||||||||| ||||||| || ||| |||| | ||||||||
Sbjct 235 CATTAGTTAGTTGGTAAGGTAACGGCTTACCAAGACGAT-ATGGATAGCCGGACTGAGAG 293
Query 306 GTTGAACAGCCACACTGGGATTGAGATACGGCCCAGACTCCTACGGGAGGCAGCAGTAAG 365
||||| | ||||||||||||||||||||||||||||| ||||||||||||||||||||||
Sbjct 294 GTTGACCGGCCACACTGGGATTGAGATACGGCCCAGATTCCTACGGGAGGCAGCAGTAAG 353
Query 366 GAATTTTTCACAATGGGCGCAAGCCTGATGAAGCAATACCGCGTGATTGATGAAGGTTTT 425
|||||||||||||||||||||||||||||| |||||| ||||||||| ||||||||||||
Sbjct 354 GAATTTTTCACAATGGGCGCAAGCCTGATGGAGCAATGCCGCGTGATCGATGAAGGTTTT 413
Query 426 CGGATCGTAAAAATCTGTGGTAAAGAAAGAAAAGT-TAGTTTGAAGAAAAGCGAATTAA- 483
|| || ||||| || |||| || |||| || || || ||| | |||| | | || |
Sbjct 414 CGAATTGTAAAGATTTGTGATAGGGAAAAAACAGACTAATTT-AGGAAATG--ATTTTAG 470
Query 484 -TTTGACGGTACTTTATTAGAAAGTCACGACTAATTACGTGCCAGCAGTCGCGGTAATAC 542
||||| ||||| |||||||||||||| |||||| |||||||||||||||||||||||||
Sbjct 471 TTTTGATGGTACCTTATTAGAAAGTCATGACTAACTACGTGCCAGCAGTCGCGGTAATAC 530
Query 543 GTGAGTGGCGAGTGTTATCCGGAATTATTGGGCGTAAAGTATGCGTAGATGGTGAAAT-T 601
|| |||||||| |||||||||| |||||||||||| |||||||||||| || || | |
Sbjct 531 GTAGGTGGCGAGCGTTATCCGGATTTATTGGGCGTATAGTATGCGTAGACGG--AATTGT 588
Query 602 -AGTCACAGGTTTAAAAATGGAGCTCAACTCCATAACGCTTGTGATACTGTTTTACTAGA 660
||||| |||||||| ||||||||||||||||| ||| | ||| |||| ||| || ||
Sbjct 589 AAGTCAAAGGTTTAATCATGGAGCTCAACTCCATTCCGCCTTTGAGACTGCTTTTCTCGA 648
Query 661 GGAT-AGAAGATGTTAGTGGAATTTCATATGTAGCGGTGGAATGCGTGGATATATGAAGG 719
| || |||||| ||||||||||||| || || ||||||| |||||||||| |||| ||||
Sbjct 649 G-ATAAGAAGACGTTAGTGGAATTTGATGTGGAGCGGTGAAATGCGTGGAGATATCAAGG 707
Query 720 AACACCAATAGCGAAGGCGACTAACAAGTCTACTCCTGACATTGAGGCATGAGAGCGCGG 779
|||||||| ||||||||| ||||| | ||| | ||||| ||||||||||||||| ||
Sbjct 708 AACACCAAGAGCGAAGGCAGCTAACGATTCTTTTTCTGACGTTGAGGCATGAGAGCATGG 767
Query 780 GGAGCAAATCGGATTAGATACCCGAGTAGTCCGC-GCCGTAAACGCTGGGTACTAGATAT 838
||||| |||||||||||||||||||||||||| || ||||||| || || |||||| |
Sbjct 768 GGAGCCAATCGGATTAGATACCCGAGTAGTCCATAGCTGTAAACGATGAGTGCTAGATGT 827
Query 839 TG-TCAGTTAAGAGAATGTCGTAGTTAACACGTTAAGTACCCCGCCTGGGGAGTATGCGC 897
| | | | | || | ||| || |||| ||||||| || |||||||||||||| || |
Sbjct 828 TAATTATTGATTAGTA--TCGAAGCTAACGCGTTAAGCACTCCGCCTGGGGAGTACGCAC 885
Query 898 GCAAGCGTAAAACTCAAAGGAATTGACGGGAACCCGCACAAGCGGTGGAGCATGTGGTTT 957
||||| ||||||||||||||||| ||||||||||||||||||||||||| || |||||||
Sbjct 886 GCAAGTGTAAAACTCAAAGGAATAGACGGGAACCCGCACAAGCGGTGGAACACGTGGTTT 945
Query 958 AATTCGAAGCAACGCGAAGAACCTTACCAAGGTTTGACATTTACTGCAAAACTGTAGAAA 1017
|||||||||||||||||||||||||||||||| |||||||||| ||||| || ||||||
Sbjct 946 AATTCGAAGCAACGCGAAGAACCTTACCAAGGCTTGACATTTAGTGCAACGCTATAGAAA 1005
Query 1018 TACAGCCGAGGCTAACAGTAAACAGATGGTACATAGTTGTCGTCAGTTCGTGTCGTGAGA 1077
| || |||| ||||| |||||||||||| ||| | ||||||||||||||||||||||
Sbjct 1006 TGTAGTTGAGGTTAACACTAAACAGATGGTGCATGGC-GTCGTCAGTTCGTGTCGTGAGA 1064
Query 1078 TGTAGGGTTAAGTCCCCCAACGAACGCAACCCTTGTTGCTAGTTGCTAACATTAAGTTGA 1137
|||| |||||||||| | |||||||||||||| ||| | |||||||||||||| ||||||
Sbjct 1065 TGTAAGGTTAAGTCCTCTAACGAACGCAACCC-TGTCGTTAGTTGCTAACATTTAGTTGA 1123
Query 1138 GAACTTTAGCAAGACTGCCAGTTACAAACTGGAGGAAGGAAAGGATGACGTCAAATCAGT 1197
| |||||| | ||||||| ||| |||| |||||||| ||||| ||||||| |||||
Sbjct 1124 GTACTTTAACGAGACTGCTCGTTT-AAACGAGAGGAAGGTGAGGATAACGTCAAGTCAGT 1182
Query 1198 ATGCCTCTTACACCTTGGGCTACACACGTGCTACAATGGCAAATACAAAAAGTTGCAAAC 1257
||||||||||| |||||||||||||||||| |||||||| | ||||||||| |||||
Sbjct 1183 ATGCCTCTTACGCCTTGGGCTACACACGTGTTACAATGGTCACTACAAAAAGATGCAATA 1242
Query 1258 TTGTGAAAGTGAGCCAATCTTTAAAATTTGTCTCAGTTCGGATTGAAGTCTGAAACTCGA 1317
| |||| | |||||||||| ||| | ||||||||||||| |||||||| |||||||
Sbjct 1243 TCGTGAGATAGAGCCAATCTGCAAAGGTGATCTCAGTTCGGATCGAAGTCTGCAACTCGA 1302
Query 1318 CTTCATGAAGTCGGAATCGCTAGTAATCGTGAATCAGCAATGTCACGGTGAATACGTTCT 1377
|||| ||||| |||||||||| || ||||| ||||||||| || ||||||||||||||||
Sbjct 1303 CTTCGTGAAGGCGGAATCGCTGGT-ATCGTCAATCAGCAACGTGACGGTGAATACGTTCT 1361
Query 1378 CGGGTTTTGTACACACCGCCCGTCAAACCACGAAAATTGATAGTTCCAGAAGGTAAA-CA 1436
|||||||||||| |||||||||||||||| ||||| ||| |||| | |||| | | |
Sbjct 1362 CGGGTTTTGTACTCACCGCCCGTCAAACCCCGAAAGTTGGTAGTGCTGGAAGCTGATTCC 1421
Query 1437 TCCAACCG-TAAG-G-AG-GATTTTAACCAAGGAAAGATCAG-TGATTGGGGTTAAGTCG 1491
|| ||||| | | | || || | | |||||| |||| | | | || ||||||||||||
Sbjct 1422 TC-AACCGCTTTGCGGAGAGAATCCA-CCAAGGCAAGA-CGGATAATCGGGGTTAAGTCG 1478
Query 1492 TAACAAGGTA 1501
||||||||||
Sbjct 1479 TAACAAGGTA 1488
>Candidatus Spiroplasma holothuricola isolate MT37 chromosome 1, complete sequence
Sequence ID: CP022928.1 Length: 280592
Range 1: 62443 to 63994
Score:1218 bits(659), Expect:0.0,
Identities:1274/1569(81%), Gaps:49/1569(3%), Strand: Plus/Minus
Query 3 TAATTTAAGAGTTTGATCCTAGCTCAGGATTAACACTGGCGGTATGCCTAATACATGCAA 62
||| ||||||||||||||||||||||| ||||| ||||||| |||||||||||||||||
Sbjct 63994 TAA-TTAAGAGTTTGATCCTAGCTCAGAATTAATGCTGGCGGCATGCCTAATACATGCAA 63936
Query 63 GTCGAACG-AAA--TT-AA-TCTTTCGAGATTAA---TTTAGTGGCGAACGGGTGAGTAA 114
|||||||| ||| || || || ||| |||| |||||||||||||||||||||||
Sbjct 63935 GTCGAACGGAAATTTTGAATTCGCAAGAGTTTAAAGTTTTAGTGGCGAACGGGTGAGTAA 63876
Query 115 CACGTGCTTAATCTACCCTTAAA-TCAGGAATACGCACTGGAAACGGTGAATAATACCTG 173
||||| |||| || ||| | | | || |||| || |||||||| ||| |||||||
Sbjct 63875 CACGTATTTAACCT-GCCTAATAGTTTGGGATACCCATTGGAAACGATGATTAATACCAA 63817
Query 174 ATGTGTTTTTTAAAACG-CATGTTTTAAAAAACAAAGCAACTT-CTGGTTGTGTTTAAGG 231
|| |||| || | || ||| || | ||||| ||| | | | | | |
Sbjct 63816 ATAATCTTTTGAATTTGAAATAGTTT-AATAGCAAAGGGGCTTTCAAGCCTCGCTAATTG 63758
Query 232 ATGAG-A-GCGCGTCGCATTAGATTGTTGGTGGGGTAACGGCCTACCAAGTTAATGATGC 289
||| | | |||| | ||||||| | |||||| ||||||||| ||||||| | |||||
Sbjct 63757 ATGGGAATGCGC-T-GCATTAGCTAGTTGGTAAGGTAACGGCTTACCAAGGCGACGATGC 63700
Query 290 GTAGCTGAACTGAGAGGTTGAACAGCCACACTGGGATTGAGATACGGCCCAGACTCCTAC 349
|| | | ||||||||||||||| | |||||||||||||||||||||||||||||||| |
Sbjct 63699 ATAACCGGACTGAGAGGTTGAACGGTCACACTGGGATTGAGATACGGCCCAGACTCCTGC 63640
Query 350 GGGAGGCAGCAGTAAGGAATTTTTCACAATGGGCGCAAGCCTGATGAAGCAATACCGCGT 409
||||||||||||||||||||||||||||||||||| ||||||||||||||||| ||||||
Sbjct 63639 GGGAGGCAGCAGTAAGGAATTTTTCACAATGGGCGAAAGCCTGATGAAGCAATGCCGCGT 63580
Query 410 GATTGATGAAGGTTTTCGGATCGTAAAAATCTGTGGTAAAGAAAGAAAAGTTAGTTTGAA 469
|| ||||||||| ||||||||||||| || |||||| |||||||||| || || |
Sbjct 63579 AATCGATGAAGGTCTTCGGATCGTAAAGATTTGTGGTTCAGAAAGAAAATTTTTGTTCAG 63520
Query 470 GAAA---AGCGAATTAATTTGACGGTACTTTAT-TAGAAAGTCACGACTAATTACGTGCC 525
|||| | |||| || |||||| |||| || ||||||||||||||||| ||||||||
Sbjct 63519 GAAATGGAACGAA--AAATTGACGATACT-GATCTAGAAAGTCACGACTAACTACGTGCC 63463
Query 526 AGCAGTCGCGGTAATACGTGAGTGGCGAGTGTTATCCGGAATTATTGGGCGTAAAGTATG 585
||||||||||||||||||| ||||| || |||| ||||||||||||||||||||||||
Sbjct 63462 AGCAGTCGCGGTAATACGTAGGTGGCAAGCATTATTCGGAATTATTGGGCGTAAAGTATG 63403
Query 586 CGTAGATGGTGAAAT--TAGTCACAGGTTTAAAAATGGAGCTCAACTCCATAACGCTTGT 643
|||||| | ||||| |||| ||||||| | ||||||||| | ||
Sbjct 63402 CGTAGA-CG-GAAATCAAAGTCTTTGGTTTAATCAAAAAGCTCAACTTTTTGCTGCCAAA 63345
Query 644 GATACTGTTTTACTAGAGGATAG-AAGATGTTAGTGGAATTTCATATGTAGCGGTGGAAT 702
|||||| |||| || ||| | | || || ||||||||||||| || || |||| |||
Sbjct 63344 GATACTTTTTTTCTTGAGATTTGTGTGACGTGAGTGGAATTTCATGTGGAGTGGTGAAAT 63285
Query 703 GCGTGGATATATGAAGGAACA-CCAATAGCGAAGGCGACTAACAAGTCTACTCCTGACAT 761
|||||||||||||| ||||| | || |||||| || ||| || | | | | ||||| |
Sbjct 63284 ACGTGGATATATGAAAGAACATCGAACAGCGAAAGCAACTCACGAACCAATTTCTGACGT 63225
Query 762 TGAGGCATGAGAGCGCGGGGAGCAAATCGGATTAGATACCCGAGTAGTCC-GCGCCGTAA 820
|||||||||||||| ||||||| |||||||||||||||||||||||||| || ||||
Sbjct 63224 TGAGGCATGAGAGCATGGGGAGCCAATCGGATTAGATACCCGAGTAGTCCATAGCTGTAA 63165
Query 821 ACGCTGGGTACTAGATATTGTCAGTTAAGAGAATGTCGTAGTTAACACGTTAAGTACCCC 880
||| || || |||| | || |||| | || || |||| ||||||| || ||
Sbjct 63164 ACGATGAGTGCTAG-TTCTGAATTTTAAATTCGGGGCGAAGCTAACGCGTTAAGCACTCC 63106
Query 881 GCCTGGGGAGTATGCGCGCAAGCGTAAAACTCAAAGGAATTGACGGGAACCCGCACAAGC 940
||||||||||||||| |||||| |||||||||||||||||||||||||||||||||||||
Sbjct 63105 GCCTGGGGAGTATGCACGCAAGTGTAAAACTCAAAGGAATTGACGGGAACCCGCACAAGC 63046
Query 941 GGTGGAGCATGTGGTTTAATTCGAAGCAACGCGAAGAACCTTACCAAGGTTTGACATTTA 1000
|||||| |||||||||||||||||||||||||||||||||||||||||| |||| | |||
Sbjct 63045 GGTGGAACATGTGGTTTAATTCGAAGCAACGCGAAGAACCTTACCAAGGCTTGA-AATTA 62987
Query 1001 CT-GCAAAACTGTAGAAA-TACAGCCGAGGCTAAC-AGTAAACAGATGGTACATAGTTGT 1057
|| |||| | | ||||| | | |||| |||| ||| |||||||||| ||| | |||
Sbjct 62986 CTCGCAACGCGGCAGAAACGTC-GTTGAGGTTAACGAGT-AACAGATGGTGCATGGCTGT 62929
Query 1058 CGTCAGTTCGTGTCGTGAGATGTAGGGTTAAGTCCCCCAACGAACGCAACCCTTGTTGCT 1117
|||||||||||||||||||||||| |||||||||| | |||||||||||||||||| |||
Sbjct 62928 CGTCAGTTCGTGTCGTGAGATGTAAGGTTAAGTCCTCTAACGAACGCAACCCTTGTCGCT 62869
Query 1118 AGTTGCTAACATTAAGTTGAGAACTTTAGCAAGACTGCCAGTTACAAACTGGAGGAAGGA 1177
|||||||||||||||||||||||||||||| |||| || | | |||| |||||||||
Sbjct 62868 AGTTGCTAACATTAAGTTGAGAACTTTAGCGAGACCGC-TGATGCAAATCAGAGGAAGGA 62810
Query 1178 AAGGATGACGTCAAATCAGTATGCCTCTTACACCTTGGGCTACACACGTGCTACAATGGC 1237
|||||||||||||| |||||||||||||||| |||||||||||||||||| |||||||||
Sbjct 62809 AAGGATGACGTCAAGTCAGTATGCCTCTTACGCCTTGGGCTACACACGTGTTACAATGGC 62750
Query 1238 AAATACAAAAAGTTGCAAACTTGTGAAAGTGAGCCAATC-TTTAAAATTTGTCTCAGTTC 1296
| ||||| ||||||| | |||| |||| |||| ||||||| | |||||||| |
Sbjct 62749 CAGTACAACAAGTTGCCATGCGGTGACGCAGAGCTAATCTTTTAAAACTGGTCTCAGTCC 62690
Query 1297 GGATTGAAGTCTGAAACTCGACTTCATGAAGTCGGAATCGCTAGTAATCGTGAATCAGCA 1356
||||||||||||| || ||||||||||||||| ||||||||||||||||| ||||||||
Sbjct 62689 GGATTGAAGTCTGCAATTCGACTTCATGAAGTTGGAATCGCTAGTAATCGCAAATCAGCA 62630
Query 1357 ATGTCACGGTGAATACGTTCTCGGGTTTTGTACACACCGCCCGTCAAACCACGAAAATTG 1416
| || ||||||||||||||||||||||||||||||||||||||||||||||||||||||
Sbjct 62629 ACGTTGCGGTGAATACGTTCTCGGGTTTTGTACACACCGCCCGTCAAACCACGAAAATTG 62570
Query 1417 ATAGTTCCAGAAGGTAAACATCCAACC--GT-AAGGAGG--A-TTTTAACCAAGGAAAGA 1470
| ||| | |||| | | |||| | || ||| | | |||| |||| || |
Sbjct 62569 AGAGTGCTGGAAG-TTGGTTGCGAACCTATTAAACCAGGTAAGTGCTAACGAAGGCAAAA 62511
Query 1471 TCAGTGATTGGGGTTAAGTCGTAACAAGGTATCCCTACGAGAACGTGGGGATGGATTACC 1530
||||||||||||||||||||||||||||||||||||||||||||||||||||||| |
Sbjct 62510 TCAGTGATTGGGGTTAAGTCGTAACAAGGTATCCCTACGAGAACGTGGGGATGGAAAAA- 62452
Query 1531 TCCTTTCTT 1539
|||||||||
Sbjct 62451 TCCTTTCTT 62443
>Spiroplasma ixodetis sHm DNA, complete genome
Sequence ID: AP026933.1 Length: 2102039
Range 1: 478645 to 480163
Score:1144 bits(619), Expect:0.0,
Identities:1245/1547(80%), Gaps:43/1547(2%), Strand: Plus/Plus
Query 7 TTAAGAGTTTGATCCTAGCTCAGGATTAACACTGGCGGTATGCCTAATACATGCAAGTCG 66
|| ||||||||||||| ||||||||||||| ||||||| |||||||||||||||||||||
Sbjct 478645 TTGAGAGTTTGATCCTGGCTCAGGATTAACGCTGGCGGCATGCCTAATACATGCAAGTCG 478704
Query 67 AACGAAATTAATCTTTCGAGATTAATTTAGTGGCGAACGGGTGAGTAACACGTGCTTAAT 126
||||||| || | | | || |||||||||||||||||||||||||||| |||
Sbjct 478705 AACGAAAGTA-----GC-A-A-TACTTTAGTGGCGAACGGGTGAGTAACACGTATCTAAC 478756
Query 127 CTACCCTTAAATCAGGAATACGCACTGGAAACGGTGAATAATACCTGATGTGTTTTTTAA 186
||||| || | | |||||| |||||||| ||||||| || |||| ||| |
Sbjct 478757 CTACCATTTAGTGGGGAATAACTGTTGGAAACGACAGCTAATACCGCATATGTTATTT-A 478815
Query 187 AACGC-ATGTTTTAAAAAACAAAGCAACTTCTGGTTGTGTTTAAGGATGAGAGCGCGTCG 245
|| ||| | || || |||| | | | || || | | | |||| | ||| ||
Sbjct 478816 TTTGCAATG-ATAAATAATGAAAGGAGCATTTGCTT-CGCTAATTGATGGGGATGCGGCG 478873
Query 246 CATTAGATTGTTGGTGGGGTAACGGCCTACCAAGTTAATGATGCGTAGCTGAACTGAGAG 305
||||| | |||||| ||||| ||| ||||||| ||| |||||||||| || |||||||
Sbjct 478874 CATTAACTAGTTGGTAAGGTAATGGCTTACCAAGGTAACGATGCGTAGCCGATCTGAGAG 478933
Query 306 GTTGAACAGCCACACTGGGATTGAGATACGGCCCAGACTCCTACGGGAGGCAGCAGTAAG 365
| ||||| |||||| ||||| ||||| |||||||| ||| |||||| ||||||||||| |
Sbjct 478934 GATGAACGGCCACATTGGGACTGAGACACGGCCCAAACTTCTACGGAAGGCAGCAGTAGG 478993
Query 366 GAATTTTTCACAATGGGCGCAAGCCTGATGAAGCAATACCGCGTGATTGATGAAGGTTTT 425
||||||||||||||||||| |||||||||| |||||| |||||||| |||||||||| ||
Sbjct 478994 GAATTTTTCACAATGGGCGAAAGCCTGATGGAGCAATGCCGCGTGACTGATGAAGGTCTT 479053
Query 426 CGGATCGTAAAAATCTGTGGTAAAGAAAGAAAAGT-TAGTTTGAAGAAAAGCGA-ATTAA 483
||||| ||||| ||||| |||| | ||||| | ||| | || ||| || |||
Sbjct 479054 CGGATTGTAAAGGTCTGTTGTAAGGGAAGAA-GTTCTAGAAT--AGGAAA-TGATTTTAG 479109
Query 484 T-TTGACGGTACTTTATTAGAAAGTCACGACTAATTACGTGCCAGCAGTCGCGGTAATAC 542
| | ||| ||| ||| |||||| |||| |||| || |||||||||| |||||||||||
Sbjct 479110 TATCGACCATACCTTACCAGAAAGCCACGGCTAACTATGTGCCAGCAGCCGCGGTAATAC 479169
Query 543 GTGAGTGGCGAGTGTTATCCGGAATTATTGGGCGTAAAGTATGCGTAGATGGTGAAATTA 602
| ||||| || |||||||||| ||||||||||||||| |||||||| ||| |
Sbjct 479170 ATAGGTGGCAAGCGTTATCCGGATTTATTGGGCGTAAAGCGTGCGTAGACGGTTTTGCAA 479229
Query 603 GTCACAGGTTTAAAAAT-GGAGCTCAACTCCATAACG-CTTGTGATACTGTTTTACTAGA 660
||| ||||| ||| | || ||||||| || | || |||| || ||| ||||||||
Sbjct 479230 GTCTGAGGTT-AAATTTAGGGGCTCAACCCCTGACCGCCTTG-GAAACTACATTACTAGA 479287
Query 661 GGATAGAAGATGTTAGTGGAATTTCATATGTAGCGGTGGAATGCGTGGATATATGAAGGA 720
| |||| ||| |||||||||||||||| |||||||||||||||||| |||||||||||||
Sbjct 479288 GTATAGGAGAGGTTAGTGGAATTTCATGTGTAGCGGTGGAATGCGTAGATATATGAAGGA 479347
Query 721 ACACCAATAGCGAAGGCGACTAACAAGTCTACTCCTGACATTGAGGCATGAGAGCGCGGG 780
|||||| | ||||||||| ||||| ||||| | ||||| ||| |||| || |||| |||
Sbjct 479348 ACACCAGTGGCGAAGGCGGCTAACTGGTCTATTACTGACGTTGTGGCACGAAAGCGTGGG 479407
Query 781 GAGCAAATCGGATTAGATACCCGAGTAGTCCGCGCCGTAAACGCTGGGTACTAGATATTG 840
|||||||| ||||||||||||| |||||||| ||||||||||| || |||||| | |||
Sbjct 479408 GAGCAAATAGGATTAGATACCCTAGTAGTCCACGCCGTAAACGATGAGTACTAAGTGTTG 479467
Query 841 TCAGTTAAGAGAATGTCGTAGTTAACACGTTAAGTACCCCGCCTGGGGAGTATGCGCGCA 900
|| | || | || |||| |||| | |||||||| ||||||| | ||||||| ||||
Sbjct 479468 CCA--TGAGGCAGTGCTGTAGCTAACGCATTAAGTACTCCGCCTGAGTAGTATGCTCGCA 479525
Query 901 AGCGTAAAACTCAAAGGAATTGACGGGAACCCGCACAAGCGGTGGAGCATGTGGTTTAAT 960
|| || ||||||||||||||||||||| ||||||||||||||||||||||||||||||||
Sbjct 479526 AGAGTGAAACTCAAAGGAATTGACGGGGACCCGCACAAGCGGTGGAGCATGTGGTTTAAT 479585
Query 961 TCGAAGCAACGCGAAGAACCTTACCAAGGT-TTGACATTTAC-TGCAAAACTGTAGAAAT 1018
|||||||||||||||||||||||||| ||| ||||||| || ||| || || |||| ||
Sbjct 479586 TCGAAGCAACGCGAAGAACCTTACCA-GGTCTTGACATA-ACTTGCGAAGCTATAGAGAT 479643
Query 1019 ACAGCCGAGGCTAAC-AGTAAACAGATGGTACATAGTTGTCGTCAGTTCGTGTCGTGAGA 1077
| || |||| |||| || | |||| |||| ||| |||||||||||||||||||||||||
Sbjct 479644 ATAGTAGAGGTTAACAAGGATACAGGTGGTGCATGGTTGTCGTCAGTTCGTGTCGTGAGA 479703
Query 1078 TGTAGGGTTAAGTCCCCCAACGAACGCAACCCTTGTTGCTAGTTGCTAACATTAAGTTGA 1137
||| |||||||| | ||||||||||||||||||| ||||||| | ||||||||||
Sbjct 479704 TGTTTGGTTAAGTTCAGCAACGAACGCAACCCTTGTCCTTAGTTGCCAGCATTAAGTTGG 479763
Query 1138 GAACTTTAGCAAGACTGCCAGT-TACAAACTGGAGGAAGGAAAGGATGACGTCAAATCAG 1196
| ||| || ||||||| ||| || | || |||||||| ||| ||||||||||||
Sbjct 479764 GGACTCTAAGGAGACTGCTAGTGTA-AG-CTAGAGGAAGGTGGGGACGACGTCAAATCAT 479821
Query 1197 TATGCCTCTTAC-ACCTTGGGCTACACACGTGCTACAATGGCAAATACAAAAAGTTGC-A 1254
||||| |||| ||| ||||||||||||||||||||||||| ||||||| ||| || |
Sbjct 479822 CATGCCCCTTATGACC-TGGGCTACACACGTGCTACAATGGCTGATACAAAGAGTCGCTA 479880
Query 1255 AACTTGTGAAAGTG-AGCCAATCTTTAAAATTT-GTCTCAGTTCGGATTGAAGTCTGAAA 1312
||| | || || ||| ||||| |||| | |||||||| |||||||||||||| ||
Sbjct 479881 AACC-GCGAG-GTCAAGCAAATCTCAAAAAGTCAGTCTCAGTCCGGATTGAAGTCTGCAA 479938
Query 1313 CTCGACTTCATGAAGTCGGAATCGCTAGTAATCGTGAATCAGCAATGTCACGGTGAATAC 1372
|||||||||||||||||||||||||||||||||| |||||||||||||| ||||||||||
Sbjct 479939 CTCGACTTCATGAAGTCGGAATCGCTAGTAATCGCGAATCAGCAATGTCGCGGTGAATAC 479998
Query 1373 GTTCTCGGGTTTTGTACACACCGCCCGTCAAACCACGAAAATTGATAGTTCCAGAAGGTA 1432
|||||||||| ||||||||||||||||||||||||||| | ||| | | ||||||| |
Sbjct 479999 GTTCTCGGGTCTTGTACACACCGCCCGTCAAACCACGAGAGTTGGCAATGCCAGAAG-TC 480057
Query 1433 AACATCC-AACCGTAAGGAGGATTTTAACCAAGGAAAGATCAGTGATTGGGGTTAAGTCG 1491
||| ||||| |||||||| | | |||| | | | |||||||||||||||||
Sbjct 480058 GGTGTCCTAACCGCAAGGAGGAGCTG-CCAAAGGCAGGGTTGATGATTGGGGTTAAGTCG 480116
Query 1492 TAACAAGGTATCCCTACGAGAACGTGGGGATGGATTACCTCCTTTCT 1538
||||||||||||||||| ||| |||||||||||| |||||||||||
Sbjct 480117 TAACAAGGTATCCCTACCGGAAGGTGGGGATGGATCACCTCCTTTCT 480163
Range 2: 1116977 to 1118493
Score:1140 bits(617), Expect:0.0,
Identities:1242/1544(80%), Gaps:42/1544(2%), Strand: Plus/Minus
Query 10 AGAGTTTGATCCTAGCTCAGGATTAACACTGGCGGTATGCCTAATACATGCAAGTCGAAC 69
||||||||||||| ||||||||||||| ||||||| ||||||||||||||||||||||||
Sbjct 1118493 AGAGTTTGATCCTGGCTCAGGATTAACGCTGGCGGCATGCCTAATACATGCAAGTCGAAC 1118434
Query 70 GAAATTAATCTTTCGAGATTAATTTAGTGGCGAACGGGTGAGTAACACGTGCTTAATCTA 129
|||| || | | | || |||||||||||||||||||||||||||| ||| |||
Sbjct 1118433 GAAAGTA-----GC-A-A-TACTTTAGTGGCGAACGGGTGAGTAACACGTATCTAACCTA 1118382
Query 130 CCCTTAAATCAGGAATACGCACTGGAAACGGTGAATAATACCTGATGTGTTTTTTAAAAC 189
|| || | | |||||| |||||||| ||||||| || |||| ||| |
Sbjct 1118381 CCATTTAGTGGGGAATAACTGTTGGAAACGACAGCTAATACCGCATATGTTATTT-ATTT 1118323
Query 190 GC-ATGTTTTAAAAAACAAAGCAACTTCTGGTTGTGTTTAAGGATGAGAGCGCGTCGCAT 248
|| ||| | || || |||| | | | || || | | | |||| | ||| |||||
Sbjct 1118322 GCAATG-ATAAATAATGAAAGGAGCATTTGCTT-CGCTAATTGATGGGGATGCGGCGCAT 1118265
Query 249 TAGATTGTTGGTGGGGTAACGGCCTACCAAGTTAATGATGCGTAGCTGAACTGAGAGGTT 308
|| | |||||| ||||| ||| ||||||| ||| |||||||||| || |||||||| |
Sbjct 1118264 TAACTAGTTGGTAAGGTAATGGCTTACCAAGGTAACGATGCGTAGCCGATCTGAGAGGAT 1118205
Query 309 GAACAGCCACACTGGGATTGAGATACGGCCCAGACTCCTACGGGAGGCAGCAGTAAGGAA 368
|||| |||||| ||||| ||||| |||||||| ||| |||||| ||||||||||| ||||
Sbjct 1118204 GAACGGCCACATTGGGACTGAGACACGGCCCAAACTTCTACGGAAGGCAGCAGTAGGGAA 1118145
Query 369 TTTTTCACAATGGGCGCAAGCCTGATGAAGCAATACCGCGTGATTGATGAAGGTTTTCGG 428
|||||||||||||||| |||||||||| |||||| |||||||| |||||||||| |||||
Sbjct 1118144 TTTTTCACAATGGGCGAAAGCCTGATGGAGCAATGCCGCGTGACTGATGAAGGTCTTCGG 1118085
Query 429 ATCGTAAAAATCTGTGGTAAAGAAAGAAAAGTTAGTTTGAAGAAAAGCGA-ATTAAT-TT 486
|| ||||| ||||| |||||| ||||| | ||| | || ||| || ||| | |
Sbjct 1118084 ATTGTAAAGGTCTGTTGTAAAGGAAGAAGTGCTAGAAT--AGGAAA-TGATTTTAGTATC 1118028
Query 487 GACGGTACTTTATTAGAAAGTCACGACTAATTACGTGCCAGCAGTCGCGGTAATACGTGA 546
||| ||| ||| |||||| |||| |||| || |||||||||| ||||||||||| |
Sbjct 1118027 GACCATACCTTACCAGAAAGCCACGGCTAACTATGTGCCAGCAGCCGCGGTAATACATAG 1117968
Query 547 GTGGCGAGTGTTATCCGGAATTATTGGGCGTAAAGTATGCGTAGATGGTGAAATTAGTCA 606
||||| || |||||||||| ||||||||||||||| |||||||| ||| ||||
Sbjct 1117967 GTGGCAAGCGTTATCCGGATTTATTGGGCGTAAAGCGTGCGTAGACGGTTTTGCAAGTCT 1117908
Query 607 CAGGTTTAAAAAT-GGAGCTCAACTCCATAA-CG-CTTGTGATACTGTTTTACTAGAGGA 663
||||| ||| | || ||||||| || ||| || |||| || ||| ||||||||| |
Sbjct 1117907 GAGGTT-AAATTTAGGGGCTCAAC-CCCTAACCGCCTTG-GAAACTACATTACTAGAGTA 1117851
Query 664 TAGAAGATGTTAGTGGAATTTCATATGTAGCGGTGGAATGCGTGGATATATGAAGGAACA 723
||| ||| |||||||||||||||| |||||||||||||||||| ||||||||||||||||
Sbjct 1117850 TAGGAGAGGTTAGTGGAATTTCATGTGTAGCGGTGGAATGCGTAGATATATGAAGGAACA 1117791
Query 724 CCAATAGCGAAGGCGACTAACAAGTCTACTCCTGACATTGAGGCATGAGAGCGCGGGGAG 783
||| | ||||||||| ||||| | ||| | ||||| ||| |||| || |||| ||||||
Sbjct 1117790 CCAGTGGCGAAGGCGGCTAACTGGCCTATTACTGACGTTGTGGCACGAAAGCGTGGGGAG 1117731
Query 784 CAAATCGGATTAGATACCCGAGTAGTCCGCGCCGTAAACGCTGGGTACTAGATATTGTCA 843
||||| ||||||||||||| |||||||| ||||||||||| || |||||| | ||| ||
Sbjct 1117730 CAAATAGGATTAGATACCCTAGTAGTCCACGCCGTAAACGATGAGTACTAAGTGTTGCCA 1117671
Query 844 GTTAAGAGAATGTCGTAGTTAACACGTTAAGTACCCCGCCTGGGGAGTATGCGCGCAAGC 903
| || | || |||| |||| | |||||||| ||||||| | ||||||| ||||||
Sbjct 1117670 --TGAGGCAGTGCTGTAGCTAACGCATTAAGTACTCCGCCTGAGTAGTATGCTCGCAAGA 1117613
Query 904 GTAAAACTCAAAGGAATTGACGGGAACCCGCACAAGCGGTGGAGCATGTGGTTTAATTCG 963
|| ||||||||||||||||||||| |||||||||||||||||||||||||||||||||||
Sbjct 1117612 GTGAAACTCAAAGGAATTGACGGGGACCCGCACAAGCGGTGGAGCATGTGGTTTAATTCG 1117553
Query 964 AAGCAACGCGAAGAACCTTACCAAGGT-TTGACATTTACT-GCAAAACTGTAGAAATACA 1021
||||||||||||||||||||||| ||| ||||||| || || || | |||| ||| |
Sbjct 1117552 AAGCAACGCGAAGAACCTTACCA-GGTCTTGACAT-ACCTTGCGAAGATATAGAGATATA 1117495
Query 1022 GCCGAGGCTAACA-GTAAACAGATGGTACATAGTTGTCGTCAGTTCGTGTCGTGAGATGT 1080
| |||| ||||| | | |||| |||| ||| ||||||||||||||||||||||||||||
Sbjct 1117494 GTAGAGGTTAACAAGGATACAGGTGGTGCATGGTTGTCGTCAGTTCGTGTCGTGAGATGT 1117435
Query 1081 AGGGTTAAGTCCCCCAACGAACGCAACCCTTGTTGCTAGTTGCTAACATTAAGTTGAGAA 1140
|||||||| | ||||||||||||||||||| ||||||| | |||||||||| | |
Sbjct 1117434 TTGGTTAAGTTCAGCAACGAACGCAACCCTTGTCCTTAGTTGCCAGCATTAAGTTGGGGA 1117375
Query 1141 CTTTAGCAAGACTGCCAGT-TACAAACTGGAGGAAGGAAAGGATGACGTCAAATCAGTAT 1199
|| || ||||||| ||| || | || |||||||| ||| |||||||||||| ||
Sbjct 1117374 CTCTAAGGAGACTGCTAGTGTA-AG-CTAGAGGAAGGTGGGGACGACGTCAAATCATCAT 1117317
Query 1200 GCCTCTTAC-ACCTTGGGCTACACACGTGCTACAATGGCAAATACAAAAAGTTGC-AAAC 1257
||| |||| ||| ||||||||||||||||||||||||| ||||||| ||| || ||||
Sbjct 1117316 GCCCCTTATGACC-TGGGCTACACACGTGCTACAATGGCTGATACAAAGAGTCGCTAAAC 1117258
Query 1258 TTGTGAAAGTG-AGCCAATCTTTAAAATTT-GTCTCAGTTCGGATTGAAGTCTGAAACTC 1315
| || || ||| ||||| |||| | |||||||| |||||||||||||| |||||
Sbjct 1117257 C-GCGAG-GTCAAGCAAATCTCAAAAAGTCAGTCTCAGTCCGGATTGAAGTCTGCAACTC 1117200
Query 1316 GACTTCATGAAGTCGGAATCGCTAGTAATCGTGAATCAGCAATGTCACGGTGAATACGTT 1375
||||||||||||||||||||||||||||||| |||||||||||||| |||||||||||||
Sbjct 1117199 GACTTCATGAAGTCGGAATCGCTAGTAATCGCGAATCAGCAATGTCGCGGTGAATACGTT 1117140
Query 1376 CTCGGGTTTTGTACACACCGCCCGTCAAACCACGAAAATTGATAGTTCCAGAAGGTAAAC 1435
||||||| ||||||||||||||||||||||||||| | ||| | | ||||||| |
Sbjct 1117139 CTCGGGTCTTGTACACACCGCCCGTCAAACCACGAGAGTTGGCAATGCCAGAAG-TCGGT 1117081
Query 1436 ATCC-AACCGTAAGGAGGATTTTAACCAAGGAAAGATCAGTGATTGGGGTTAAGTCGTAA 1494
||| ||||| ||||||| | | |||| | | | ||||||||||||||||||||
Sbjct 1117080 GTCCTAACCGCAAGGAGGGAGCTGCCAAAGGCAGGGTTGATGATTGGGGTTAAGTCGTAA 1117021
Query 1495 CAAGGTATCCCTACGAGAACGTGGGGATGGATTACCTCCTTTCT 1538
|||||||||||||| ||| |||||||||||| |||||||||||
Sbjct 1117020 CAAGGTATCCCTACCGGAAGGTGGGGATGGATCACCTCCTTTCT 1116977
>MAG: Spiroplasma endosymbiont of Drosophila atripex isolate sAtri chromosome, complete genome
Sequence ID: CP117528.1 Length: 1271056
Range 1: 999910 to 1001426
Score:1140 bits(617), Expect:0.0,
Identities:1241/1543(80%), Gaps:40/1543(2%), Strand: Plus/Minus
Query 10 AGAGTTTGATCCTAGCTCAGGATTAACACTGGCGGTATGCCTAATACATGCAAGTCGAAC 69
||||||||||||| ||||||||||||| ||||||| ||||||||||||||||||||||||
Sbjct 1001426 AGAGTTTGATCCTGGCTCAGGATTAACGCTGGCGGCATGCCTAATACATGCAAGTCGAAC 1001367
Query 70 GAAATTAATCTTTCGAGATTAATTTAGTGGCGAACGGGTGAGTAACACGTGCTTAATCTA 129
|||| || | | | || |||||||||||||||||||||||||||| ||| |||
Sbjct 1001366 GAAAGTA-----GC-A-A-TACTTTAGTGGCGAACGGGTGAGTAACACGTATCTAACCTA 1001315
Query 130 CCCTTAAATCAGGAATACGCACTGGAAACGGTGAATAATACCTGATGTGTTTTTTAAAAC 189
|| || | | |||||| |||||||| ||||||| || |||| ||| |
Sbjct 1001314 CCATTTAGTGGGGAATAACTGTTGGAAACGACAGCTAATACCGCATATGTTATTT-ATTT 1001256
Query 190 GC-ATGTTTTAAAAAACAAAGCAACTTCTGGTTGTGTTTAAGGATGAGAGCGCGTCGCAT 248
|| ||| | || || |||| | | | || || | | | |||| | ||| |||||
Sbjct 1001255 GCAATG-ATAAATAATGAAAGGAGCATTTGCTT-CGCTAATTGATGGGGATGCGGCGCAT 1001198
Query 249 TAGATTGTTGGTGGGGTAACGGCCTACCAAGTTAATGATGCGTAGCTGAACTGAGAGGTT 308
|| | |||||| ||||| ||| ||||||| ||| |||||||||| || |||||||| |
Sbjct 1001197 TAACTAGTTGGTAAGGTAATGGCTTACCAAGGTAACGATGCGTAGCCGATCTGAGAGGAT 1001138
Query 309 GAACAGCCACACTGGGATTGAGATACGGCCCAGACTCCTACGGGAGGCAGCAGTAAGGAA 368
|||| |||||| ||||| ||||| |||||||| ||| |||||| ||||||||||| ||||
Sbjct 1001137 GAACGGCCACATTGGGACTGAGACACGGCCCAAACTTCTACGGAAGGCAGCAGTAGGGAA 1001078
Query 369 TTTTTCACAATGGGCGCAAGCCTGATGAAGCAATACCGCGTGATTGATGAAGGTTTTCGG 428
|||||||||||||||| |||||||||| |||||| |||||||| |||||||||| |||||
Sbjct 1001077 TTTTTCACAATGGGCGAAAGCCTGATGGAGCAATGCCGCGTGACTGATGAAGGTCTTCGG 1001018
Query 429 ATCGTAAAAATCTGTGGTAAAGAAAGAAAAGTTAGTTTGAAGAAAAGCGA-ATTAAT-TT 486
|| ||||| ||||| |||| | ||||| | ||| | || ||| || ||| | |
Sbjct 1001017 ATTGTAAAGGTCTGTTGTAAGGGAAGAAGTGCTAGAAT--AGGAAA-TGATTTTAGTATC 1000961
Query 487 GACGGTACTTTATTAGAAAGTCACGACTAATTACGTGCCAGCAGTCGCGGTAATACGTGA 546
||| ||| ||| |||||| |||| |||| || |||||||||| ||||||||||| |
Sbjct 1000960 GACCATACCTTACCAGAAAGCCACGGCTAACTATGTGCCAGCAGCCGCGGTAATACATAG 1000901
Query 547 GTGGCGAGTGTTATCCGGAATTATTGGGCGTAAAGTATGCGTAGATGGTGAAATTAGTCA 606
||||| || |||||||||| ||||||||||||||| |||||||| ||| ||||
Sbjct 1000900 GTGGCAAGCGTTATCCGGATTTATTGGGCGTAAAGCGTGCGTAGACGGTTTTGCAAGTCT 1000841
Query 607 CAGGTTTAAAAAT-GGAGCTCAACTCCATAA-CG-CTTGTGATACTGTTTTACTAGAGGA 663
||||| ||| | || ||||||| || ||| || |||| || ||| ||||||||| |
Sbjct 1000840 GAGGTT-AAATTTAGGGGCTCAAC-CCCTAACCGCCTTG-GAAACTACATTACTAGAGTA 1000784
Query 664 TAGAAGATGTTAGTGGAATTTCATATGTAGCGGTGGAATGCGTGGATATATGAAGGAACA 723
||| ||| |||||||||||||||| |||||||||||||||||| ||||||||||||||||
Sbjct 1000783 TAGGAGAGGTTAGTGGAATTTCATGTGTAGCGGTGGAATGCGTAGATATATGAAGGAACA 1000724
Query 724 CCAATAGCGAAGGCGACTAACAAGTCTACTCCTGACATTGAGGCATGAGAGCGCGGGGAG 783
||| | ||||||||| ||||| | ||| | ||||| ||| |||| || |||| ||||||
Sbjct 1000723 CCAGTGGCGAAGGCGGCTAACTGGCCTATTACTGACGTTGTGGCACGAAAGCGTGGGGAG 1000664
Query 784 CAAATCGGATTAGATACCCGAGTAGTCCGCGCCGTAAACGCTGGGTACTAGATATTGTCA 843
||||| ||||||||||||| |||||||| ||||||||||| || |||||| | ||| ||
Sbjct 1000663 CAAATAGGATTAGATACCCTAGTAGTCCACGCCGTAAACGATGAGTACTAAGTGTTGCCA 1000604
Query 844 GTTAAGAGAATGTCGTAGTTAACACGTTAAGTACCCCGCCTGGGGAGTATGCGCGCAAGC 903
| || | || |||| |||| | |||||||| ||||||| | ||||||| ||||||
Sbjct 1000603 --TGAGGCAGTGCTGTAGCTAACGCATTAAGTACTCCGCCTGAGTAGTATGCTCGCAAGA 1000546
Query 904 GTAAAACTCAAAGGAATTGACGGGAACCCGCACAAGCGGTGGAGCATGTGGTTTAATTCG 963
|| ||||||||||||||||||||| |||||||||||||||||||||||||||||||||||
Sbjct 1000545 GTGAAACTCAAAGGAATTGACGGGGACCCGCACAAGCGGTGGAGCATGTGGTTTAATTCG 1000486
Query 964 AAGCAACGCGAAGAACCTTACCAAGGT-TTGACATTTACTGCAAAACTGTAGAAATACAG 1022
||||||||||||||||||||||| ||| ||||||| ||| || || |||| ||| ||
Sbjct 1000485 AAGCAACGCGAAGAACCTTACCA-GGTCTTGACATACCTTGCGAAGCTATAGAGATATAG 1000427
Query 1023 CCGAGGCTAACA-GTAAACAGATGGTACATAGTTGTCGTCAGTTCGTGTCGTGAGATGTA 1081
|||| ||||| | | |||| |||| ||| ||||||||||||||||||||||||||||
Sbjct 1000426 TAGAGGTTAACAAGGATACAGGTGGTGCATGGTTGTCGTCAGTTCGTGTCGTGAGATGTT 1000367
Query 1082 GGGTTAAGTCCCCCAACGAACGCAACCCTTGTTGCTAGTTGCTAACATTAAGTTGAGAAC 1141
|||||||| | ||||||||||||||||||| ||||||| | |||||||||| | ||
Sbjct 1000366 TGGTTAAGTTCAGCAACGAACGCAACCCTTGTCCTTAGTTGCCAGCATTAAGTTGGGGAC 1000307
Query 1142 TTTAGCAAGACTGCCAGT-TACAAACTGGAGGAAGGAAAGGATGACGTCAAATCAGTATG 1200
| || ||||||| ||| || | || |||||||| ||| |||||||||||| |||
Sbjct 1000306 TCTAAGGAGACTGCTAGTGTA-AG-CTAGAGGAAGGTGGGGACGACGTCAAATCATCATG 1000249
Query 1201 CCTCTTAC-ACCTTGGGCTACACACGTGCTACAATGGCAAATACAAAAAGTTGC-AAACT 1258
|| |||| ||| ||||||||||||||||||||||||| ||||||| ||| || ||||
Sbjct 1000248 CCCCTTATGACC-TGGGCTACACACGTGCTACAATGGCTGATACAAAGAGTCGCTAAACC 1000190
Query 1259 TGTGAAAGTG-AGCCAATCTTTAAAATTT-GTCTCAGTTCGGATTGAAGTCTGAAACTCG 1316
| || || ||| ||||| |||| | |||||||| |||||||||||||| ||||||
Sbjct 1000189 -GCGAG-GTCAAGCAAATCTCAAAAAGTCAGTCTCAGTCCGGATTGAAGTCTGCAACTCG 1000132
Query 1317 ACTTCATGAAGTCGGAATCGCTAGTAATCGTGAATCAGCAATGTCACGGTGAATACGTTC 1376
|||||||||||||||||||||||||||||| |||||||||||||| ||||||||||||||
Sbjct 1000131 ACTTCATGAAGTCGGAATCGCTAGTAATCGCGAATCAGCAATGTCGCGGTGAATACGTTC 1000072
Query 1377 TCGGGTTTTGTACACACCGCCCGTCAAACCACGAAAATTGATAGTTCCAGAAGGTAAACA 1436
|||||| ||||||||||||||||||||| ||||| | ||| | | ||||||| |
Sbjct 1000071 TCGGGTCTTGTACACACCGCCCGTCAAAGCACGAGAGTTGGCAATGCCAGAAG-TCGGTG 1000013
Query 1437 TCC-AACCGTAAGGAGGATTTTAACCAAGGAAAGATCAGTGATTGGGGTTAAGTCGTAAC 1495
||| ||||||||||||| | | |||| | | | |||||||||||||||||||||
Sbjct 1000012 TCCTAACCGTAAGGAGGGAGCTGCCAAAGGCAGGGTTGATGATTGGGGTTAAGTCGTAAC 999953
Query 1496 AAGGTATCCCTACGAGAACGTGGGGATGGATTACCTCCTTTCT 1538
||||||||||||| ||| |||||||||||| |||||||||||
Sbjct 999952 AAGGTATCCCTACCGGAAGGTGGGGATGGATCACCTCCTTTCT 999910
Range 2: 1173438 to 1174954
Score:1140 bits(617), Expect:0.0,
Identities:1241/1543(80%), Gaps:40/1543(2%), Strand: Plus/Minus
Query 10 AGAGTTTGATCCTAGCTCAGGATTAACACTGGCGGTATGCCTAATACATGCAAGTCGAAC 69
||||||||||||| ||||||||||||| ||||||| ||||||||||||||||||||||||
Sbjct 1174954 AGAGTTTGATCCTGGCTCAGGATTAACGCTGGCGGCATGCCTAATACATGCAAGTCGAAC 1174895
Query 70 GAAATTAATCTTTCGAGATTAATTTAGTGGCGAACGGGTGAGTAACACGTGCTTAATCTA 129
|||| || | | | || |||||||||||||||||||||||||||| ||| |||
Sbjct 1174894 GAAAGTA-----GC-A-A-TACTTTAGTGGCGAACGGGTGAGTAACACGTATCTAACCTA 1174843
Query 130 CCCTTAAATCAGGAATACGCACTGGAAACGGTGAATAATACCTGATGTGTTTTTTAAAAC 189
|| || | | |||||| |||||||| ||||||| || |||| ||| |
Sbjct 1174842 CCATTTAGTGGGGAATAACTGTTGGAAACGACAGCTAATACCGCATATGTTATTT-ATTT 1174784
Query 190 GC-ATGTTTTAAAAAACAAAGCAACTTCTGGTTGTGTTTAAGGATGAGAGCGCGTCGCAT 248
|| ||| | || || |||| | | | || || | | | |||| | ||| |||||
Sbjct 1174783 GCAATG-ATAAATAATGAAAGGAGCATTTGCTT-CGCTAATTGATGGGGATGCGGCGCAT 1174726
Query 249 TAGATTGTTGGTGGGGTAACGGCCTACCAAGTTAATGATGCGTAGCTGAACTGAGAGGTT 308
|| | |||||| ||||| ||| ||||||| ||| |||||||||| || |||||||| |
Sbjct 1174725 TAACTAGTTGGTAAGGTAATGGCTTACCAAGGTAACGATGCGTAGCCGATCTGAGAGGAT 1174666
Query 309 GAACAGCCACACTGGGATTGAGATACGGCCCAGACTCCTACGGGAGGCAGCAGTAAGGAA 368
|||| |||||| ||||| ||||| |||||||| ||| |||||| ||||||||||| ||||
Sbjct 1174665 GAACGGCCACATTGGGACTGAGACACGGCCCAAACTTCTACGGAAGGCAGCAGTAGGGAA 1174606
Query 369 TTTTTCACAATGGGCGCAAGCCTGATGAAGCAATACCGCGTGATTGATGAAGGTTTTCGG 428
|||||||||||||||| |||||||||| |||||| |||||||| |||||||||| |||||
Sbjct 1174605 TTTTTCACAATGGGCGAAAGCCTGATGGAGCAATGCCGCGTGACTGATGAAGGTCTTCGG 1174546
Query 429 ATCGTAAAAATCTGTGGTAAAGAAAGAAAAGTTAGTTTGAAGAAAAGCGA-ATTAAT-TT 486
|| ||||| ||||| |||| | ||||| | ||| | || ||| || ||| | |
Sbjct 1174545 ATTGTAAAGGTCTGTTGTAAGGGAAGAAGTGCTAGAAT--AGGAAA-TGATTTTAGTATC 1174489
Query 487 GACGGTACTTTATTAGAAAGTCACGACTAATTACGTGCCAGCAGTCGCGGTAATACGTGA 546
||| ||| ||| |||||| |||| |||| || |||||||||| ||||||||||| |
Sbjct 1174488 GACCATACCTTACCAGAAAGCCACGGCTAACTATGTGCCAGCAGCCGCGGTAATACATAG 1174429
Query 547 GTGGCGAGTGTTATCCGGAATTATTGGGCGTAAAGTATGCGTAGATGGTGAAATTAGTCA 606
||||| || |||||||||| ||||||||||||||| |||||||| ||| ||||
Sbjct 1174428 GTGGCAAGCGTTATCCGGATTTATTGGGCGTAAAGCGTGCGTAGACGGTTTTGCAAGTCT 1174369
Query 607 CAGGTTTAAAAAT-GGAGCTCAACTCCATAA-CG-CTTGTGATACTGTTTTACTAGAGGA 663
||||| ||| | || ||||||| || ||| || |||| || ||| ||||||||| |
Sbjct 1174368 GAGGTT-AAATTTAGGGGCTCAAC-CCCTAACCGCCTTG-GAAACTACATTACTAGAGTA 1174312
Query 664 TAGAAGATGTTAGTGGAATTTCATATGTAGCGGTGGAATGCGTGGATATATGAAGGAACA 723
||| ||| |||||||||||||||| |||||||||||||||||| ||||||||||||||||
Sbjct 1174311 TAGGAGAGGTTAGTGGAATTTCATGTGTAGCGGTGGAATGCGTAGATATATGAAGGAACA 1174252
Query 724 CCAATAGCGAAGGCGACTAACAAGTCTACTCCTGACATTGAGGCATGAGAGCGCGGGGAG 783
||| | ||||||||| ||||| | ||| | ||||| ||| |||| || |||| ||||||
Sbjct 1174251 CCAGTGGCGAAGGCGGCTAACTGGCCTATTACTGACGTTGTGGCACGAAAGCGTGGGGAG 1174192
Query 784 CAAATCGGATTAGATACCCGAGTAGTCCGCGCCGTAAACGCTGGGTACTAGATATTGTCA 843
||||| ||||||||||||| |||||||| ||||||||||| || |||||| | ||| ||
Sbjct 1174191 CAAATAGGATTAGATACCCTAGTAGTCCACGCCGTAAACGATGAGTACTAAGTGTTGCCA 1174132
Query 844 GTTAAGAGAATGTCGTAGTTAACACGTTAAGTACCCCGCCTGGGGAGTATGCGCGCAAGC 903
| || | || |||| |||| | |||||||| ||||||| | ||||||| ||||||
Sbjct 1174131 --TGAGGCAGTGCTGTAGCTAACGCATTAAGTACTCCGCCTGAGTAGTATGCTCGCAAGA 1174074
Query 904 GTAAAACTCAAAGGAATTGACGGGAACCCGCACAAGCGGTGGAGCATGTGGTTTAATTCG 963
|| ||||||||||||||||||||| |||||||||||||||||||||||||||||||||||
Sbjct 1174073 GTGAAACTCAAAGGAATTGACGGGGACCCGCACAAGCGGTGGAGCATGTGGTTTAATTCG 1174014
Query 964 AAGCAACGCGAAGAACCTTACCAAGGT-TTGACATTTACTGCAAAACTGTAGAAATACAG 1022
||||||||||||||||||||||| ||| ||||||| ||| || || |||| ||| ||
Sbjct 1174013 AAGCAACGCGAAGAACCTTACCA-GGTCTTGACATACCTTGCGAAGCTATAGAGATATAG 1173955
Query 1023 CCGAGGCTAACA-GTAAACAGATGGTACATAGTTGTCGTCAGTTCGTGTCGTGAGATGTA 1081
|||| ||||| | | |||| |||| ||| ||||||||||||||||||||||||||||
Sbjct 1173954 TAGAGGTTAACAAGGATACAGGTGGTGCATGGTTGTCGTCAGTTCGTGTCGTGAGATGTT 1173895
Query 1082 GGGTTAAGTCCCCCAACGAACGCAACCCTTGTTGCTAGTTGCTAACATTAAGTTGAGAAC 1141
|||||||| | ||||||||||||||||||| ||||||| | |||||||||| | ||
Sbjct 1173894 TGGTTAAGTTCAGCAACGAACGCAACCCTTGTCCTTAGTTGCCAGCATTAAGTTGGGGAC 1173835
Query 1142 TTTAGCAAGACTGCCAGT-TACAAACTGGAGGAAGGAAAGGATGACGTCAAATCAGTATG 1200
| || ||||||| ||| || | || |||||||| ||| |||||||||||| |||
Sbjct 1173834 TCTAAGGAGACTGCTAGTGTA-AG-CTAGAGGAAGGTGGGGACGACGTCAAATCATCATG 1173777
Query 1201 CCTCTTAC-ACCTTGGGCTACACACGTGCTACAATGGCAAATACAAAAAGTTGC-AAACT 1258
|| |||| ||| ||||||||||||||||||||||||| ||||||| ||| || ||||
Sbjct 1173776 CCCCTTATGACC-TGGGCTACACACGTGCTACAATGGCTGATACAAAGAGTCGCTAAACC 1173718
Query 1259 TGTGAAAGTG-AGCCAATCTTTAAAATTT-GTCTCAGTTCGGATTGAAGTCTGAAACTCG 1316
| || || ||| ||||| |||| | |||||||| |||||||||||||| ||||||
Sbjct 1173717 -GCGAG-GTCAAGCAAATCTCAAAAAGTCAGTCTCAGTCCGGATTGAAGTCTGCAACTCG 1173660
Query 1317 ACTTCATGAAGTCGGAATCGCTAGTAATCGTGAATCAGCAATGTCACGGTGAATACGTTC 1376
|||||||||||||||||||||||||||||| |||||||||||||| ||||||||||||||
Sbjct 1173659 ACTTCATGAAGTCGGAATCGCTAGTAATCGCGAATCAGCAATGTCGCGGTGAATACGTTC 1173600
Query 1377 TCGGGTTTTGTACACACCGCCCGTCAAACCACGAAAATTGATAGTTCCAGAAGGTAAACA 1436
|||||| ||||||||||||||||||||| ||||| | ||| | | ||||||| |
Sbjct 1173599 TCGGGTCTTGTACACACCGCCCGTCAAAGCACGAGAGTTGGCAATGCCAGAAG-TCGGTG 1173541
Query 1437 TCC-AACCGTAAGGAGGATTTTAACCAAGGAAAGATCAGTGATTGGGGTTAAGTCGTAAC 1495
||| ||||||||||||| | | |||| | | | |||||||||||||||||||||
Sbjct 1173540 TCCTAACCGTAAGGAGGGAGCTGCCAAAGGCAGGGTTGATGATTGGGGTTAAGTCGTAAC 1173481
Query 1496 AAGGTATCCCTACGAGAACGTGGGGATGGATTACCTCCTTTCT 1538
||||||||||||| ||| |||||||||||| |||||||||||
Sbjct 1173480 AAGGTATCCCTACCGGAAGGTGGGGATGGATCACCTCCTTTCT 1173438
>Spiroplasma sp. partial 16S rRNA and 23S rRNA genes for 16S ribosomal RNA and 23S ribosomal RNA
Sequence ID: AJ245996.1 Length: 1773
Range 1: 2 to 1518
Score:1140 bits(617), Expect:0.0,
Identities:1239/1543(80%), Gaps:40/1543(2%), Strand: Plus/Plus
Query 10 AGAGTTTGATCCTAGCTCAGGATTAACACTGGCGGTATGCCTAATACATGCAAGTCGAAC 69
||||||||||||| ||||||||||||| ||||||| ||||||||||||||||||||||||
Sbjct 2 AGAGTTTGATCCTGGCTCAGGATTAACGCTGGCGGCATGCCTAATACATGCAAGTCGAAC 61
Query 70 GAAATTAATCTTTCGAGATTAATTTAGTGGCGAACGGGTGAGTAACACGTGCTTAATCTA 129
|||| || | | | || |||||||||||||||||||||||||||| ||| |||
Sbjct 62 GAAAGTA-----GC-A-A-TACTTTAGTGGCGAACGGGTGAGTAACACGTATCTAACCTA 113
Query 130 CCCTTAAATCAGGAATACGCACTGGAAACGGTGAATAATACCTGATGTGTTTTTTAAAAC 189
|| || | | |||||| |||||||| |||||| || |||| ||| |
Sbjct 114 CCATTTAGTGGGGAATAACTGTTGGAAACGACAGCTAATACNGCATATGTTATTT-ATTT 172
Query 190 GC-ATGTTTTAAAAAACAAAGCAACTTCTGGTTGTGTTTAAGGATGAGAGCGCGTCGCAT 248
|| ||| | || || |||| | | | || || | | | ||| | ||| |||||
Sbjct 173 GCAATG-ATAAATAATGAAAGGAGCATTTGCTT-CGCTAATTNATGGGGATGCGGCGCAT 230
Query 249 TAGATTGTTGGTGGGGTAACGGCCTACCAAGTTAATGATGCGTAGCTGAACTGAGAGGTT 308
|| | |||||| ||||| ||| ||||||| ||| |||||||||| || |||||| | |
Sbjct 231 TAACTAGTTGGTAAGGTAATGGCTTACCAAGGTAACGATGCGTAGCCGATCTGAGANGAT 290
Query 309 GAACAGCCACACTGGGATTGAGATACGGCCCAGACTCCTACGGGAGGCAGCAGTAAGGAA 368
|||| |||||| ||||| ||||| |||||||| ||| |||||| ||||||||||| ||||
Sbjct 291 GAACGGCCACATTGGGACTGAGACACGGCCCAAACTTCTACGGAAGGCAGCAGTAGGGAA 350
Query 369 TTTTTCACAATGGGCGCAAGCCTGATGAAGCAATACCGCGTGATTGATGAAGGTTTTCGG 428
|||||||||||||||| |||||||||| |||||| |||||||| |||||||||| |||||
Sbjct 351 TTTTTCACAATGGGCGAAAGCCTGATGGAGCAATGCCGCGTGACTGATGAAGGTCTTCGG 410
Query 429 ATCGTAAAAATCTGTGGTAAAGAAAGAAAAGTTAGTTTGAAGAAAAGCGA-ATTAAT-TT 486
|| ||||| ||||| |||| | ||||| | ||| | || ||| || ||| | |
Sbjct 411 ATTGTAAANGTCTGTTGTAAGGGAAGAAGTGCTAGAAT--AGGAAA-TGATTTTAGTATC 467
Query 487 GACGGTACTTTATTAGAAAGTCACGACTAATTACGTGCCAGCAGTCGCGGTAATACGTGA 546
||| ||| |||| |||||| |||| |||| || |||||||||| ||||||||||| |
Sbjct 468 GACCATACCTTATCAGAAAGCCACGGCTAACTATGTGCCAGCAGCCGCGGTAATACATAG 527
Query 547 GTGGCGAGTGTTATCCGGAATTATTGGGCGTAAAGTATGCGTAGATGGTGAAATTAGTCA 606
||||| || |||||||||| ||||||||||||||| |||||||| ||| ||||
Sbjct 528 GTGGCAAGCGTTATCCGGATTTATTGGGCGTAAAGCGTGCGTAGACGGTTTTGCAAGTCT 587
Query 607 CAGGTTTAAAAAT-GGAGCTCAACTCCATAA-CG-CTTGTGATACTGTTTTACTAGAGGA 663
||||| ||| | || ||||||| || ||| || |||| || ||| ||||||||| |
Sbjct 588 GAGGTT-AAATTTAGGGGCTCAAC-CCCTAACCGCCTTG-GAAACTACATTACTAGAGTA 644
Query 664 TAGAAGATGTTAGTGGAATTTCATATGTAGCGGTGGAATGCGTGGATATATGAAGGAACA 723
||| ||| |||||||||||||||| |||||||||||||||||| ||||||||||||||||
Sbjct 645 TAGGAGAGGTTAGTGGAATTTCATGTGTAGCGGTGGAATGCGTAGATATATGAAGGAACA 704
Query 724 CCAATAGCGAAGGCGACTAACAAGTCTACTCCTGACATTGAGGCATGAGAGCGCGGGGAG 783
||| | ||||||||| ||||| || ||| | ||||| ||| |||| || |||| ||||||
Sbjct 705 CCAGTGGCGAAGGCGGCTAACTAGCCTATTACTGACGTTGTGGCACGAAAGCGTGGGGAG 764
Query 784 CAAATCGGATTAGATACCCGAGTAGTCCGCGCCGTAAACGCTGGGTACTAGATATTGTCA 843
||||| ||||||||||||| |||||||| ||||||||||| || |||||| | ||| ||
Sbjct 765 CAAATAGGATTAGATACCCTAGTAGTCCACGCCGTAAACGATGAGTACTAAGTGTTGCCA 824
Query 844 GTTAAGAGAATGTCGTAGTTAACACGTTAAGTACCCCGCCTGGGGAGTATGCGCGCAAGC 903
| || | || |||| |||| | |||||||| ||||||| | ||||||| ||||||
Sbjct 825 --TGAGGCAGTGCTGTAGCTAACGCATTAAGTACTCCGCCTGAGTAGTATGCTCGCAAGA 882
Query 904 GTAAAACTCAAAGGAATTGACGGGAACCCGCACAAGCGGTGGAGCATGTGGTTTAATTCG 963
|| ||||||||||||||||||||| |||||||||||||||||||||||||||||||||||
Sbjct 883 GTGAAACTCAAAGGAATTGACGGGGACCCGCACAAGCGGTGGAGCATGTGGTTTAATTCG 942
Query 964 AAGCAACGCGAAGAACCTTACCAAGGT-TTGACATTTACTGCAAAACTGTAGAAATACAG 1022
||||||||||||||||||||||| ||| ||||||| ||| || || |||| ||| ||
Sbjct 943 AAGCAACGCGAAGAACCTTACCA-GGTCTTGACATACCTTGCGAAGCTATAGAGATATAG 1001
Query 1023 CCGAGGCTAAC-AGTAAACAGATGGTACATAGTTGTCGTCAGTTCGTGTCGTGAGATGTA 1081
|||| |||| || | |||| |||| ||| ||||||||||||||||||||||||||||
Sbjct 1002 TAGAGGTTAACAAGGATACAGGTGGTGCATGGTTGTCGTCAGTTCGTGTCGTGAGATGTT 1061
Query 1082 GGGTTAAGTCCCCCAACGAACGCAACCCTTGTTGCTAGTTGCTAACATTAAGTTGAGAAC 1141
|||||||| | ||||||||||||||||||| ||||||| | |||||||||| | ||
Sbjct 1062 TGGTTAAGTTCAGCAACGAACGCAACCCTTGTCCTTAGTTGCCAGCATTAAGTTGGGGAC 1121
Query 1142 TTTAGCAAGACTGCCAGT-TACAAACTGGAGGAAGGAAAGGATGACGTCAAATCAGTATG 1200
| || ||||||| ||| || | || |||||||| ||| |||||||||||| |||
Sbjct 1122 TCTAAGGAGACTGCTAGTGTA-AG-CTAGAGGAAGGTGGGGACGACGTCAAATCATCATG 1179
Query 1201 CCTCTTAC-ACCTTGGGCTACACACGTGCTACAATGGCAAATACAAAAAGTTGC-AAACT 1258
|| |||| ||| ||||||||||||||||||||||||| ||||||| ||| | ||||
Sbjct 1180 CCCCTTATGACC-TGGGCTACACACGTGCTACAATGGCTGATACAAAGAGTCGTTAAACC 1238
Query 1259 TGTGAAAGTG-AGCCAATCTTTAAAATTT-GTCTCAGTTCGGATTGAAGTCTGAAACTCG 1316
| | || ||| ||||| |||| | |||||||| |||||||||||||| ||||||
Sbjct 1239 -GCNAG-GTCAAGCAAATCTCAAAAAGTCAGTCTCAGTCCGGATTGAAGTCTGCAACTCG 1296
Query 1317 ACTTCATGAAGTCGGAATCGCTAGTAATCGTGAATCAGCAATGTCACGGTGAATACGTTC 1376
|||||||||||||||||||||||||||||| |||||||||||||| ||||||||||||||
Sbjct 1297 ACTTCATGAAGTCGGAATCGCTAGTAATCGCGAATCAGCAATGTCNCGGTGAATACGTTC 1356
Query 1377 TCGGGTTTTGTACACACCGCCCGTCAAACCACGAAAATTGATAGTTCCAGAAGGTAAACA 1436
|||||| ||||||||||||||||||||||||||| | ||| | | ||||||| |
Sbjct 1357 TCGGGTCTTGTACACACCGCCCGTCAAACCACGAGAGTTGGCAATGCCAGAAGTTGGTG- 1415
Query 1437 TCC-AACCGTAAGGAGGATTTTAACCAAGGAAAGATCAGTGATTGGGGTTAAGTCGTAAC 1495
||| ||||||||||||| | | |||| | | | |||||||||||||||||||||
Sbjct 1416 TCCTAACCGTAAGGAGGGAGCTGCCAAAGGCAGGGTTGATGATTGGGGTTAAGTCGTAAC 1475
Query 1496 AAGGTATCCCTACGAGAACGTGGGGATGGATTACCTCCTTTCT 1538
||||||||||||| ||| |||||||||||| |||||||||||
Sbjct 1476 AAGGTATCCCTACCGGAAGGTGGGGATGGATCACCTCCTTTCT 1518
>Spiroplasma sp. Anisosticta MK 16S rRNA gene and ITS1
Sequence ID: AM087471.1 Length: 1672
Range 1: 2 to 1517
Score:1129 bits(611), Expect:0.0,
Identities:1237/1542(80%), Gaps:40/1542(2%), Strand: Plus/Plus
Query 11 GAGTTTGATCCTAGCTCAGGATTAACACTGGCGGTATGCCTAATACATGCAAGTCGAACG 70
|||||||||||| ||||||||||||| ||||||| |||||||||||||||||||||||||
Sbjct 2 GAGTTTGATCCTGGCTCAGGATTAACGCTGGCGGCATGCCTAATACATGCAAGTCGAACG 61
Query 71 AAATTAATCTTTCGAGATTAATTTAGTGGCGAACGGGTGAGTAACACGTGCTTAATCTAC 130
||| || | | | || |||||||||||||||||||||||||||| ||| ||||
Sbjct 62 AAAGTA-----GC-A-A-TACTTTAGTGGCGAACGGGTGAGTAACACGTATCTAACCTAC 113
Query 131 CCTTAAATCAGGAATACGCACTGGAAACGGTGAATAATACCTGATGTGTTTTTTAAAACG 190
| || | | |||||| |||||||| ||||||| || |||| ||| | |
Sbjct 114 CATTTAGTGGGGAATAACTGTTGGAAACGACAGCTAATACCGCATATGTTATTT-ATTTG 172
Query 191 C-ATGTTTTAAAAAACAAAGCAACTTCTGGTTGTGTTTAAGGATGAGAGCGCGTCGCATT 249
| ||| | || || |||| | | | || || | | | |||| | ||| ||||||
Sbjct 173 CAATG-ATAAATAATGAAAGGAGCATTTGCTT-CGCTAATTGATGNGGATGCGGCGCATT 230
Query 250 AGATTGTTGGTGGGGTAACGGCCTACCAAGTTAATGATGCGTAGCTGAACTGAGAGGTTG 309
| | |||||| ||||| ||| ||||||| ||| |||||||||| || |||||||| ||
Sbjct 231 AACTAGTTGGTAAGGTAATGGCTTACCAAGGTAACGATGCGTAGCCGATCTGAGAGGATG 290
Query 310 AACAGCCACACTGGGATTGAGATACGGCCCAGACTCCTACGGGAGGCAGCAGTAAGGAAT 369
||| |||||| ||||| ||||| |||||||| ||| |||||| ||||||||||| |||||
Sbjct 291 AACGGCCACATTGGGACTGAGACACGGCCCAAACTTCTACGGAAGGCAGCAGTAGGGAAT 350
Query 370 TTTTCACAATGGGCGCAAGCCTGATGAAGCAATACCGCGTGATTGATGAAGGTTTTCGGA 429
||||||||||||||| |||||||||| |||||| |||||||| |||||||||| ||||||
Sbjct 351 TTTTCACAATGGGCGAAAGCCTGATGGAGCAATGCCGCGTGACTGATGAAGGTCTTCGGA 410
Query 430 TCGTAAAAATCTGTGGTAAAGAAAGAAAAGTTAGTTTGAAGAAAAGCGA-ATTAAT-TTG 487
| ||||| ||||| |||| | ||||| | ||| | || ||| || ||| | | |
Sbjct 411 TTGTAAAGGTCTGTTGTAAGGGAAGAAGTGCTAGAAT--AGGAAA-TGATTTTAGTATCG 467
Query 488 ACGGTACTTTATTAGAAAGTCACGACTAATTACGTGCCAGCAGTCGCGGTAATACGTGAG 547
|| ||| ||| |||||| |||| |||| || |||||||||| ||||||||||| | |
Sbjct 468 ACCATACCTTACCAGAAAGCCACGGCTAACTATGTGCCAGCAGCCGCGGTAATACATAGG 527
Query 548 TGGCGAGTGTTATCCGGAATTATTGGGCGTAAAGTATGCGTAGATGGTGAAATTAGTCAC 607
|||| || |||||||||| ||||||||||||||| |||||||| ||| ||||
Sbjct 528 TGGCAAGCGTTATCCGGATTTATTGGGCGTAAAGCGTGCGTAGACGGTTTTGCAAGTCTG 587
Query 608 AGGTTTAAAAAT-GGAGCTCAACTCCATAA-CG-CTTGTGATACTGTTTTACTAGAGGAT 664
||||| ||| | || ||||||| || ||| || |||| || ||| ||||||||| ||
Sbjct 588 AGGTT-AAATTTAGGGGCTCAAC-CCCTAACCGCCTTG-GAAACTACATTACTAGAGTAT 644
Query 665 AGAAGATGTTAGTGGAATTTCATATGTAGCGGTGGAATGCGTGGATATATGAAGGAACAC 724
|| ||| |||||||||||||||| |||||||||||||||||| |||||||||||||||||
Sbjct 645 AGGAGAGGTTAGTGGAATTTCATGTGTAGCGGTGGAATGCGTAGATATATGAAGGAACAC 704
Query 725 CAATAGCGAAGGCGACTAACAAGTCTACTCCTGACATTGAGGCATGAGAGCGCGGGGAGC 784
|| | ||||||||| ||||| | ||| | ||||| ||| |||| || |||| |||||||
Sbjct 705 CAGTGGCGAAGGCGGCTAACTGGCCTATTACTGACGTTGTGGCACGAAAGCGTGGGGAGC 764
Query 785 AAATCGGATTAGATACCCGAGTAGTCCGCGCCGTAAACGCTGGGTACTAGATATTGTCAG 844
|||| ||||||||||||| |||||||| ||||||||||| || |||||| | ||| ||
Sbjct 765 AAATAGGATTAGATACCCTAGTAGTCCACGCCGTAAACGATGAGTACTAAGTGTTGCCA- 823
Query 845 TTAAGAGAATGTCGTAGTTAACACGTTAAGTACCCCGCCTGGGGAGTATGCGCGCAAGCG 904
| || | || |||| |||| | |||||||| ||||||| | ||||||| |||||| |
Sbjct 824 -TGAGGCAGTGCTGTAGCTAACGCATTAAGTACTCCGCCTGAGTAGTATGCTCGCAAGAG 882
Query 905 TAAAACTCAAAGGAATTGACGGGAACCCGCACAAGCGGTGGAGCATGTGGTTTAATTCGA 964
| ||||||||||||||||||||| ||||||||||||||||||||||||||||||||||||
Sbjct 883 TGAAACTCAAAGGAATTGACGGGGACCCGCACAAGCGGTGGAGCATGTGGTTTAATTCGA 942
Query 965 AGCAACGCGAAGAACCTTACCAAGGT-TTGACATTTACTGCAAAACTGTAGAAATACAGC 1023
|||||||||||||||||||||| ||| ||||||| ||| || || |||| ||| ||
Sbjct 943 AGCAACGCGAAGAACCTTACCA-GGTCTTGACATACCTTGCGAAGCTATAGAGATATAGT 1001
Query 1024 CGAGGCTAAC-AGTAAACAGATGGTACATAGTTGTCGTCAGTTCGTGTCGTGAGATGTAG 1082
|||| |||| || | |||| |||| ||| ||||||||||||||||||||||||||||
Sbjct 1002 AGAGGTTAACAAGGATACAGGTGGTGCATGGTTGTCGTCAGTTCGTGTCGTGAGATGTTT 1061
Query 1083 GGTTAAGTCCCCCAACGAACGCAACCCTTGTTGCTAGTTGCTAACATTAAGTTGAGAACT 1142
|||||||| | ||||||||||||||||||| ||||||| | |||||||||| | |||
Sbjct 1062 GGTTAAGTTCAGCAACGAACGCAACCCTTGTCCTTAGTTGCCAGCATTAAGTTGGGGACT 1121
Query 1143 TTAGCAAGACTGCCAGT-TACAAACTGGAGGAAGGAAAGGATGACGTCAAATCAGTATGC 1201
|| ||||||| ||| || | || |||||||| ||| |||||||||||| ||||
Sbjct 1122 CTAAGGAGACTGCTAGTGTA-AG-CTAGAGGAAGGTGGGGACGACGTCAAATCATCATGC 1179
Query 1202 CTCTTAC-ACCTTGGGCTACACACGTGCTACAATGGCAAATACAAAAAGTTGC-AAACTT 1259
| |||| ||| ||||||||||||||||||||||||| ||||||| ||| || ||||
Sbjct 1180 CCCTTATGACC-TGGGCTACACACGTGCTACAATGGCTGATACAAAGAGTCGCTAAACC- 1237
Query 1260 GTGAAAGTG-AGCCAATCTTTAAAATTT-GTCTCAGTTCGGATTGAAGTCTGAAACTCGA 1317
| || || ||| ||||| |||| | |||||||| |||||||||||||| |||||||
Sbjct 1238 GCGAG-GTCAAGCAAATCTCAAAAAGTCAGTCTCAGTCCGGATTGAAGTCTGCAACTCGA 1296
Query 1318 CTTCATGAAGTCGGAATCGCTAGTAATCGTGAATCAGCAATGTCACGGTGAATACGTTCT 1377
||| ||||||||||||||||||||||||| |||||||||||||| |||||||||||||||
Sbjct 1297 CTTNATGAAGTCGGAATCGCTAGTAATCGCGAATCAGCAATGTCGCGGTGAATACGTTCT 1356
Query 1378 CGGGTTTTGTACACACCGCCCGTCAAACCACGAAAATTGATAGTTCCAGAAGGTAAACAT 1437
||||| ||||||||||||||||||||||||||| | ||| | | ||||||| | |
Sbjct 1357 CGGGTCTTGTACACACCGCCCGTCAAACCACGAGAGTTGGCAATGCCAGAAG-TCGGTGT 1415
Query 1438 CC-AACCGTAAGGAGGATTTTAACCAAGGAAAGATCAGTGATTGGGGTTAAGTCGTAACA 1496
|| ||||||||||||| | | |||| | | | ||||||||||||||||||||
Sbjct 1416 CCTAACCGTAAGGAGGGAGCTGCCAAAGGCAGGGTTGANNATTGGGGTTAAGTCGTAACA 1475
Query 1497 AGGTATCCCTACGAGAACGTGGGGATGGATTACCTCCTTTCT 1538
|||||||| ||| ||| |||||||||||| |||||||||||
Sbjct 1476 AGGTATCCTTACCGGAAGGTGGGGATGGATCACCTCCTTTCT 1517
>Uncultured Spiroplasma sp. clone RICUNI1 16S ribosomal RNA gene, partial sequence
Sequence ID: OQ093133.1 Length: 1520
Range 1: 3 to 1520
Score:1125 bits(609), Expect:0.0,
Identities:1240/1545(80%), Gaps:42/1545(2%), Strand: Plus/Plus
Query 7 TTAAGAGTTTGATCCTAGCTCAGGATTAACACTGGCGGTATGCCTAATACATGCAAGTCG 66
|| ||||||||||||| ||||||||||||| ||||||| |||||||||||||||||||||
[truncated: 6,909 more rows]
