# Supplementary material for: The microbiome of a Pacific moon jellyfish Aurelia coerulea
Source: PLoS One. 2024 Apr 18;19(4):e0298002. doi: 10.1371/journal.pone.0298002 (PMC11025843; doi:10.1371/journal.pone.0298002)
Supplement: S2 File — (XLSX) [file pone.0298002.s002.xlsx]

## Sheet: blastn rRNA-ITS
RID: HBS9KBFH013
Job Title:AureliaRickettsiales_bin3.1::scaffold1|size1048993:667262-668766
Program: BLASTN
Query: AureliaRickettsiales_bin3.1::scaffold1|size1048993:667262-668766 ID: lcl|Query_33019(dna) Length: 1504
Database: rRNA_typestrains/16S_ribosomal_RNA 16S ribosomal RNA (Bacteria and Archaea type strains)
Sequences producing significant alignments:
Scientific Common Max Total Query E Per. Acc.
Description Name Name Taxid Score Score cover Value Ident Len Accession
Ehrlichia chaffeensis strain Arkansas 16S ribosomal RNA,... Ehrlichia ch... NA 945 1539 1539 99% 0.0 85.26 1508 NR_074500.2
Ehrlichia ruminantium strain Welgevonden 16S ribosomal RNA,... Ehrlichia ru... heartwater r... 779 1520 1520 99% 0.0 85.06 1507 NR_074513.2
Ehrlichia muris AS145 16S ribosomal RNA, partial sequence Ehrlichia mu... NA 1423892 1513 1513 99% 0.0 84.94 1512 NR_121714.1
Ehrlichia ruminantium strain Welgevonden 16S ribosomal RNA,... Ehrlichia ru... heartwater r... 779 1445 1445 96% 0.0 84.71 1458 NR_074155.1
Ehrlichia chaffeensis strain Arkansas 16S ribosomal RNA, parti... Ehrlichia ch... NA 945 1423 1423 94% 0.0 84.73 1435 NR_037059.1
Neorickettsia sennetsu strain Miyayama 16S ribosomal RNA,... Neorickettsi... NA 951 1417 1417 99% 0.0 83.93 1498 NR_074386.1
Ehrlichia muris strain AS145 16S ribosomal RNA, partial sequence Ehrlichia muris NA 35795 1413 1413 91% 0.0 85.18 1428 NR_025962.1
Ehrlichia minasensis strain UFMG-EV 16S ribosomal RNA, partial... Ehrlichia mi... NA 1242993 1400 1400 90% 0.0 85.25 1384 NR_148800.1
Neorickettsia risticii str. Illinois 16S ribosomal RNA, partia... Neorickettsi... NA 434131 1400 1400 99% 0.0 83.73 1498 NR_074389.1
Neorickettsia risticii str. Illinois 16S ribosomal RNA, partia... Neorickettsi... NA 434131 1400 1400 99% 0.0 83.73 1498 NR_029162.1
Ehrlichia canis strain Oklahoma 16S ribosomal RNA, partial... Ehrlichia canis NA 944 1399 1399 94% 0.0 84.47 1433 NR_118741.1
Ehrlichia ewingii strain Stillwater 16S ribosomal RNA, partial... Ehrlichia ew... NA 947 1386 1386 91% 0.0 84.99 1435 NR_044747.1
Anaplasma phagocytophilum strain Webster 16S ribosomal RNA,... Anaplasma ph... NA 948 1384 1384 91% 0.0 84.85 1433 NR_044762.1
Neorickettsia findlayensis strain Fin17 16S ribosomal RNA,... Neorickettsi... NA 2686014 1284 1284 93% 0.0 83.29 1405 NR_180115.1
Neorickettsia sennetsu strain Miyayama 16S ribosomal RNA,... Neorickettsi... NA 951 1280 1280 89% 0.0 83.94 1377 NR_044746.1
Anaplasma odocoilei strain UMUM76 16S ribosomal RNA, partial... Anaplasma od... NA 331269 1277 1277 88% 0.0 83.89 1379 NR_118489.1
Rickettsia typhi str. Wilmington 16S ribosomal RNA, complete... Rickettsia t... NA 257363 1267 1267 99% 0.0 82.12 1499 NR_074394.1
Rickettsia rhipicephali strain 3-7-female6-CWPP 16S ribosomal... Rickettsia r... NA 33992 1262 1262 99% 0.0 82.08 1498 NR_074473.2
Rickettsia prowazekii strain Brein1 16S ribosomal RNA, partial... Rickettsia p... NA 782 1256 1256 99% 0.0 81.99 1498 NR_044656.2
Rickettsia bellii strain RML369-C 16S ribosomal RNA, partial... Rickettsia b... NA 33990 1251 1251 99% 0.0 81.97 1498 NR_074484.2
Rickettsia conorii strain Malish 7 16S ribosomal RNA, partial... Rickettsia c... NA 781 1245 1245 99% 0.0 81.89 1498 NR_074480.2
Rickettsia conorii subsp. heilongjiangensis 054 16S ribosomal... Rickettsia c... NA 1032845 1245 1245 99% 0.0 81.90 1498 NR_074469.2
Rickettsia japonica YH 16S ribosomal RNA, partial sequence Rickettsia j... NA 652620 1240 1240 99% 0.0 81.84 1498 NR_074459.2
Rickettsia honei strain RB 16S ribosomal RNA, partial sequence Rickettsia h... NA 37816 1240 1240 99% 0.0 81.88 1491 NR_025967.1
Rickettsia hoogstraalii strain Croatica 16S ribosomal RNA,... Rickettsia h... NA 467174 1214 1214 98% 0.0 81.62 1489 NR_104877.1
Rickettsia tamurae subsp. buchneri strain ISO7 16S ribosomal... Rickettsia t... NA 1462938 1212 1212 99% 0.0 81.47 1498 NR_134842.2
Rickettsia conorii subsp. heilongjiangensis strain HLJ-054 16S... Rickettsia c... NA 226665 1203 1203 97% 0.0 81.71 1469 NR_041770.1
Rickettsia typhi str. Wilmington 16S ribosomal RNA, partial... Rickettsia t... NA 257363 1197 1197 96% 0.0 81.72 1454 NR_036948.1
Rickettsia typhi str. Wilmington 16S ribosomal RNA, partial... Rickettsia t... NA 257363 1184 1184 95% 0.0 81.69 1440 NR_118679.1
Rickettsia sibirica strain 246 16S ribosomal RNA, partial... Rickettsia s... NA 35793 1182 1182 96% 0.0 81.56 1456 NR_036848.1
Rickettsia rhipicephali strain 3-7-6 16S ribosomal RNA, partia... Rickettsia r... NA 33992 1179 1179 95% 0.0 81.65 1440 NR_025921.1
Rickettsia montanensis strain ATCC VR-611 16S ribosomal RNA,... Rickettsia m... NA 33991 1179 1179 95% 0.0 81.66 1440 NR_025920.1
Rickettsia sibirica strain 246 16S ribosomal RNA, partial... Rickettsia s... NA 35793 1170 1170 95% 0.0 81.54 1442 NR_118678.1
Rickettsia massiliae strain Mtu1 16S ribosomal RNA, partial... Rickettsia m... NA 35791 1168 1168 95% 0.0 81.52 1440 NR_025919.1
Rickettsia honei strain RB 16S ribosomal RNA, partial sequence Rickettsia h... NA 37816 1162 1162 91% 0.0 82.12 1432 NR_114449.1
Rickettsia rickettsii strain R 16S ribosomal RNA, partial... Rickettsia r... NA 783 1157 1157 95% 0.0 81.37 1440 NR_028018.1
Rickettsia sibirica strain 246 16S ribosomal RNA, partial... Rickettsia s... NA 35793 1155 1155 95% 0.0 81.39 1436 NR_118777.1
Rickettsia conorii subsp. raoultii strain Khabarovsk 16S... Rickettsia c... NA 369822 1155 1155 90% 0.0 82.11 1421 NR_043755.1
Rickettsia slovaca 13-B 16S ribosomal RNA, partial sequence Rickettsia s... NA 941638 1153 1153 95% 0.0 81.42 1432 NR_179179.1
Rickettsia asiatica strain IO-1 16S ribosomal RNA, partial... Rickettsia a... NA 238800 1151 1151 95% 0.0 81.33 1440 NR_041840.1
Rickettsia parkeri strain Maculatum-20 16S ribosomal RNA,... Rickettsia p... NA 35792 1149 1149 96% 0.0 81.06 1453 NR_118776.1
Rickettsia fournieri strain AUS118 16S ribosomal RNA, partial... Rickettsia f... NA 1436798 1144 1144 90% 0.0 81.97 1421 NR_178623.1
Agrobacterium fabrum strain C58 16S ribosomal RNA, partial... Agrobacteriu... NA 1176649 1144 1144 99% 0.0 80.82 1480 NR_074266.1
Rickettsia aeschlimannii strain MC16 16S ribosomal RNA, partia... Rickettsia a... NA 45262 1144 1144 93% 0.0 81.53 1428 NR_026042.1
Rickettsia canadensis strain 2678 16S ribosomal RNA, partial... Rickettsia c... NA 788 1144 1144 93% 0.0 81.49 1414 NR_029155.1
Rickettsia bellii strain 369L42-1 16S ribosomal RNA, partial... Rickettsia b... NA 33990 1144 1144 93% 0.0 81.53 1414 NR_036774.1
Rickettsia conorii strain Malish 7 16S ribosomal RNA, partial... Rickettsia c... NA 781 1142 1142 94% 0.0 81.35 1427 NR_041934.1
Rickettsia tamurae strain AT-1 16S ribosomal RNA, partial... Rickettsia t... NA 334545 1140 1140 95% 0.0 81.19 1440 NR_042727.1
Ciceribacter selenitireducens strain B1 16S ribosomal RNA,... Ciceribacter... NA 448181 1136 1136 99% 0.0 80.69 1482 NR_044216.1
Agrobacterium fabacearum strain CNPSo 675 16S ribosomal RNA,... Agrobacteriu... NA 1183401 1134 1134 99% 0.0 80.66 1485 NR_174322.1
Rickettsia tillamookensis strain Tillamook 23 16S ribosomal RN... Rickettsia t... NA 2761623 1131 1131 99% 0.0 80.59 1496 NR_181615.1
Rickettsia monteiroi strain Intervales 16S ribosomal RNA,... Rickettsia m... NA 588196 1131 1131 87% 0.0 82.27 1362 NR_133040.1
Rickettsia parkeri strain Maculatum 20 16S ribosomal RNA,... Rickettsia p... NA 35792 1131 1131 93% 0.0 81.36 1411 NR_029156.1
Rickettsia australis strain NIAID Phillips 32 16S ribosomal RN... Rickettsia a... NA 787 1129 1129 93% 0.0 81.33 1415 NR_036773.1
Peteryoungia desertarenae strain ADMK78 16S ribosomal RNA,... Peteryoungia... NA 1813451 1125 1125 98% 0.0 80.69 1473 NR_173665.1
Devosia marina strain L53-10-65 16S ribosomal RNA, partial... Devosia marina NA 2683198 1123 1123 99% 0.0 80.56 1492 NR_170430.1
Rickettsia monacensis strain IrR/Munich 16S ribosomal RNA,... Rickettsia m... NA 109232 1122 1122 90% 0.0 81.67 1421 NR_115686.1
Tistrella bauzanensis strain BZ78 16S ribosomal RNA, partial... Tistrella ba... NA 657419 1120 1120 99% 0.0 80.42 1493 NR_117256.1
Agrobacterium vitis strain K309 16S ribosomal RNA, partial... Agrobacteriu... NA 373 1118 1118 99% 0.0 80.56 1480 NR_036780.1
Pseudemcibacter aquimaris strain Y4 16S ribosomal RNA, partial... Pseudemcibac... NA 2857064 1114 1114 99% 0.0 80.37 1495 NR_181789.1
Devosia neptuniae strain J1 16S ribosomal RNA, partial sequence Devosia nept... NA 191302 1114 1114 99% 0.0 80.45 1478 NR_028838.1
Agrobacterium tumefaciens strain IAM 12048 16S ribosomal RNA,... Agrobacteriu... NA 358 1110 1174 95% 0.0 81.06 1457 NR_041396.1
Rhizobium flavescens strain FML-4 16S ribosomal RNA, partial... Rhizobium fl... NA 2607407 1109 1109 98% 0.0 80.45 1473 NR_180738.1
Aminobacter aminovorans strain DSM 7048 16S ribosomal RNA,... Aminobacter ... NA 83263 1109 1198 96% 0.0 81.13 1470 NR_025301.1
Agrobacterium tumefaciens strain NCPPB2437 16S ribosomal RNA,... Agrobacteriu... NA 358 1107 1107 98% 0.0 80.41 1472 NR_115516.1
Agrobacterium rubi strain IFO 13261 16S ribosomal RNA, partial... Agrobacteriu... NA 28099 1105 1105 98% 0.0 80.28 1472 NR_115518.1
Kordiimonas lipolytica strain M41 16S ribosomal RNA, partial... Kordiimonas ... NA 1662421 1103 1103 98% 0.0 80.29 1485 NR_149297.1
Rickettsia akari strain MK (Kaplan) 16S ribosomal RNA, partial... Rickettsia a... agent of ric... 786 1103 1103 90% 0.0 81.47 1414 NR_029154.1
Pelagibacterium halotolerans B2 16S ribosomal RNA, partial... Pelagibacter... NA 1082931 1101 1101 99% 0.0 80.28 1478 NR_102924.1
Rickettsia gravesii strain BWI-1 16S ribosomal RNA, partial... Rickettsia g... NA 354585 1101 1101 85% 0.0 82.30 1293 NR_157982.1
Devosia faecipullorum strain CC-YST696 16S ribosomal RNA,... Devosia faec... NA 2755039 1099 1099 99% 0.0 80.32 1482 NR_181120.1
Agrobacterium tumefaciens strain UQM 1685 16S ribosomal RNA,... Agrobacteriu... NA 358 1099 1099 97% 0.0 80.54 1448 NR_116306.1
Pelagibacterium lentulum strain B2 16S ribosomal RNA, partial... Pelagibacter... NA 2029865 1098 1098 97% 0.0 80.50 1449 NR_157986.1
Aminobacter aganoensis strain TH-3 16S ribosomal RNA, partial... Aminobacter ... NA 83264 1098 1187 95% 0.0 81.05 1467 NR_028876.1
Aminobacter niigataensis strain DSM 7050 16S ribosomal RNA,... Aminobacter ... NA 83265 1098 1187 95% 0.0 81.05 1466 NR_025302.1
Hyphomicrobium nitrativorans NL23 16S ribosomal RNA, complete... Hyphomicrobi... NA 1029756 1096 1096 99% 0.0 80.24 1484 NR_121713.2
Devosia lucknowensis strain L15 16S ribosomal RNA, partial... Devosia luck... NA 1096929 1094 1169 95% 0.0 80.96 1457 NR_132697.1
Ciceribacter naphthalenivorans strain TSY03b 16S ribosomal RNA... Ciceribacter... NA 1118451 1092 1092 96% 0.0 80.50 1448 NR_132669.1
Agrobacterium larrymoorei strain AF3.10 16S ribosomal RNA,... Agrobacteriu... NA 160699 1090 1161 94% 0.0 81.01 1437 NR_026519.1
Agrobacterium rosae strain NCPPB1650 16S ribosomal RNA, partia... Agrobacteriu... NA 1972867 1085 1085 98% 0.0 80.16 1472 NR_178307.1
Kordiimonas marina strain A6E486 16S ribosomal RNA, partial... Kordiimonas ... NA 2872312 1081 1081 97% 0.0 80.27 1461 NR_181846.1
Pseudaminobacter soli strain HC19 16S ribosomal RNA, partial... Pseudaminoba... NA 2831468 1081 1081 98% 0.0 80.11 1472 NR_181653.1
Mesorhizobium norvegicum strain 10.2.2 16S ribosomal RNA,... Mesorhizobiu... NA 1085774 1081 1081 98% 0.0 80.16 1473 NR_170463.1
Devosia psychrophila strain Cr7-05 16S ribosomal RNA, partial... Devosia psyc... NA 728005 1081 1081 99% 0.0 80.12 1474 NR_117516.1
Luteithermobacter gelatinilyticus strain MEBiC09520 16S... Luteithermob... NA 2582913 1077 1077 87% 0.0 81.60 1514 NR_174303.1
Agrobacterium cavarae strain RZME10 16S ribosomal RNA, partial... Agrobacteriu... NA 2528239 1077 1077 91% 0.0 81.14 1421 NR_180566.1
Sneathiella chinensis strain NBRC 103408 16S ribosomal RNA,... Sneathiella ... NA 349750 1077 1077 90% 0.0 81.02 1420 NR_114245.1
Agrobacterium rubi strain LMG 17935 16S ribosomal RNA, partial... Agrobacteriu... NA 28099 1077 1134 93% 0.0 80.85 1426 NR_114990.1
Rhizobium halophytocola strain YC6881 16S ribosomal RNA, parti... Rhizobium ha... NA 735519 1077 1077 97% 0.0 80.27 1480 NR_108740.1
Sphingomonas paeninsulae strain YZ-8 16S ribosomal RNA, partia... Sphingomonas... NA 2319844 1075 1075 99% 0.0 79.91 1505 NR_175567.1
Mesorhizobium australicum WSM2073 16S ribosomal RNA, partial... Mesorhizobiu... NA 754035 1075 1075 99% 0.0 80.07 1476 NR_102452.1
Rhizobium cellulosilyticum strain ALA10B2 16S ribosomal RNA,... Rhizobium ce... NA 393664 1075 1075 98% 0.0 80.05 1474 NR_043985.1
Mesorhizobium loti strain NZP 2213 16S ribosomal RNA, partial... Mesorhizobiu... NA 381 1075 1075 99% 0.0 80.04 1477 NR_025837.1
Kiloniella majae strain M56.1 16S ribosomal RNA, partial sequence Kiloniella m... NA 1938558 1074 1074 98% 0.0 80.03 1484 NR_152635.1
Sneathiella chinensis strain CBMAI 737 16S ribosomal RNA,... Sneathiella ... NA 349750 1074 1137 93% 0.0 81.02 1447 NR_043652.1
Butyratibacter algicola strain B15 16S ribosomal RNA, partial... Butyratibact... NA 2029869 1072 1072 99% 0.0 79.95 1491 NR_157992.1
Brucella grignonensis strain OgA9a 16S ribosomal RNA, partial... Brucella gri... NA 94627 1072 1072 98% 0.0 79.97 1472 NR_028901.1
Devosia riboflavina strain Foster strain 4R3337 16S ribosomal... Devosia ribo... NA 46914 1070 1132 93% 0.0 80.94 1422 NR_042171.1
Mesorhizobium chacoense strain PR5 16S ribosomal RNA, partial... Mesorhizobiu... NA 126843 1070 1161 95% 0.0 80.68 1466 NR_025411.1
Paradevosia shaoguanensis strain J5-3 16S ribosomal RNA, parti... Paradevosia ... NA 1335043 1068 1139 88% 0.0 81.67 1407 NR_136441.1
Alignments:
>Ehrlichia chaffeensis strain Arkansas 16S ribosomal RNA, complete sequence
Sequence ID: NR_074500.2 Length: 1508
Range 1: 2 to 1508
Score:1539 bits(833), Expect:0.0,
Identities:1290/1513(85%), Gaps:22/1513(1%), Strand: Plus/Plus
Query 5 AACTTAAGAGTTTGATCCTGGCTCAGAACAAACGCTGGCGGCAGGCTTAACACATGCAAG 64
||||| ||||||||||||||||||||||| ||||||||||||| || |||||||||||||
Sbjct 2 AACTTGAGAGTTTGATCCTGGCTCAGAACGAACGCTGGCGGCAAGCCTAACACATGCAAG 61
Query 65 TCGAACG----A--GTTTATAA--TTTAGCTTGCTAAATTATGGCTAGTGGCAGACGGAT 116
||||||| | | |||||| ||| | || ||||| || | ||||||||||||| |
Sbjct 62 TCGAACGGACAATTGCTTATAACCTTTTGGTT-ATAAATAATTGTTAGTGGCAGACGGGT 120
Query 117 GAGTAACACGTAGGAATTTACCCAGTAGTATGGAATAGTCACTAGAAATAGTGAATAATA 176
|||||| ||||||||| |||| ||||||||||||||| || ||||||| || |||||
Sbjct 121 GAGTAATGCGTAGGAATCTACCTAGTAGTATGGAATAGCCATTAGAAATGATGGGTAATA 180
Query 177 CCATATACGCTCCACGGAGAAAAGATTTATCGCTATTGGATAAGCCTGCGTTAGATTAGT 236
| |||| | | ||| | ||||||||||||||||| ||| ||||| |||||||||||
Sbjct 181 CTGTATAATCCCTGCGGGGGAAAGATTTATCGCTATTAGATGAGCCTACGTTAGATTAGC 240
Query 237 TAGTTGGTAGAGTAATGGCCTACCAAGACGATGATCTATAGCTGGTCTAAGAGGACGATC 296
||||||||| |||||||| ||||||| | |||||||||||||||||| |||||||||||
Sbjct 241 TAGTTGGTAAGGTAATGGCTTACCAAGGCTATGATCTATAGCTGGTCTGAGAGGACGATC 300
Query 297 AGCCATACTGGAATTGAGATACGGTCCAGACTCCTACGGGAGGCAGCAGTGAGGAATATT 356
||||| ||||||| ||||||||||||||||||||||||||||||||||||| ||||||||
Sbjct 301 AGCCACACTGGAACTGAGATACGGTCCAGACTCCTACGGGAGGCAGCAGTGGGGAATATT 360
Query 357 GGACAATGGGCGAAAGCCTGATCCAGCCATGCCGCATGAGTGATGAAGGTTTTAGAATTG 416
||||||||||||||||||||||||||| ||||||| ||||||| ||||| || | |||
Sbjct 361 GGACAATGGGCGAAAGCCTGATCCAGCTATGCCGCGTGAGTGAAGAAGGCCTTCGGGTTG 420
Query 417 TAAAGCTCTTTTAGCAGAGAAGATAATGACGTTATCTGCAGAAGAAGTCCTGGCTAACTC 476
|||| |||||| | || ||||||||||||| || || ||||||||||| ||| |||||
Sbjct 421 TAAAACTCTTTCAATAGGGAAGATAATGACGGTACCTATAGAAGAAGTCCCGGCAAACTC 480
Query 477 CGTGCCAGCAGCCGCGGTAATACGGAGAGGGCTAGCGTTGTTCGAAATTATTGGGCGTAA 536
|||||||||||||||||||||||||| |||| ||||||||||| |||||||||||||||
Sbjct 481 TGTGCCAGCAGCCGCGGTAATACGGAGGGGGCAAGCGTTGTTCGGAATTATTGGGCGTAA 540
Query 537 AGAGTACGCAGGTGGT-TATGTAAGTTATTTGTGAAAGCCCTAAGCTTAACTTAGGAATT 595
|| | ||| |||||| || |||||||| |||||| || | ||||||||| |||
Sbjct 541 AGGGCACGTAGGTGGACTA-GTAAGTTAAAAGTGAAATACCAAGGCTTAACTTTGGAGCG 599
Query 596 GCAATTAATACTGCATA-ACTTGAATATGAAAGAGGATAGCAGAATTTCTAGTGTAGCGG 654
|| |||||||||| || ||| || ||||||||||||| ||||| ||||||||| ||
Sbjct 600 GCTTTTAATACTGC-TAGACTAGAGGTCGAAAGAGGATAGCGGAATTCCTAGTGTAGAGG 658
Query 655 TAAAATGCGTAGATATTAGAAAGAATACCAACAGCGAAGGCAGCTATCTGGTTCATTATT 714
| |||| |||||||||||| | ||| |||| ||||| || |||||||||||| || |
Sbjct 659 TGAAATTCGTAGATATTAGGAGGAACACCAGTGGCGAAAGCGGCTATCTGGTTCGATACT 718
Query 715 GACACTGAGGTACGAAAGCATGGGGAGCAAACAGGATTAGATACCCTGGTAGTCCATGCT 774
||||||||||| ||||||| |||||||||||||||||||||||||||||||||||| |||
Sbjct 719 GACACTGAGGTGCGAAAGCGTGGGGAGCAAACAGGATTAGATACCCTGGTAGTCCACGCT 778
Query 775 GTAAACGTTGAGTGCTAAATGTGGGAATTTTGATTTCCGTATTGTAGTTAACACGATAAG 834
||||||| ||||||||||||||| | ||||| || | ||||||||| |||| || ||||
Sbjct 779 GTAAACGATGAGTGCTAAATGTGAGGATTTT-ATCTTTGTATTGTAGCTAACGCGTTAAG 837
Query 835 CACTCCGCCTGGGGACTACGATCGCAAGATTAAAACTCAAAGGAATTGACGGGGACTCGC 894
|||||||||||||||||||| |||||||| |||||||||||||||||||||||||| |||
Sbjct 838 CACTCCGCCTGGGGACTACGGTCGCAAGACTAAAACTCAAAGGAATTGACGGGGACCCGC 897
Query 895 ACAAGCGGTGGAGCATGTGGTTTAATTCGATGCACCGCGAAGAACCTTACCACTTCTTGA 954
|||||||||||||||||||||||||||||||||| |||||| ||||||||||||| ||||
Sbjct 898 ACAAGCGGTGGAGCATGTGGTTTAATTCGATGCAACGCGAAAAACCTTACCACTTTTTGA 957
Query 955 CATTGAGGTTATATCCTTCCGAA-AGGAAGGAGTCAGTTCGGCTGGACCTTA-ACAGGTG 1012
||| |||| ||||| ||| || ||| ||||||||||||||||||||||| |||||||
Sbjct 958 CATGAAGGTCGTATCCCTCCTAATAGGG-GGAGTCAGTTCGGCTGGACCTTACACAGGTG 1016
Query 1013 TTGCATGGCTGTCGTCAGCTCGTGTCGTAAGATGTTGGGTTAAGTCCCGTAACGAGCGCA 1072
||||||||||||||||||||||||||| |||||||||||||||||||| ||||||||||
Sbjct 1017 CTGCATGGCTGTCGTCAGCTCGTGTCGTGAGATGTTGGGTTAAGTCCCGCAACGAGCGCA 1076
Query 1073 ACCCTCATTTTTAGTTGCTA-CTGGTT-TACCAGGCACTCTaaaaaaaCTGTCAGTAATA 1130
|||||||| |||||| | | | ||| | | |||||||||| |||||| |||| |||
Sbjct 1077 ACCCTCATCCTTAGTTACCAACAGGTAATGCTGGGCACTCTAAGGAAACTGCCAGTGATA 1136
Query 1131 AACTGAAGGAAGGAGAGGACGATGTCAAGTCATCATGGCCCTTATGAAGTGGGCTACACA 1190
||||| ||||||| | ||| |||||||||||| || ||||||||| | ||||||||||||
Sbjct 1137 AACTGGAGGAAGGTGGGGATGATGTCAAGTCAGCACGGCCCTTATAAGGTGGGCTACACA 1196
Query 1191 CGTGCTACAATGGCAACTACAATGAGCGGCAAAACCGTGAGGTGGAGCAAATCTCTAAAA 1250
||||||||||||||||||||||| | || | |||| |||| ||| |||| |||||
Sbjct 1197 CGTGCTACAATGGCAACTACAATAGGTCGCGAGACCGCAAGGTTTAGCTAATCCATAAAA 1256
Query 1251 GTTGTCTCAGTTCAGATTGCTCTCTGCAACTCGAGAGCATGAAGTTGGAATCGCTAGTAA 1310
||||||||||||| ||||| ||||||||||||||||||||||||| ||||||||||||||
Sbjct 1257 GTTGTCTCAGTTCGGATTGTTCTCTGCAACTCGAGAGCATGAAGTCGGAATCGCTAGTAA 1316
Query 1311 TCGCAAATCAGCATGTTGCGGTGAATACGTTCTCGAGTCTTGTACACACTGCCCGTCACG 1370
||| |||| |||| ||||||||||||||||| ||||||||||||||||||||||||
Sbjct 1317 TCGTGGATCATCATGCCACGGTGAATACGTTCTCGGGTCTTGTACACACTGCCCGTCACG 1376
Query 1371 CCATGGAAGTTGATCTTACC-CGAAGATAACAGACTAACCGTAAGGAGGTAGTTATCTAA 1429
|||||| | ||| |||| | ||||| | ||||||| ||||| | || || |||
Sbjct 1377 CCATGGGAATTGG-CTTAACTCGAAGCTGGTGTGCTAACCGCAAGGAAGCAGCCATTTAA 1435
Query 1430 GGT-GGATTGATGACTGGGGTGAAGTCGTAACAAGGTAGCTGTAGGAGAACCTGTGGCTG 1488
||| || || ||||| ||||||||||||||||||||||||||||| ||||||| |||||
Sbjct 1436 GGTTGGGTTAGTGACTAGGGTGAAGTCGTAACAAGGTAGCTGTAGGTGAACCTGCGGCTG 1495
Query 1489 GATTACCTCCTTT 1501
|||||||||||||
Sbjct 1496 GATTACCTCCTTT 1508
>Ehrlichia ruminantium strain Welgevonden 16S ribosomal RNA, complete sequence
Sequence ID: NR_074513.2 Length: 1507
Range 1: 2 to 1507
Score:1520 bits(823), Expect:0.0,
Identities:1287/1513(85%), Gaps:23/1513(1%), Strand: Plus/Plus
Query 5 AACTTAAGAGTTTGATCCTGGCTCAGAACAAACGCTGGCGGCAGGCTTAACACATGCAAG 64
||||| ||||||||||||||||||||||| ||||||||||||| ||||||||||||||||
Sbjct 2 AACTTGAGAGTTTGATCCTGGCTCAGAACGAACGCTGGCGGCAAGCTTAACACATGCAAG 61
Query 65 TCGAACG---AGTTTATAATTTAGCTT--GCTA-AATTAT-GGCTAGTGGCAGACGGATG 117
||||||| || |||| | |||||| |||| | ||| | ||||||||||||| ||
Sbjct 62 TCGAACGGACAG-TTAT-TTATAGCTTCGGCTATGAGTATCTGTTAGTGGCAGACGGGTG 119
Query 118 AGTAACACGTAGGAATTTACCCAGTAGTATGGAATAGTCACTAGAAATAGTGAATAATAC 177
||||| ||||||||| | || ||||||||||||||| | ||||||| | ||||||
Sbjct 120 AGTAATGCGTAGGAATCTGCCTAGTAGTATGGAATAGCTATTAGAAATGATAGGTAATAC 179
Query 178 CATATACGCTCCACGGAGAAAAGATTTATCGCTATTGGATAAGCCTGCGTTAGATTAGTT 237
|||| | | ||| | ||||||||||||||||| ||| ||||| ||||||||||| |
Sbjct 180 TGTATAATCCCTGCGGGGGAAAGATTTATCGCTATTAGATGAGCCTACGTTAGATTAGCT 239
Query 238 AGTTGGTAGAGTAATGGCCTACCAAGACGATGATCTATAGCTGGTCTAAGAGGACGATCA 297
|||||||| |||||||| ||||||| | |||||||||||||||||| ||||||||||||
Sbjct 240 AGTTGGTAAGGTAATGGCTTACCAAGGCAATGATCTATAGCTGGTCTGAGAGGACGATCA 299
Query 298 GCCATACTGGAATTGAGATACGGTCCAGACTCCTACGGGAGGCAGCAGTGAGGAATATTG 357
|||| ||||||| ||||||||||||||||||||||||||||||||||||| |||||||||
Sbjct 300 GCCACACTGGAACTGAGATACGGTCCAGACTCCTACGGGAGGCAGCAGTGGGGAATATTG 359
Query 358 GACAATGGGCGAAAGCCTGATCCAGCCATGCCGCATGAGTGATGAAGGTTTTAGAATTGT 417
|||||||||||||||||||||||||| ||||||| ||||||| ||||| || | ||||
Sbjct 360 GACAATGGGCGAAAGCCTGATCCAGCTATGCCGCGTGAGTGAAGAAGGCCTTCGGGTTGT 419
Query 418 AAAGCTCTTTTAGCAGAGAAGATAATGACGTTATCTGCAGAAGAAGTCCTGGCTAACTCC 477
||| |||||||| || ||||||||||||| || || |||| |||||| ||| ||||||
Sbjct 420 AAAACTCTTTTAATAGGGAAGATAATGACGGTACCTATAGAAAAAGTCCCGGCAAACTCC 479
Query 478 GTGCCAGCAGCCGCGGTAATACGGAGAGGGCTAGCGTTGTTCGAAATTATTGGGCGTAAA 537
|||||||||||||||||||||||||| |||| ||||||||||| ||||||||||||||||
Sbjct 480 GTGCCAGCAGCCGCGGTAATACGGAGGGGGCAAGCGTTGTTCGGAATTATTGGGCGTAAA 539
Query 538 GAGTACGCAGGTGGT-TATGTAAGTTATTTGTGAAAGCCCTAAGCTTAACTTAGGAATTG 596
| | ||| |||||| || |||||||| |||||| || ||||| ||||| ||| ||
Sbjct 540 GGGCACGTAGGTGGACTA-GTAAGTTAAAAGTGAAATACCAAAGCTCAACTTTGGAGCTG 598
Query 597 CAATTAATACTGCATA-ACTTGAATAT-GAAAGAGGATAGCAGAATTTCTAGTGTAGCGG 654
| ||||||||| || ||| ||| | || |||||||||| ||||| ||||||||| ||
Sbjct 599 CTTTTAATACTGT-TAGACTAGAAGGTCGAGAGAGGATAGCGGAATTCCTAGTGTAGAGG 657
Query 655 TAAAATGCGTAGATATTAGAAAGAATACCAACAGCGAAGGCAGCTATCTGGTTCATTATT 714
| |||| |||||||||||| | ||| ||| |||||||| ||||||||| || || |
Sbjct 658 TGAAATTCGTAGATATTAGGAGGAACACCGGTGGCGAAGGCGGCTATCTGGCTCGATACT 717
Query 715 GACACTGAGGTACGAAAGCATGGGGAGCAAACAGGATTAGATACCCTGGTAGTCCATGCT 774
||||||||||| ||||||| |||||||||||||||||||||||||||||||||||| |||
Sbjct 718 GACACTGAGGTGCGAAAGCGTGGGGAGCAAACAGGATTAGATACCCTGGTAGTCCACGCT 777
Query 775 GTAAACGTTGAGTGCTAAATGTGGGAATTTTGATTTCCGTATTGTAGTTAACACGATAAG 834
||||||| ||||||||||||||| | ||||| || | ||||||||| |||| || ||||
Sbjct 778 GTAAACGATGAGTGCTAAATGTGAGGATTTT-ATCTTTGTATTGTAGCTAACGCGTTAAG 836
Query 835 CACTCCGCCTGGGGACTACGATCGCAAGATTAAAACTCAAAGGAATTGACGGGGACTCGC 894
|||||||||||||||||||| |||||||| |||||||||||||||||||||||||| |||
Sbjct 837 CACTCCGCCTGGGGACTACGGTCGCAAGACTAAAACTCAAAGGAATTGACGGGGACCCGC 896
Query 895 ACAAGCGGTGGAGCATGTGGTTTAATTCGATGCACCGCGAAGAACCTTACCACTTCTTGA 954
|||||||||||||||||||||||||||||||||| |||||| ||||||||||||| ||||
Sbjct 897 ACAAGCGGTGGAGCATGTGGTTTAATTCGATGCAACGCGAAAAACCTTACCACTTTTTGA 956
Query 955 CATTGAGGTTATATCCTTCCGAAAGGAAGGAGTCAGTTCGGCTGGACCTTA-ACAGGTGT 1013
||| |||| ||||| | || || ||||||||||||||||||||||| |||||||
Sbjct 957 CATGAAGGTCGTATCCCTTTTAACCGAGGGAGTCAGTTCGGCTGGACCTTACACAGGTGC 1016
Query 1014 TGCATGGCTGTCGTCAGCTCGTGTCGTAAGATGTTGGGTTAAGTCCCGTAACGAGCGCAA 1073
||||||||||||||||||||||||||| |||||||||||||||||||| |||||||||||
Sbjct 1017 TGCATGGCTGTCGTCAGCTCGTGTCGTGAGATGTTGGGTTAAGTCCCGCAACGAGCGCAA 1076
Query 1074 CCCTCATTTTTAGTTGCTA-CTGGTT-TACCAGGCACTCTaaaaaaaCTGTCAGTAATAA 1131
||||||| |||||| | | | ||| | | |||||||||| |||||| |||| ||||
Sbjct 1077 CCCTCATCCTTAGTTACCAACAGGTAATGCTGGGCACTCTAAGGAAACTGCCAGTGATAA 1136
Query 1132 ACTGAAGGAAGGAGAGGACGATGTCAAGTCATCATGGCCCTTATGAAGTGGGCTACACAC 1191
|||| ||||||| | ||| |||||||||||| || ||||||||| |||||||||||||
Sbjct 1137 ACTGGAGGAAGGTGGGGATGATGTCAAGTCAGCACGGCCCTTATAGGGTGGGCTACACAC 1196
Query 1192 GTGCTACAATGGCAACTACAATGAGCG-GCAAAACCGTGAGGTGGAGCAAATCTCTAAAA 1250
|||||||||||||||||||||| || || | |||| ||||| ||| |||| ||||
Sbjct 1197 GTGCTACAATGGCAACTACAAT-AGGTTGCGAGACCGCGAGGTTTAGCTAATCCAAAAAA 1255
Query 1251 GTTGTCTCAGTTCAGATTGCTCTCTGCAACTCGAGAGCATGAAGTTGGAATCGCTAGTAA 1310
||||||||||||| ||||| ||||||||||||||||||||||||| ||||||||||||||
Sbjct 1256 GTTGTCTCAGTTCGGATTGTTCTCTGCAACTCGAGAGCATGAAGTCGGAATCGCTAGTAA 1315
Query 1311 TCGCAAATCAGCATGTTGCGGTGAATACGTTCTCGAGTCTTGTACACACTGCCCGTCACG 1370
||| |||| |||| ||||||||||||||||| ||||||||||||||||||||||||
Sbjct 1316 TCGTGGATCATCATGCCACGGTGAATACGTTCTCGGGTCTTGTACACACTGCCCGTCACG 1375
Query 1371 CCATGGAAGTTGATCTTACC-CGAAGATAACAGACTAACCGTAAGGAGGTAGTTATCTAA 1429
|||||| | ||| |||| | ||||| | ||||||||||||| | || || |||
Sbjct 1376 CCATGGGAATTGG-CTTAACTCGAAGCTGGTGTGCTAACCGTAAGGAAGCAGCCATTTAA 1434
Query 1430 GGT-GGATTGATGACTGGGGTGAAGTCGTAACAAGGTAGCTGTAGGAGAACCTGTGGCTG 1488
||| || || ||||| ||||||||||||||||||||||||||||| ||||||| |||||
Sbjct 1435 GGTTGGGTTAGTGACTAGGGTGAAGTCGTAACAAGGTAGCTGTAGGTGAACCTGCGGCTG 1494
Query 1489 GATTACCTCCTTT 1501
|||||||||||||
Sbjct 1495 GATTACCTCCTTT 1507
>Ehrlichia muris AS145 16S ribosomal RNA, partial sequence
Sequence ID: NR_121714.1 Length: 1512
Range 1: 4 to 1512
Score:1513 bits(819), Expect:0.0,
Identities:1286/1514(85%), Gaps:22/1514(1%), Strand: Plus/Plus
Query 5 AACTTAAGAGTTTGATCCTGGCTCAGAACAAACGCTGGCGGCAGGCTTAACACATGCAAG 64
||||| ||||||||||||||||||||||| ||||||||||||| || |||||||||||||
Sbjct 4 AACTTGAGAGTTTGATCCTGGCTCAGAACGAACGCTGGCGGCAAGCCTAACACATGCAAG 63
Query 65 TCGAACG---AG-T--TTATAATTTAGCTTGCTAAATTATGGC---TAGTGGCAGACGGA 115
||||||| || | ||| || | |||| | | || |||||||||||||
Sbjct 64 TCGAACGGATAGCTACCCATAGCTTTTTTAGCTATAGGTTCGCTATTAGTGGCAGACGGG 123
Query 116 TGAGTAACACGTAGGAATTTACCCAGTAGTATGGAATAGTCACTAGAAATAGTGAATAAT 175
||||||| | ||||||| |||| ||||||||||||||| || ||||||| || ||||
Sbjct 124 TGAGTAATGCATAGGAATCTACCTAGTAGTATGGAATAGCCATTAGAAATGATGGGTAAT 183
Query 176 ACCATATACGCTCCACGGAGAAAAGATTTATCGCTATTGGATAAGCCTGCGTTAGATTAG 235
|| |||| | | ||| | ||||||||||||||||| ||| ||||| ||||||||||
Sbjct 184 ACTGTATAATCCCTGCGGGGGAAAGATTTATCGCTATTAGATGAGCCTATGTTAGATTAG 243
Query 236 TTAGTTGGTAGAGTAATGGCCTACCAAGACGATGATCTATAGCTGGTCTAAGAGGACGAT 295
|||||||||| |||||||| ||||||||| |||||||||||||||||| ||||||||||
Sbjct 244 TTAGTTGGTAAGGTAATGGCTTACCAAGACTATGATCTATAGCTGGTCTGAGAGGACGAT 303
Query 296 CAGCCATACTGGAATTGAGATACGGTCCAGACTCCTACGGGAGGCAGCAGTGAGGAATAT 355
|||||| ||||||| ||||||||||||||||||||||||||||||||||||| |||||||
Sbjct 304 CAGCCACACTGGAACTGAGATACGGTCCAGACTCCTACGGGAGGCAGCAGTGGGGAATAT 363
Query 356 TGGACAATGGGCGAAAGCCTGATCCAGCCATGCCGCATGAGTGATGAAGGTTTTAGAATT 415
|||||||||||||||||||||||||||| ||||||| ||||||| ||||| || | ||
Sbjct 364 TGGACAATGGGCGAAAGCCTGATCCAGCTATGCCGCGTGAGTGAAGAAGGCCTTCGGGTT 423
Query 416 GTAAAGCTCTTTTAGCAGAGAAGATAATGACGTTATCTGCAGAAGAAGTCCTGGCTAACT 475
|||||||||||| | || ||||||||||||| || || ||||||||||| ||| ||||
Sbjct 424 GTAAAGCTCTTTCAATAGGGAAGATAATGACGGTACCTATAGAAGAAGTCCCGGCAAACT 483
Query 476 CCGTGCCAGCAGCCGCGGTAATACGGAGAGGGCTAGCGTTGTTCGAAATTATTGGGCGTA 535
|||||||||||||||||||||||||||| |||| ||||||||||| ||||||||||||||
Sbjct 484 CCGTGCCAGCAGCCGCGGTAATACGGAGGGGGCAAGCGTTGTTCGGAATTATTGGGCGTA 543
Query 536 AAGAGTACGCAGGTGGT-TATGTAAGTTATTTGTGAAAGCCCTAAGCTTAACTTAGGAAT 594
||| | ||| |||||| || |||||||| |||||| || ||||||||||| |||
Sbjct 544 AAGGGCACGTAGGTGGACTA-GTAAGTTAAAAGTGAAATACCAAAGCTTAACTTTGGAGC 602
Query 595 TGCAATTAATACTGCATA-ACTTGAATATGAAAGAGGATAGCAGAATTTCTAGTGTAGCG 653
|| |||||||||| || ||| || ||||||||||||| ||||| ||||||||| |
Sbjct 603 GGCTTTTAATACTGC-TAGACTAGAGGTCGAAAGAGGATAGCGGAATTCCTAGTGTAGAG 661
Query 654 GTAAAATGCGTAGATATTAGAAAGAATACCAACAGCGAAGGCAGCTATCTGGTTCATTAT 713
|| |||| |||||||||||| | ||| |||| ||||| || ||| |||||||| ||
Sbjct 662 GTGAAATTCGTAGATATTAGGAGGAACACCAGTGGCGAAAGCGGCTGTCTGGTTCGATAC 721
Query 714 TGACACTGAGGTACGAAAGCATGGGGAGCAAACAGGATTAGATACCCTGGTAGTCCATGC 773
|||||||||||| ||||||| |||||||||||||||||||||||||||||||||||| ||
Sbjct 722 TGACACTGAGGTGCGAAAGCGTGGGGAGCAAACAGGATTAGATACCCTGGTAGTCCACGC 781
Query 774 TGTAAACGTTGAGTGCTAAATGTGGGAATTTTGATTTCCGTATTGTAGTTAACACGATAA 833
|||||||| ||||||||||||||| | ||||| || | ||||||||| |||| || |||
Sbjct 782 TGTAAACGATGAGTGCTAAATGTGAGGATTTT-ATCTTTGTATTGTAGCTAACGCGTTAA 840
Query 834 GCACTCCGCCTGGGGACTACGATCGCAAGATTAAAACTCAAAGGAATTGACGGGGACTCG 893
||||||||||||||||||||| |||||||| |||||||||||||||||||||||||| ||
Sbjct 841 GCACTCCGCCTGGGGACTACGGTCGCAAGACTAAAACTCAAAGGAATTGACGGGGACCCG 900
Query 894 CACAAGCGGTGGAGCATGTGGTTTAATTCGATGCACCGCGAAGAACCTTACCACTTCTTG 953
||||||||||||||||||||||||||||||||||| |||||| ||||||||||||| |||
Sbjct 901 CACAAGCGGTGGAGCATGTGGTTTAATTCGATGCAACGCGAAAAACCTTACCACTTTTTG 960
Query 954 ACATTGAGGTTATATCCTTCCGAA-AGGAAGGAGTCAGTTCGGCTGGACCTTA-ACAGGT 1011
|||| |||| ||||| ||| || ||| ||||||||||||||||||||||| ||||||
Sbjct 961 ACATGAAGGTCGTATCCCTCCTAACAGGG-GGAGTCAGTTCGGCTGGACCTTACACAGGT 1019
Query 1012 GTTGCATGGCTGTCGTCAGCTCGTGTCGTAAGATGTTGGGTTAAGTCCCGTAACGAGCGC 1071
| ||||||||||||||||||||||||||| |||||||||||||||||||| |||||||||
Sbjct 1020 GCTGCATGGCTGTCGTCAGCTCGTGTCGTGAGATGTTGGGTTAAGTCCCGCAACGAGCGC 1079
Query 1072 AACCCTCATTTTTAGTTGCTA-CTGGTT-TACCAGGCACTCTaaaaaaaCTGTCAGTAAT 1129
||||||| | |||||| | | | ||| | | |||||||||| |||||| |||| ||
Sbjct 1080 AACCCTCGTCCTTAGTTACCAACAGGTAATGCTGGGCACTCTAAGGAAACTGCCAGTGAT 1139
Query 1130 AAACTGAAGGAAGGAGAGGACGATGTCAAGTCATCATGGCCCTTATGAAGTGGGCTACAC 1189
|||||| ||||||| | ||| |||||||||||| || ||||||||| | |||||||||||
Sbjct 1140 AAACTGGAGGAAGGTGGGGATGATGTCAAGTCAGCACGGCCCTTATAAGGTGGGCTACAC 1199
Query 1190 ACGTGCTACAATGGCAACTACAATGAGCGGCAAAACCGTGAGGTGGAGCAAATCTCTAAA 1249
|||||||||||||||||||||||| | || | |||| |||| ||| |||| ||||
Sbjct 1200 ACGTGCTACAATGGCAACTACAATAGGTCGCGAGACCGCAAGGTTTAGCTAATCCATAAA 1259
Query 1250 AGTTGTCTCAGTTCAGATTGCTCTCTGCAACTCGAGAGCATGAAGTTGGAATCGCTAGTA 1309
|||||||||||||| ||||| ||||||||||||||||||||||||| |||||||||||||
Sbjct 1260 AGTTGTCTCAGTTCGGATTGTTCTCTGCAACTCGAGAGCATGAAGTCGGAATCGCTAGTA 1319
Query 1310 ATCGCAAATCAGCATGTTGCGGTGAATACGTTCTCGAGTCTTGTACACACTGCCCGTCAC 1369
|||| |||| |||| ||||||||||||||||| |||||||||||||||||||||||
Sbjct 1320 ATCGTGGATCATCATGCCACGGTGAATACGTTCTCGGGTCTTGTACACACTGCCCGTCAC 1379
Query 1370 GCCATGGAAGTTGATCTTACC-CGAAGATAACAGACTAACCGTAAGGAGGTAGTTATCTA 1428
||||||| | ||| |||| | ||||| | ||||||| ||||| | || || ||
Sbjct 1380 GCCATGGGAATTGG-CTTAACTCGAAGCTGGTGTGCTAACCGAAAGGAAGCAGCCATTTA 1438
Query 1429 AGGT-GGATTGATGACTGGGGTGAAGTCGTAACAAGGTAGCTGTAGGAGAACCTGTGGCT 1487
|||| || || ||||| ||||||||||||||||||||||||||||| ||||||| ||||
Sbjct 1439 AGGTTGGGTTAGTGACTAGGGTGAAGTCGTAACAAGGTAGCTGTAGGTGAACCTGCGGCT 1498
Query 1488 GGATTACCTCCTTT 1501
||||||||||||||
Sbjct 1499 GGATTACCTCCTTT 1512
>Ehrlichia ruminantium strain Welgevonden 16S ribosomal RNA, partial sequence
Sequence ID: NR_074155.1 Length: 1458
Range 1: 1 to 1458
Score:1445 bits(782), Expect:0.0,
Identities:1241/1465(85%), Gaps:22/1465(1%), Strand: Plus/Plus
Query 31 AACAAACGCTGGCGGCAGGCTTAACACATGCAAGTCGAACG---AGTTTATAATTTAGCT 87
||| ||||||||||||| ||||||||||||||||||||||| || |||| | |||||
Sbjct 1 AACGAACGCTGGCGGCAAGCTTAACACATGCAAGTCGAACGGACAG-TTAT-TTATAGCT 58
Query 88 T--GCTA-AATTAT-GGCTAGTGGCAGACGGATGAGTAACACGTAGGAATTTACCCAGTA 143
| |||| | ||| | ||||||||||||| ||||||| ||||||||| | || ||||
Sbjct 59 TCGGCTATGAGTATCTGTTAGTGGCAGACGGGTGAGTAATGCGTAGGAATCTGCCTAGTA 118
Query 144 GTATGGAATAGTCACTAGAAATAGTGAATAATACCATATACGCTCCACGGAGAAAAGATT 203
||||||||||| | ||||||| | |||||| |||| | | ||| | |||||||
Sbjct 119 GTATGGAATAGCTATTAGAAATGATAGGTAATACTGTATAATCCCTGCGGGGGAAAGATT 178
Query 204 TATCGCTATTGGATAAGCCTGCGTTAGATTAGTTAGTTGGTAGAGTAATGGCCTACCAAG 263
|||||||||| ||| ||||| ||||||||||| ||||||||| |||||||| |||||||
Sbjct 179 TATCGCTATTAGATGAGCCTACGTTAGATTAGCTAGTTGGTAAGGTAATGGCTTACCAAG 238
Query 264 ACGATGATCTATAGCTGGTCTAAGAGGACGATCAGCCATACTGGAATTGAGATACGGTCC 323
| |||||||||||||||||| |||||||||||||||| ||||||| |||||||||||||
Sbjct 239 GCAATGATCTATAGCTGGTCTGAGAGGACGATCAGCCACACTGGAACTGAGATACGGTCC 298
Query 324 AGACTCCTACGGGAGGCAGCAGTGAGGAATATTGGACAATGGGCGAAAGCCTGATCCAGC 383
|||||||||||||||||||||||| |||||||||||||||||||||||||||||||||||
Sbjct 299 AGACTCCTACGGGAGGCAGCAGTGGGGAATATTGGACAATGGGCGAAAGCCTGATCCAGC 358
Query 384 CATGCCGCATGAGTGATGAAGGTTTTAGAATTGTAAAGCTCTTTTAGCAGAGAAGATAAT 443
||||||| ||||||| ||||| || | ||||||| |||||||| || |||||||||
Sbjct 359 TATGCCGCGTGAGTGAAGAAGGCCTTCGGGTTGTAAAACTCTTTTAATAGGGAAGATAAT 418
Query 444 GACGTTATCTGCAGAAGAAGTCCTGGCTAACTCCGTGCCAGCAGCCGCGGTAATACGGAG 503
|||| || || |||| |||||| ||| ||||||||||||||||||||||||||||||||
Sbjct 419 GACGGTACCTATAGAAAAAGTCCCGGCAAACTCCGTGCCAGCAGCCGCGGTAATACGGAG 478
Query 504 AGGGCTAGCGTTGTTCGAAATTATTGGGCGTAAAGAGTACGCAGGTGGT-TATGTAAGTT 562
|||| ||||||||||| ||||||||||||||||| | ||| |||||| || |||||||
Sbjct 479 GGGGCAAGCGTTGTTCGGAATTATTGGGCGTAAAGGGCACGTAGGTGGACTA-GTAAGTT 537
Query 563 ATTTGTGAAAGCCCTAAGCTTAACTTAGGAATTGCAATTAATACTGCATA-ACTTGAATA 621
| |||||| || ||||| ||||| ||| ||| |||||||||| || ||| ||
Sbjct 538 AAAAGTGAAATACCAAAGCTCAACTTTGGAGCTGCTTTTAATACTGC-TAGACTAGAGGT 596
Query 622 TGAAAGAGGATAGCAGAATTTCTAGTGTAGCGGTAAAATGCGTAGATATTAGAAAGAATA 681
|| |||||||||| ||||| ||||||||| ||| |||| |||||||||||| | ||| |
Sbjct 597 CGAGAGAGGATAGCGGAATTCCTAGTGTAGAGGTGAAATTCGTAGATATTAGGAGGAACA 656
Query 682 CCAACAGCGAAGGCAGCTATCTGGTTCATTATTGACACTGAGGTACGAAAGCATGGGGAG 741
|| |||||||| ||||||||| || || |||||||||||| ||||||| |||||||
Sbjct 657 CCGGTGGCGAAGGCGGCTATCTGGCTCGATACTGACACTGAGGTGCGAAAGCGTGGGGAG 716
Query 742 CAAACAGGATTAGATACCCTGGTAGTCCATGCTGTAAACGTTGAGTGCTAAATGTGGGAA 801
||||||||||||||||||||||||||||| |||||||||| ||||||||||||||| | |
Sbjct 717 CAAACAGGATTAGATACCCTGGTAGTCCACGCTGTAAACGATGAGTGCTAAATGTGAGGA 776
Query 802 TTTTGATTTCCGTATTGTAGTTAACACGATAAGCACTCCGCCTGGGGACTACGATCGCAA 861
|||| || | ||||||||| |||| || |||||||||||||||||||||||| ||||||
Sbjct 777 TTTT-ATCTTTGTATTGTAGCTAACGCGTTAAGCACTCCGCCTGGGGACTACGGTCGCAA 835
Query 862 GATTAAAACTCAAAGGAATTGACGGGGACTCGCACAAGCGGTGGAGCATGTGGTTTAATT 921
|| |||||||||||||||||||||||||| ||||||||||||||||||||||||||||||
Sbjct 836 GACTAAAACTCAAAGGAATTGACGGGGACCCGCACAAGCGGTGGAGCATGTGGTTTAATT 895
Query 922 CGATGCACCGCGAAGAACCTTACCACTTCTTGACATTGAGGTTATATCCTTCCGAAAGGA 981
||||||| |||||| ||||||||||||| ||||||| |||| ||||| | || ||
Sbjct 896 CGATGCAACGCGAAAAACCTTACCACTTTTTGACATGAAGGTCGTATCCCTTTTAACCGA 955
Query 982 AGGAGTCAGTTCGGCTGGACCTTA-ACAGGTGTTGCATGGCTGTCGTCAGCTCGTGTCGT 1040
||||||||||||||||||||||| ||||||| |||||||||||||||||||||||||||
Sbjct 956 GGGAGTCAGTTCGGCTGGACCTTACACAGGTGCTGCATGGCTGTCGTCAGCTCGTGTCGT 1015
Query 1041 AAGATGTTGGGTTAAGTCCCGTAACGAGCGCAACCCTCATTTTTAGTTGCTA-CTGGTT- 1098
|||||||||||||||||||| |||||||||||||||||| |||||| | | | |||
Sbjct 1016 GAGATGTTGGGTTAAGTCCCGCAACGAGCGCAACCCTCATCCTTAGTTACCAACAGGTAA 1075
Query 1099 TACCAGGCACTCTaaaaaaaCTGTCAGTAATAAACTGAAGGAAGGAGAGGACGATGTCAA 1158
| | |||||||||| |||||| |||| |||||||| ||||||| | ||| ||||||||
Sbjct 1076 TGCTGGGCACTCTAAGGAAACTGCCAGTGATAAACTGGAGGAAGGTGGGGATGATGTCAA 1135
Query 1159 GTCATCATGGCCCTTATGAAGTGGGCTACACACGTGCTACAATGGCAACTACAATGAGCG 1218
|||| || ||||||||| ||||||||||||||||||||||||||||||||||| ||
Sbjct 1136 GTCAGCACGGCCCTTATAGGGTGGGCTACACACGTGCTACAATGGCAACTACAAT-AGGT 1194
Query 1219 -GCAAAACCGTGAGGTGGAGCAAATCTCTAAAAGTTGTCTCAGTTCAGATTGCTCTCTGC 1277
|| | |||| ||||| ||| |||| ||||||||||||||||| ||||| |||||||
Sbjct 1195 TGCGAGACCGCGAGGTTTAGCTAATCCAAAAAAGTTGTCTCAGTTCGGATTGTTCTCTGC 1254
Query 1278 AACTCGAGAGCATGAAGTTGGAATCGCTAGTAATCGCAAATCAGCATGTTGCGGTGAATA 1337
|||||||||||||||||| ||||||||||||||||| |||| |||| |||||||||
Sbjct 1255 AACTCGAGAGCATGAAGTCGGAATCGCTAGTAATCGTGGATCATCATGCCACGGTGAATA 1314
Query 1338 CGTTCTCGAGTCTTGTACACACTGCCCGTCACGCCATGGAAGTTGATCTTACC-CGAAGA 1396
|||||||| |||||||||||||||||||||||||||||| | ||| |||| | |||||
Sbjct 1315 CGTTCTCGGGTCTTGTACACACTGCCCGTCACGCCATGGGAATTGG-CTTAACTCGAAGC 1373
Query 1397 TAACAGACTAACCGTAAGGAGGTAGTTATCTAAGGT-GGATTGATGACTGGGGTGAAGTC 1455
| ||||||||||||| | || || |||||| || || ||||| ||||||||||
Sbjct 1374 TGGTGTGCTAACCGTAAGGAAGCAGCCATTTAAGGTTGGGTTAGTGACTAGGGTGAAGTC 1433
Query 1456 GTAACAAGGTAGCTGTAGGAGAACC 1480
||||||||||||||||||| |||||
Sbjct 1434 GTAACAAGGTAGCTGTAGGTGAACC 1458
>Ehrlichia chaffeensis strain Arkansas 16S ribosomal RNA, partial sequence
Sequence ID: NR_037059.1 Length: 1435
Range 1: 1 to 1435
Score:1423 bits(770), Expect:0.0,
Identities:1221/1441(85%), Gaps:22/1441(1%), Strand: Plus/Plus
Query 26 CTCAGAACAAACGCTGGCGGCAGGCTTAACACATGCAAGTCGAACG----A--GTTTATA 79
|||||||| ||||||||||||| || |||||||||||||||||||| | | |||||
Sbjct 1 CTCAGAACGAACGCTGGCGGCAAGCCTAACACATGCAAGTCGAACGGACAATTGCTTATA 60
Query 80 A--TTTAGCTTGCTAAATTATGGCTAGTGGCAGACGGATGAGTAACACGTAGGAATTTAC 137
| ||| | || ||||| || | ||||||||||||| ||||||| ||||||||| |||
Sbjct 61 ACCTTTTGGTT-ATAAATAATTGTTAGTGGCAGACGGGTGAGTAATGCGTAGGAATCTAC 119
Query 138 CCAGTAGTATGGAATAGTCACTAGAAATAGTGAATAATACCATATACGCTCCACGGAGAA 197
| ||||||||||||||| || ||||||| || |||||| |||| | | ||| | |
Sbjct 120 CTAGTAGTATGGAATAGCCATTAGAAATGATGGGTAATACTGTATAATCCCTGCGGGGGA 179
Query 198 AAGATTTATCGCTATTGGATAAGCCTGCGTTAGATTAGTTAGTTGGTAGAGTAATGGCCT 257
|||||||||||||||| ||| ||||| ||||||||||| ||||||||| |||||||| |
Sbjct 180 AAGATTTATCGCTATTAGATGAGCCTACGTTAGATTAGCTAGTTGGTAAGGTAATGGCTT 239
Query 258 ACCAAGACGATGATCTATAGCTGGTCTAAGAGGACGATCAGCCATACTGGAATTGAGATA 317
|||||| | |||||||||||||||||| |||||||||||||||| ||||||| |||||||
Sbjct 240 ACCAAGGCTATGATCTATAGCTGGTCTGAGAGGACGATCAGCCACACTGGAACTGAGATA 299
Query 318 CGGTCCAGACTCCTACGGGAGGCAGCAGTGAGGAATATTGGACAATGGGCGAAAGCCTGA 377
|||||||||||||||||||||||||||||| |||||||||||||||||||||||||||||
Sbjct 300 CGGTCCAGACTCCTACGGGAGGCAGCAGTGGGGAATATTGGACAATGGGCGAAAGCCTGA 359
Query 378 TCCAGCCATGCCGCATGAGTGATGAAGGTTTTAGAATTGTAAAGCTCTTTTAGCAGAGAA 437
|||||| ||||||| ||||||| ||||| || | ||||||| |||||| | || |||
Sbjct 360 TCCAGCTATGCCGCGTGAGTGAAGAAGGCCTTCGGGTTGTAAAACTCTTTCAATAGGGAA 419
Query 438 GATAATGACGTTATCTGCAGAAGAAGTCCTGGCTAACTCCGTGCCAGCAGCCGCGGTAAT 497
|||||||||| || || ||||||||||| ||| ||||| ||||||||||||||||||||
Sbjct 420 GATAATGACGGTACCTATAGAAGAAGTCCCGGCAAACTCTGTGCCAGCAGCCGCGGTAAT 479
Query 498 ACGGAGAGGGCTAGCGTTGTTCGAAATTATTGGGCGTAAAGAGTACGCAGGTGGT-TATG 556
|||||| |||| ||||||||||| ||||||||||||||||| | ||| |||||| || |
Sbjct 480 ACGGAGGGGGCAAGCGTTGTTCGGAATTATTGGGCGTAAAGGGCACGTAGGTGGACTA-G 538
Query 557 TAAGTTATTTGTGAAAGCCCTAAGCTTAACTTAGGAATTGCAATTAATACTGCATA-ACT 615
||||||| |||||| || | ||||||||| ||| || |||||||||| || |||
Sbjct 539 TAAGTTAAAAGTGAAATACCAAGGCTTAACTTTGGAGCGGCTTTTAATACTGC-TAGACT 597
Query 616 TGAATATGAAAGAGGATAGCAGAATTTCTAGTGTAGCGGTAAAATGCGTAGATATTAGAA 675
|| ||||||||||||| ||||| ||||||||| ||| |||| |||||||||||| |
Sbjct 598 AGAGGTCGAAAGAGGATAGCGGAATTCCTAGTGTAGAGGTGAAATTCGTAGATATTAGGA 657
Query 676 AGAATACCAACAGCGAAGGCAGCTATCTGGTTCATTATTGACACTGAGGTACGAAAGCAT 735
||| |||| ||||| || |||||||||||| || |||||||||||| ||||||| |
Sbjct 658 GGAACACCAGTGGCGAAAGCGGCTATCTGGTTCGATACTGACACTGAGGTGCGAAAGCGT 717
Query 736 GGGGAGCAAACAGGATTAGATACCCTGGTAGTCCATGCTGTAAACGTTGAGTGCTAAATG 795
||||||||||||||||||||||||||||||||||| |||||||||| |||||||||||||
Sbjct 718 GGGGAGCAAACAGGATTAGATACCCTGGTAGTCCACGCTGTAAACGATGAGTGCTAAATG 777
Query 796 TGGGAATTTTGATTTCCGTATTGTAGTTAACACGATAAGCACTCCGCCTGGGGACTACGA 855
|| | ||||| || | ||||||||| |||| || ||||||||||||||||||||||||
Sbjct 778 TGAGGATTTT-ATCTTTGTATTGTAGCTAACGCGTTAAGCACTCCGCCTGGGGACTACGG 836
Query 856 TCGCAAGATTAAAACTCAAAGGAATTGACGGGGACTCGCACAAGCGGTGGAGCATGTGGT 915
|||||||| |||||||||||||||||||||||||| ||||||||||||||||||||||||
Sbjct 837 TCGCAAGACTAAAACTCAAAGGAATTGACGGGGACCCGCACAAGCGGTGGAGCATGTGGT 896
Query 916 TTAATTCGATGCACCGCGAAGAACCTTACCACTTCTTGACATTGAGGTTATATCCTTCCG 975
||||||||||||| |||||| ||||||||||||| ||||||| |||| ||||| |||
Sbjct 897 TTAATTCGATGCAACGCGAAAAACCTTACCACTTTTTGACATGAAGGTCGTATCCCTCCT 956
Query 976 AA-AGGAAGGAGTCAGTTCGGCTGGACCTTA-ACAGGTGTTGCATGGCTGTCGTCAGCTC 1033
|| ||| ||||||||||||||||||||||| ||||||| ||||||||||||||||||||
Sbjct 957 AATAGGG-GGAGTCAGTTCGGCTGGACCTTACACAGGTGCTGCATGGCTGTCGTCAGCTC 1015
Query 1034 GTGTCGTAAGATGTTGGGTTAAGTCCCGTAACGAGCGCAACCCTCATTTTTAGTTGCTA- 1092
||||||| |||||||||||||||||||| |||||||||||||||||| |||||| | |
Sbjct 1016 GTGTCGTGAGATGTTGGGTTAAGTCCCGCAACGAGCGCAACCCTCATCCTTAGTTACCAA 1075
Query 1093 CTGGTT-TACCAGGCACTCTaaaaaaaCTGTCAGTAATAAACTGAAGGAAGGAGAGGACG 1151
| ||| | | |||||||||| |||||| |||| |||||||| ||||||| | ||| |
Sbjct 1076 CAGGTAATGCTGGGCACTCTAAGGAAACTGCCAGTGATAAACTGGAGGAAGGTGGGGATG 1135
Query 1152 ATGTCAAGTCATCATGGCCCTTATGAAGTGGGCTACACACGTGCTACAATGGCAACTACA 1211
||||||||||| || ||||||||| | |||||||||||||||||||||||||||||||||
Sbjct 1136 ATGTCAAGTCAGCACGGCCCTTATAAGGTGGGCTACACACGTGCTACAATGGCAACTACA 1195
Query 1212 ATGAGCGGCAAAACCGTGAGGTGGAGCAAATCTCTAAAAGTTGTCTCAGTTCAGATTGCT 1271
|| | || | |||| |||| ||| |||| |||||||||||||||||| ||||| |
Sbjct 1196 ATAGGTCGCGAGACCGCAAGGTTTAGCTAATCCATAAAAGTTGTCTCAGTTCGGATTGTT 1255
Query 1272 CTCTGCAACTCGAGAGCATGAAGTTGGAATCGCTAGTAATCGCAAATCAGCATGTTGCGG 1331
|||||||||||||||||||||||| ||||||||||||||||| |||| |||| |||
Sbjct 1256 CTCTGCAACTCGAGAGCATGAAGTCGGAATCGCTAGTAATCGTGGATCATCATGCCACGG 1315
Query 1332 TGAATACGTTCTCGAGTCTTGTACACACTGCCCGTCACGCCATGGAAGTTGATCTTACC- 1390
|||||||||||||| |||||||||||||||||||||||||||||| | ||| |||| |
Sbjct 1316 TGAATACGTTCTCGGGTCTTGTACACACTGCCCGTCACGCCATGGGAATTGG-CTTAACT 1374
Query 1391 CGAAGATAACAGACTAACCGTAAGGAGGTAGTTATCTAAGGT-GGATTGATGACTGGGGT 1449
||||| | ||||||| ||||| | || || |||||| || || ||||| ||||
Sbjct 1375 CGAAGCTGGTGTGCTAACCGCAAGGAAGCAGCCATTTAAGGTTGGGTTAGTGACTAGGGT 1434
Query 1450 G 1450
|
Sbjct 1435 G 1435
>Neorickettsia sennetsu strain Miyayama 16S ribosomal RNA, partial sequence
Sequence ID: NR_074386.1 Length: 1498
Range 1: 6 to 1498
Score:1417 bits(767), Expect:0.0,
Identities:1264/1506(84%), Gaps:25/1506(1%), Strand: Plus/Plus
Query 8 TTAAGAGTTTGATCCTGGCTCAGAACAAACGCTGGCGGCAGGCTTAACACATGCAAGTCG 67
|| ||||||||||||||||||||||| |||||| |||| |||||||||||||||||||||
Sbjct 6 TTGAGAGTTTGATCCTGGCTCAGAACGAACGCTAGCGGTAGGCTTAACACATGCAAGTCG 65
Query 68 AACGAGTTTATAATTTAGCTTGCTAAATTATGG-CTAGTGGCAGACGGATGAGTAACACG 126
|||| | | || | |||||| | | ||| | ||||||||||| || ||||| ||
Sbjct 66 AACGGAATCA-AAGCT-GCTTGC-AGCCT-TGGTCCCGTGGCAGACGGGTGCGTAACGCG 121
Query 127 TAGGAATTTACCCAGTAGTATGGAATAGTCACTAGAAATAGTGAATAATACCATATACGC 186
| |||| || || |||||| |||||| || | |||| | || || ||| |||||||
Sbjct 122 TGGGAACTTGCCTGGTAGTAGGGAATAACCAGTGGAAACATTGGGCAACACCCTATACGC 181
Query 187 TCCACGGAGAAAAGATTTATCGCTATTGGATAAGCCTGCGTTAGATTAGTTAGTTGGTAG 246
| || | ||| |||||| ||||| |||| ||| |||||||||||| |||||||| |
Sbjct 182 CCTGAGGGGGAAA-ATTTATTGCTATCAGATAGGCCCGCGTTAGATTAGCTAGTTGGTGG 240
Query 247 AGTAATGGCCTACCAAGACGATGATCTATAGCTGGTCTAAGAGGACGATCAGCCATACTG 306
|||||||||||||||| ||| |||||||||||||||| |||||| ||||||||| ||||
Sbjct 241 GGTAATGGCCTACCAAGGCGACGATCTATAGCTGGTCTGAGAGGATGATCAGCCACACTG 300
Query 307 GAATTGAGATACGGTCCAGACTCCTACGGGAGGCAGCAGTGAGGAATATTGGACAATGGG 366
||| ||||| ||||||||||||||||||||||||||||||||||||||||||||||||||
Sbjct 301 GAACTGAGACACGGTCCAGACTCCTACGGGAGGCAGCAGTGAGGAATATTGGACAATGGG 360
Query 367 CGAAAGCCTGATCCAGCCATGCCGCATGAGTGATGAAGGTTTTAGAATTGTAAAGCTCTT 426
|||||||||||||||||||| |||||||||||||||||| | | |||||||||||||
Sbjct 361 CGAAAGCCTGATCCAGCCATACCGCATGAGTGATGAAGGCCCTTGGGTTGTAAAGCTCTT 420
Query 427 TTAGCAGAGAAGATAATGACGTTATCTGCAGAAGAAGTCCTGGCTAACTCCGTGCCAGCA 486
|||| | ||||||| ||||| || | |||||||||||| |||||||||||||||||||
Sbjct 421 TTAGTGGGGAAGATAGTGACGGTACCCACAGAAGAAGTCCCGGCTAACTCCGTGCCAGCA 480
Query 487 GCCGCGGTAATACGGAGAGGGCTAGCGTTGTTCGAAATTATTGGGCGTAAAGAGTACGCA 546
||||||||||||||||| |||||||||||||||| ||||| ||||||||||| || || |
Sbjct 481 GCCGCGGTAATACGGAGGGGGCTAGCGTTGTTCGGAATTACTGGGCGTAAAGGGTGCGTA 540
Query 547 GGTGGTTATGTAAGTTATTTGTGAAAGCCCTAAGCTTAACTTAGGAATTGCAATTAATAC 606
|| ||| |||||||| ||||||| || | ||||||| ||||| |||| |||| ||
Sbjct 541 GGCGGTCCCGTAAGTTAGGTGTGAAATCCTTGGGCTTAACCCAGGAACTGCATTTAAAAC 600
Query 607 TGCATAACTTGAATATGAAAGAGGATAGCAGAATTTCTAGTGTAGCGGTAAAATGCGTAG 666
||| ||| ||| ||| ||||| | |||||| | |||||| ||| |||| |||||
Sbjct 601 TGCGGGACTCGAACGTGAGAGAGGGCAATGGAATTTTTGGTGTAGGGGTGAAATCCGTAG 660
Query 667 ATATTAGAAAGAATAC--CAACAGCGAAGGCAGCTATC-TGGTTCATTATTGACACTGAG 723
|||| | | || | || || ||||| || | | | ||| ||| ||||| |||||
Sbjct 661 ATATCA-AGAGGA-ACGTCAGGGGCGAAAGC-GATTGCCTGGATCACAGTTGACGCTGAG 717
Query 724 GTACGAAAGCATGGGGAGCAAACAGGATTAGATACCCTGGTAGTCCATGCTGTAAACGTT 783
| |||||||| |||||||||||||||||||||||||||||||||||| |||||||||| |
Sbjct 718 GCACGAAAGCGTGGGGAGCAAACAGGATTAGATACCCTGGTAGTCCACGCTGTAAACGAT 777
Query 784 GAGTGCTAAATGTGGGA-ATTTTGATTTCCGTATTGTAGTTAACACGATAAGCACTCCGC 842
||||| |||| ||||| ||||| || | | | |||||| |||| || ||| ||||||||
Sbjct 778 GAGTGTTAAAAGTGGGTTATTTT-ATCTGC-T-TTGTAGCTAACGCGTTAAACACTCCGC 834
Query 843 CTGGGGACTACGATCGCAAGATTAAAACTCAAAGGAATTGACGGGGACTCGCACAAGCGG 902
|||||||||||| |||||||| ||||||||||||||||||||||||||||||||||||||
Sbjct 835 CTGGGGACTACGGTCGCAAGACTAAAACTCAAAGGAATTGACGGGGACTCGCACAAGCGG 894
Query 903 TGGAGCATGTGGTTTAATTCGATGCACCGCGAAGAACCTTACCACTTCTTGACATTGAGG 962
||||| |||||||||||||||||||| |||||| |||||||||| |||||||| | ||
Sbjct 895 TGGAGTATGTGGTTTAATTCGATGCAACGCGAAAAACCTTACCATACCTTGACAT-GTGG 953
Query 963 TTA-TATCCTTCCGAAAGGAAGGAGTCAGTTCGGCTGGACCTTA-ACAGGTGTTGCATGG 1020
| ||||| || ||| ||| |||||||||||||||||| | | |||||||||||||||
Sbjct 954 ATCGTATCCCTCTGAAGGGAGGGAGTCAGTTCGGCTGGATCCAACACAGGTGTTGCATGG 1013
Query 1021 CTGTCGTCAGCTCGTGTCGTAAGATGTTGGGTTAAGTCCCGTAACGAGCGCAACCCTCAT 1080
|||||||||||||||||||| |||||||||||||||||||| ||||||||||||||||||
Sbjct 1014 CTGTCGTCAGCTCGTGTCGTGAGATGTTGGGTTAAGTCCCGCAACGAGCGCAACCCTCAT 1073
Query 1081 TTTTAGTTGCTACTGGTTTA-CCAGGCACTCTaaaaaaaCTGTCAGTAATAAACTGAAGG 1139
|||||||| | |||| || || ||| ||| |||||| |||| | || ||| |||
Sbjct 1074 CCTTAGTTGCCAGCGGTTCGGCCGGGAACTTTAAGGAAACTGCCAGTGACAAGCTGGAGG 1133
Query 1140 AAGGAGAGGACGATGTCAAGTCATCATGGCCCTTATGAAGTGGGCTACACACGTGCTACA 1199
|||| | |||||| ||||||||||||||||||||||| |||||||||||||| |||||
Sbjct 1134 AAGGTGGGGACGACGTCAAGTCATCATGGCCCTTATGGTATGGGCTACACACGTACTACA 1193
Query 1200 ATGGCAACTACAATGAGCG-GCAAAACCGTGAGGTGGAGCAAATCT-CTAAAAGTTGTCT 1257
||||||||||||||| || || | ||||| ||||| |||||||| |||||||||||||
Sbjct 1194 ATGGCAACTACAATGGGCTAGCTACACCGTAAGGTGATGCAAATCTCCTAAAAGTTGTCT 1253
Query 1258 CAGTTCAGATTGCTCTCTGCAACTCGAGAGCATGAAGTTGGAATCGCTAGTAATCGCAAA 1317
|||| | |||||| |||||||||||| ||||||||||||||||||||||||||||| |
Sbjct 1254 CAGTACGGATTGCCTTCTGCAACTCGAAGGCATGAAGTTGGAATCGCTAGTAATCGCAGA 1313
Query 1318 TCAGCATGTTGCGGTGAATACGTTCTCGAGTCTTGTACACACTGCCCGTCACGCCATGGA 1377
|||||||| ||||||||||||||||||| |||||||||||||||||||||| |||||||
Sbjct 1314 TCAGCATGCTGCGGTGAATACGTTCTCGGGTCTTGTACACACTGCCCGTCAGGCCATGGG 1373
Query 1378 AGTTGATCTTACCCGAAGATAAC-AGACTAACCGTAAGGAGGTAGTTATCTAAGGTGGAT 1436
|||| ||||||| ||||| || || || |||| ||||||| || |||||| |||||
Sbjct 1374 AGTTCATCTTACTCGAAGCTAGTGAG-CTGACCGCAAGGAGGCAGCTATCTACGGTGGGG 1432
Query 1437 TGA-TGACTGGGGTGAAGTCGTAACAAGGTAGCTGTAGGAGAACCTGTGGCTGGATTACC 1495
|| |||||||||| |||||||||||||||||| ||||| ||||||| ||||||||||||
Sbjct 1433 TGGGTGACTGGGGTTAAGTCGTAACAAGGTAGCCGTAGGTGAACCTGCGGCTGGATTACC 1492
Query 1496 TCCTTT 1501
||||||
Sbjct 1493 TCCTTT 1498
>Ehrlichia muris strain AS145 16S ribosomal RNA, partial sequence
Sequence ID: NR_025962.1 Length: 1428
Range 1: 1 to 1392
Score:1413 bits(765), Expect:0.0,
Identities:1190/1397(85%), Gaps:21/1397(1%), Strand: Plus/Plus
Query 15 TTTGATCCTGGCTCAGAACAAACGCTGGCGGCAGGCTTAACACATGCAAGTCGAACG--- 71
||||||||||||||||||| ||||||||||||| || ||||||||||||||||||||
Sbjct 1 TTTGATCCTGGCTCAGAACGAACGCTGGCGGCAAGCCTAACACATGCAAGTCGAACGGAT 60
Query 72 AG-T--TTATAATTTAGCTTGCTAAATTATGGC---TAGTGGCAGACGGATGAGTAACAC 125
|| | ||| || | |||| | | || ||||||||||||| ||||||| |
Sbjct 61 AGCTACCCATAGCTTTTTTAGCTATAGGTTCGCTATTAGTGGCAGACGGGTGAGTAATGC 120
Query 126 GTAGGAATTTACCCAGTAGTATGGAATAGTCACTAGAAATAGTGAATAATACCATATACG 185
||||||| |||| ||||||||||||||| || ||||||| || |||||| ||||
Sbjct 121 ATAGGAATCTACCTAGTAGTATGGAATAGCCATTAGAAATGATGGGTAATACTGTATAAT 180
Query 186 CTCCACGGAGAAAAGATTTATCGCTATTGGATAAGCCTGCGTTAGATTAGTTAGTTGGTA 245
| | ||| | ||||||||||||||||| ||| ||||| ||||||||||||||||||||
Sbjct 181 CCCTGCGGGGGAAAGATTTATCGCTATTAGATGAGCCTATGTTAGATTAGTTAGTTGGTA 240
Query 246 GAGTAATGGCCTACCAAGACGATGATCTATAGCTGGTCTAAGAGGACGATCAGCCATACT 305
|||||||| ||||||||| |||||||||||||||||| |||||||||||||||| |||
Sbjct 241 AGGTAATGGCTTACCAAGACTATGATCTATAGCTGGTCTGAGAGGACGATCAGCCACACT 300
Query 306 GGAATTGAGATACGGTCCAGACTCCTACGGGAGGCAGCAGTGAGGAATATTGGACAATGG 365
|||| ||||||||||||||||||||||||||||||||||||| |||||||||||||||||
Sbjct 301 GGAACTGAGATACGGTCCAGACTCCTACGGGAGGCAGCAGTGGGGAATATTGGACAATGG 360
Query 366 GCGAAAGCCTGATCCAGCCATGCCGCATGAGTGATGAAGGTTTTAGAATTGTAAAGCTCT 425
|||||||||||||||||| ||||||| ||||||| ||||| || | ||||||||||||
Sbjct 361 GCGAAAGCCTGATCCAGCTATGCCGCGTGAGTGAAGAAGGCCTTCGGGTTGTAAAGCTCT 420
Query 426 TTTAGCAGAGAAGATAATGACGTTATCTGCAGAAGAAGTCCTGGCTAACTCCGTGCCAGC 485
|| | || ||||||||||||| || || ||||||||||| ||| ||||||||||||||
Sbjct 421 TTCAATAGGGAAGATAATGACGGTACCTATAGAAGAAGTCCCGGCAAACTCCGTGCCAGC 480
Query 486 AGCCGCGGTAATACGGAGAGGGCTAGCGTTGTTCGAAATTATTGGGCGTAAAGAGTACGC 545
|||||||||||||||||| |||| ||||||||||| ||||||||||||||||| | |||
Sbjct 481 AGCCGCGGTAATACGGAGGGGGCAAGCGTTGTTCGGAATTATTGGGCGTAAAGGGCACGT 540
Query 546 AGGTGGT-TATGTAAGTTATTTGTGAAAGCCCTAAGCTTAACTTAGGAATTGCAATTAAT 604
|||||| || |||||||| |||||| || ||||||||||| ||| || |||||
Sbjct 541 AGGTGGACTA-GTAAGTTAAAAGTGAAATACCAAAGCTTAACTTTGGAGCGGCTTTTAAT 599
Query 605 ACTGCATA-ACTTGAATATGAAAGAGGATAGCAGAATTTCTAGTGTAGCGGTAAAATGCG 663
||||| || ||| || ||||||||||||| ||||| ||||||||| ||| |||| ||
Sbjct 600 ACTGC-TAGACTAGAGGTCGAAAGAGGATAGCGGAATTCCTAGTGTAGAGGTGAAATTCG 658
Query 664 TAGATATTAGAAAGAATACCAACAGCGAAGGCAGCTATCTGGTTCATTATTGACACTGAG 723
|||||||||| | ||| |||| ||||| || ||| |||||||| || ||||||||||
Sbjct 659 TAGATATTAGGAGGAACACCAGTGGCGAAAGCGGCTGTCTGGTTCGATACTGACACTGAG 718
Query 724 GTACGAAAGCATGGGGAGCAAACAGGATTAGATACCCTGGTAGTCCATGCTGTAAACGTT 783
|| ||||||| |||||||||||||||||||||||||||||||||||| |||||||||| |
Sbjct 719 GTGCGAAAGCGTGGGGAGCAAACAGGATTAGATACCCTGGTAGTCCACGCTGTAAACGAT 778
Query 784 GAGTGCTAAATGTGGGAATTTTGATTTCCGTATTGTAGTTAACACGATAAGCACTCCGCC 843
|||||||||||||| | ||||| || | ||||||||| |||| || |||||||||||||
Sbjct 779 GAGTGCTAAATGTGAGGATTTT-ATCTTTGTATTGTAGCTAACGCGTTAAGCACTCCGCC 837
Query 844 TGGGGACTACGATCGCAAGATTAAAACTCAAAGGAATTGACGGGGACTCGCACAAGCGGT 903
||||||||||| |||||||| |||||||||||||||||||||||||| ||||||||||||
Sbjct 838 TGGGGACTACGGTCGCAAGACTAAAACTCAAAGGAATTGACGGGGACCCGCACAAGCGGT 897
Query 904 GGAGCATGTGGTTTAATTCGATGCACCGCGAAGAACCTTACCACTTCTTGACATTGAGGT 963
||||||||||||||||||||||||| |||||| ||||||||||||| ||||||| ||||
Sbjct 898 GGAGCATGTGGTTTAATTCGATGCAACGCGAAAAACCTTACCACTTTTTGACATGAAGGT 957
Query 964 TATATCCTTCCGAA-AGGAAGGAGTCAGTTCGGCTGGACCTTA-ACAGGTGTTGCATGGC 1021
||||| ||| || ||| ||||||||||||||||||||||| ||||||| ||||||||
Sbjct 958 CGTATCCCTCCTAACAGGG-GGAGTCAGTTCGGCTGGACCTTACACAGGTGCTGCATGGC 1016
Query 1022 TGTCGTCAGCTCGTGTCGTAAGATGTTGGGTTAAGTCCCGTAACGAGCGCAACCCTCATT 1081
||||||||||||||||||| |||||||||||||||||||| |||||||||||||||| |
Sbjct 1017 TGTCGTCAGCTCGTGTCGTGAGATGTTGGGTTAAGTCCCGCAACGAGCGCAACCCTCGTC 1076
Query 1082 TTTAGTTGCTA-CTGGTT-TACCAGGCACTCTaaaaaaaCTGTCAGTAATAAACTGAAGG 1139
|||||| | | | ||| | | |||||||||| |||||| |||| |||||||| |||
Sbjct 1077 CTTAGTTACCAACAGGTAATGCTGGGCACTCTAAGGAAACTGCCAGTGATAAACTGGAGG 1136
Query 1140 AAGGAGAGGACGATGTCAAGTCATCATGGCCCTTATGAAGTGGGCTACACACGTGCTACA 1199
|||| | ||| |||||||||||| || ||||||||| | |||||||||||||||||||||
Sbjct 1137 AAGGTGGGGATGATGTCAAGTCAGCACGGCCCTTATAAGGTGGGCTACACACGTGCTACA 1196
Query 1200 ATGGCAACTACAATGAGCGGCAAAACCGTGAGGTGGAGCAAATCTCTAAAAGTTGTCTCA 1259
|||||||||||||| | || | |||| |||| ||| |||| ||||||||||||||
Sbjct 1197 ATGGCAACTACAATAGGTCGCGAGACCGCAAGGTTTAGCTAATCCATAAAAGTTGTCTCA 1256
Query 1260 GTTCAGATTGCTCTCTGCAACTCGAGAGCATGAAGTTGGAATCGCTAGTAATCGCAAATC 1319
|||| ||||| ||||||||||||||||||||||||| ||||||||||||||||| |||
Sbjct 1257 GTTCGGATTGTTCTCTGCAACTCGAGAGCATGAAGTCGGAATCGCTAGTAATCGTGGATC 1316
Query 1320 AGCATGTTGCGGTGAATACGTTCTCGAGTCTTGTACACACTGCCCGTCACGCCATGGAAG 1379
| |||| ||||||||||||||||| |||||||||||||||||||||||||||||| |
Sbjct 1317 ATCATGCCACGGTGAATACGTTCTCGGGTCTTGTACACACTGCCCGTCACGCCATGGGAA 1376
Query 1380 TTGATCTTACC-CGAAG 1395
||| |||| | |||||
Sbjct 1377 TTGG-CTTAACTCGAAG 1392
>Ehrlichia minasensis strain UFMG-EV 16S ribosomal RNA, partial sequence
Sequence ID: NR_148800.1 Length: 1384
Range 1: 1 to 1374
Score:1400 bits(758), Expect:0.0,
Identities:1179/1383(85%), Gaps:25/1383(1%), Strand: Plus/Plus
Query 13 AGTTTGATCCTGGCTCAGAACAAACGCTGGCGGCAGGCTTAACACATGCAAGTCGAACG- 71
||||||||| ||||||||||| ||||||||||||| || ||||||||||||||||||||
Sbjct 1 AGTTTGATCATGGCTCAGAACGAACGCTGGCGGCAAGCCTAACACATGCAAGTCGAACGG 60
Query 72 A-GTTTATAATTTAGC--TT-GCTA-A-ATTATGGCTAGTGGCAGACGGATGAGTAACAC 125
| |||| | |||| || |||| | || | ||||||||||||| ||||||| |
Sbjct 61 ACAATTAT-TTATAGCTTTTGGCTATAGGCAATTGTTAGTGGCAGACGGGTGAGTAATGC 119
Query 126 GTAGGAATTTACCCAGTAGTATGGAATAGTCACTAGAAATAGTGAATAATACCATATACG 185
|||||||| |||| ||||||| ||||||| || ||||||| || |||||| ||||
Sbjct 120 GTAGGAATCTACCTAGTAGTACGGAATAGCCATTAGAAATGATGGGTAATACTGTATAAT 179
Query 186 CTCCACGGAGAAAAGATTTATCGCTATTGGATAAGCCTGCGTTAGATTAGTTAGTTGGTA 245
| || ||| | ||||||||||||||||| ||| ||||| ||||||||||| |||||||||
Sbjct 180 CCCCGCGGGGGAAAGATTTATCGCTATTAGATGAGCCTACGTTAGATTAGCTAGTTGGTA 239
Query 246 GAGTAATGGCCTACCAAGACGATGATCTATAGCTGGTCTAAGAGGACGATCAGCCATACT 305
|||||||| ||||||| | |||||||||||||||||| |||||||||||||||| |||
Sbjct 240 AGGTAATGGCTTACCAAGGCTATGATCTATAGCTGGTCTGAGAGGACGATCAGCCACACT 299
Query 306 GGAATTGAGATACGGTCCAGACTCCTACGGGAGGCAGCAGTGAGGAATATTGGACAATGG 365
|||| ||||||||||||||||||||||||||||||||||||| |||||||||||||||||
Sbjct 300 GGAACTGAGATACGGTCCAGACTCCTACGGGAGGCAGCAGTGGGGAATATTGGACAATGG 359
Query 366 GCGAAAGCCTGATCCAGCCATGCCGCATGAGTGATGAAGGTTTTAGAATTGTAAAGCTCT 425
|||||||||||||||||| ||||||| ||||||| ||||| || | ||||||| ||||
Sbjct 360 GCGAAAGCCTGATCCAGCTATGCCGCGTGAGTGAAGAAGGCCTTCGGGTTGTAAAACTCT 419
Query 426 TTTAGCAGAGAAGATAATGACGTTATCTGCAGAAGAAGTCCTGGCTAACTCCGTGCCAGC 485
|| | || ||||||||||||| || || ||||||||||| ||| ||||| ||||||||
Sbjct 420 TTCAATAGGGAAGATAATGACGGTACCTATAGAAGAAGTCCCGGCAAACTCTGTGCCAGC 479
Query 486 AGCCGCGGTAATACGGAGAGGGCTAGCGTTGTTCGAAATTATTGGGCGTAAAGAGTACGC 545
|||||||||||||||||| |||| ||||||||||| ||||||||||||||||| | |||
Sbjct 480 AGCCGCGGTAATACGGAGGGGGCAAGCGTTGTTCGGAATTATTGGGCGTAAAGGGCACGT 539
Query 546 AGGTGGT-TATGTAAGTTATTTGTGAAAGCCCTAAGCTTAACTTAGGAATTGCAATTAAT 604
|| ||| || |||||||| |||||| || ||||||||||| ||| || |||||
Sbjct 540 AG-TGGACTA-GTAAGTTAAAAGTGAAATACCAAAGCTTAACTTTGGAGCGGCTTTTAAT 597
Query 605 ACTGCATA-ACTTGAATATGAAAGAGGATAGCAGAATTTCTAGTGTAGCGGTAAAATGCG 663
||||| || ||| || ||||||||||||| ||||| ||||||||| ||| |||| ||
Sbjct 598 ACTGC-TAGACTAGAGGTCGAAAGAGGATAGCGGAATTCCTAGTGTAGAGGTGAAATTCG 656
Query 664 TAGATATTAGAAAGAATACCAACAGCGAAGGCAGCTATCTGGTTCATTATTGACACTGAG 723
|||||||||| | ||| |||| |||||||| |||||||||||| || ||||||||||
Sbjct 657 TAGATATTAGGAGGAACACCAGTTGCGAAGGCGGCTATCTGGTTCGATACTGACACTGAG 716
Query 724 GTACGAAAGCAT-GGGGAGCAAACAGGATTAGATACCCTGGTAGTCCATGCTGTAAACGT 782
|| ||||||| | ||||||||||||||||||||||||||||||||||| ||||| ||||
Sbjct 717 GTGCGAAAGCGTGGGGGAGCAAACAGGATTAGATACCCTGGTAGTCCACGCTGT-AACGA 775
Query 783 TGAGTGCTAAATGTGGGAATTTTGATTTCCGTATTGTAGTTAACACGATAAGCACTCCGC 842
||||||||||||||| | ||||| || | ||| ||||| |||| || ||||||||||||
Sbjct 776 TGAGTGCTAAATGTGAGGATTTT-ATCTTTGTA-TGTAGCTAACGCGTTAAGCACTCCGC 833
Query 843 CTGGGGACTACGATCGCAAGATTAAAACTCAAAGGAATTGACGGGGACTCGCACAAGC-G 901
|||||||||||| |||||||| |||||||||||||||||||||||||| ||||||||| |
Sbjct 834 CTGGGGACTACGGTCGCAAGACTAAAACTCAAAGGAATTGACGGGGACCCGCACAAGCGG 893
Query 902 GTGGAGCATGTGGTTTAATTCGATGCACCGCGAAGAACCTTACCACTTCTTGACATTGAG 961
|||||||||||||||||||||||||| |||||| ||||||||||||| ||||||| ||
Sbjct 894 GTGGAGCATGTGGTTTAATTCGATGCTACGCGAAAAACCTTACCACTTTTTGACATGAAG 953
Query 962 GTTATATCCTTCCGAA-AGGAAGGAGTCAGTTCGGCTGGACCTTA-ACAGGTGTTGCATG 1019
|| ||||| ||| || ||| ||||||||||||||||||||||| ||||||| ||||||
Sbjct 954 GTCGTATCCCTCCTAACAGGG-GGAGTCAGTTCGGCTGGACCTTACACAGGTGCTGCATG 1012
Query 1020 GCTGTCGTCAGCTCGTGTCGTAAGATGTTGGGTTAAGTCCCGTAACGAGCGCAACCCTCA 1079
| ||||||||||||||||||| |||||||||||||||||||| |||||||||||||||||
Sbjct 1013 GTTGTCGTCAGCTCGTGTCGTGAGATGTTGGGTTAAGTCCCGCAACGAGCGCAACCCTCA 1072
Query 1080 TTTTTAGTTGCTA-CTGGTT-TACCAGGCACTCTaaaaaaaCTGTCAGTAATAAACTGAA 1137
|| |||||| | | | ||| | | |||||||||| |||||| |||| |||||||| |
Sbjct 1073 TTCTTAGTTACCAACAGGTAATGCTGGGCACTCTAAGGAAACTGCCAGTGATAAACTGGA 1132
Query 1138 GGAAGGAGAGGACGATGTCAAGTCATCATGGCCCTTATGAAGTGGGCTACACACGTGCTA 1197
|||||| | ||| |||||||| ||| || ||||||||| | |||||||||||||||||||
Sbjct 1133 GGAAGGTGGGGATGATGTCAAATCAGCACGGCCCTTATAAGGTGGGCTACACACGTGCTA 1192
Query 1198 CAATGGCAACTACAATGAGCG-GCAAAACCGTGAGGTGGAGCAAATCTCTAAAAGTTGTC 1256
|||||||||||||||| || || | |||| |||| ||| |||| |||||||||||
Sbjct 1193 CAATGGCAACTACAAT-AGGTTGCGAGACCGCAAGGTTTAGCTAATCCATAAAAGTTGTC 1251
Query 1257 TCAGTTCAGATTGCTCTCTGCAACTCGAGAGCATGAAGTTGGAATCGCTAGTAATCGCAA 1316
||||||| ||||| ||||||||||||||||||||||||| |||||||||||||||||
Sbjct 1252 TCAGTTCGGATTGTTCTCTGCAACTCGAGAGCATGAAGTCGGAATCGCTAGTAATCGTGG 1311
Query 1317 ATCAGCATGTTGCGGTGAATACGTTCTCGAGTCTTGTACACACTGCCCGTCACGCCATGG 1376
|||| || | ||||||||||||||||| ||||||||||||||||||||||||||||||
Sbjct 1312 ATCATCACGCCACGGTGAATACGTTCTCGGGTCTTGTACACACTGCCCGTCACGCCATGG 1371
Query 1377 AAG 1379
|||
Sbjct 1372 AAG 1374
>Neorickettsia risticii str. Illinois 16S ribosomal RNA, partial sequence
Sequence ID: NR_074389.1 Length: 1498
Range 1: 6 to 1498
Score:1400 bits(758), Expect:0.0,
Identities:1261/1506(84%), Gaps:25/1506(1%), Strand: Plus/Plus
Query 8 TTAAGAGTTTGATCCTGGCTCAGAACAAACGCTGGCGGCAGGCTTAACACATGCAAGTCG 67
|| ||||||||||||||||||||||| |||||| |||| |||||||||||||||||||||
Sbjct 6 TTGAGAGTTTGATCCTGGCTCAGAACGAACGCTAGCGGTAGGCTTAACACATGCAAGTCG 65
Query 68 AACGAGTTTATAATTTAGCTTGCTAAATTATGG-CTAGTGGCAGACGGATGAGTAACACG 126
|||| | | | |||||| | | ||| | ||||||||||| || ||||| ||
Sbjct 66 AACGGAATCA-GGGCT-GCTTGC-AGCCT-TGGTCCCGTGGCAGACGGGTGCGTAACGCG 121
Query 127 TAGGAATTTACCCAGTAGTATGGAATAGTCACTAGAAATAGTGAATAATACCATATACGC 186
| |||| || || |||||| |||||| || | |||| | || || ||| |||||||
Sbjct 122 TGGGAACTTGCCTGGTAGTAGGGAATAACCAGTGGAAACATTGGGCAACACCCTATACGC 181
Query 187 TCCACGGAGAAAAGATTTATCGCTATTGGATAAGCCTGCGTTAGATTAGTTAGTTGGTAG 246
| || | ||| |||||| ||||| |||| ||| |||||||||||| |||||||| |
Sbjct 182 CCTGAGGGGGAAA-ATTTATTGCTATCAGATAGGCCCGCGTTAGATTAGCTAGTTGGTGG 240
Query 247 AGTAATGGCCTACCAAGACGATGATCTATAGCTGGTCTAAGAGGACGATCAGCCATACTG 306
|||||||||||||||| ||| |||||||||||||||| |||||| ||||||||| ||||
Sbjct 241 GGTAATGGCCTACCAAGGCGACGATCTATAGCTGGTCTGAGAGGATGATCAGCCACACTG 300
Query 307 GAATTGAGATACGGTCCAGACTCCTACGGGAGGCAGCAGTGAGGAATATTGGACAATGGG 366
||| ||||| ||||||||||||||||||||||||||||||||||||||||||||||||||
Sbjct 301 GAACTGAGACACGGTCCAGACTCCTACGGGAGGCAGCAGTGAGGAATATTGGACAATGGG 360
Query 367 CGAAAGCCTGATCCAGCCATGCCGCATGAGTGATGAAGGTTTTAGAATTGTAAAGCTCTT 426
|||||||||||||||||||| |||||||||||||||||| | | |||||||||||||
Sbjct 361 CGAAAGCCTGATCCAGCCATACCGCATGAGTGATGAAGGCCCTTGGGTTGTAAAGCTCTT 420
Query 427 TTAGCAGAGAAGATAATGACGTTATCTGCAGAAGAAGTCCTGGCTAACTCCGTGCCAGCA 486
|||| | ||||||||||||| || | |||||||||||| |||||||||||||||||||
Sbjct 421 TTAGTGGGGAAGATAATGACGGTACCCACAGAAGAAGTCCCGGCTAACTCCGTGCCAGCA 480
Query 487 GCCGCGGTAATACGGAGAGGGCTAGCGTTGTTCGAAATTATTGGGCGTAAAGAGTACGCA 546
||||||||||||||||| |||||||||||||||| ||||| ||||||||||| || || |
Sbjct 481 GCCGCGGTAATACGGAGGGGGCTAGCGTTGTTCGGAATTACTGGGCGTAAAGGGTGCGTA 540
Query 547 GGTGGTTATGTAAGTTATTTGTGAAAGCCCTAAGCTTAACTTAGGAATTGCAATTAATAC 606
|| ||| |||||||| ||||||| || | ||||||| | ||| |||| |||| ||
Sbjct 541 GGCGGTCCCGTAAGTTAGGTGTGAAATCCTTGGGCTTAACCCAAGAACTGCATTTAAAAC 600
Query 607 TGCATAACTTGAATATGAAAGAGGATAGCAGAATTTCTAGTGTAGCGGTAAAATGCGTAG 666
|| ||| ||| ||| ||||| | |||||| | |||||| ||| |||| |||||
Sbjct 601 TGTGGGACTCGAACGTGAGAGAGGGCAATGGAATTTTTGGTGTAGGGGTGAAATCCGTAG 660
Query 667 ATATTAGAAAGAATAC--CAACAGCGAAGGCAGCTATC-TGGTTCATTATTGACACTGAG 723
|||| | | || | || || ||||| || | | | ||| ||| ||||| |||||
Sbjct 661 ATATCA-AGAGGA-ACGTCAGGGGCGAAAGC-GATTGCCTGGATCACAGTTGACGCTGAG 717
Query 724 GTACGAAAGCATGGGGAGCAAACAGGATTAGATACCCTGGTAGTCCATGCTGTAAACGTT 783
| |||||||| |||||||||||||||||||||||||||||||||||| |||||||||| |
Sbjct 718 GCACGAAAGCGTGGGGAGCAAACAGGATTAGATACCCTGGTAGTCCACGCTGTAAACGAT 777
Query 784 GAGTGCTAAATGTGGGA-ATTTTGATTTCCGTATTGTAGTTAACACGATAAGCACTCCGC 842
||||| |||| ||||| ||||| || | | | |||||| |||| || ||| ||||||||
Sbjct 778 GAGTGTTAAAAGTGGGTTATTTT-ATCTGC-T-TTGTAGCTAACGCGTTAAACACTCCGC 834
Query 843 CTGGGGACTACGATCGCAAGATTAAAACTCAAAGGAATTGACGGGGACTCGCACAAGCGG 902
|||||||||||| |||||||| ||||||||||||||||||||||||||||||||||||||
Sbjct 835 CTGGGGACTACGGTCGCAAGACTAAAACTCAAAGGAATTGACGGGGACTCGCACAAGCGG 894
Query 903 TGGAGCATGTGGTTTAATTCGATGCACCGCGAAGAACCTTACCACTTCTTGACATTGAGG 962
||||| |||||||||||||||||||| |||||| |||||||||| |||||||| | ||
Sbjct 895 TGGAGTATGTGGTTTAATTCGATGCAACGCGAAAAACCTTACCATACCTTGACAT-GTGG 953
Query 963 -TTATATCCTTCCGAAAGGAAGGAGTCAGTTCGGCTGGACCTTA-ACAGGTGTTGCATGG 1020
|| ||||| || ||| ||| |||||||||||||||||| | | |||||||||||||||
Sbjct 954 ATTGTATCCCTCTGAAGGGAGGGAGTCAGTTCGGCTGGATCCAACACAGGTGTTGCATGG 1013
Query 1021 CTGTCGTCAGCTCGTGTCGTAAGATGTTGGGTTAAGTCCCGTAACGAGCGCAACCCTCAT 1080
|||||||||||||||||||| |||||||||||||||||||| ||||||||||||||||||
Sbjct 1014 CTGTCGTCAGCTCGTGTCGTGAGATGTTGGGTTAAGTCCCGCAACGAGCGCAACCCTCAT 1073
Query 1081 TTTTAGTTGCTACTGGTTTA-CCAGGCACTCTaaaaaaaCTGTCAGTAATAAACTGAAGG 1139
|||||||| | |||| || || ||| ||| |||||| |||| | || ||| |||
Sbjct 1074 CCTTAGTTGCCAGCGGTTCGGCCGGGAACTTTAAGGAAACTGCCAGTGACAAGCTGGAGG 1133
Query 1140 AAGGAGAGGACGATGTCAAGTCATCATGGCCCTTATGAAGTGGGCTACACACGTGCTACA 1199
|||| | |||||| ||||||||||||||||||||||| |||||||||||||| |||||
Sbjct 1134 AAGGTGGGGACGACGTCAAGTCATCATGGCCCTTATGGTATGGGCTACACACGTACTACA 1193
Query 1200 ATGGCAACTACAATGAGCG-GCAAAACCGTGAGGTGGAGCAAATCTCTAAAA-GTTGTCT 1257
|||||||||||||||||| || | ||||| ||||| || ||||||| ||| |||||||
Sbjct 1194 ATGGCAACTACAATGAGCTAGCTACACCGTAAGGTGACGCCAATCTCTTAAAGGTTGTCT 1253
Query 1258 CAGTTCAGATTGCTCTCTGCAACTCGAGAGCATGAAGTTGGAATCGCTAGTAATCGCAAA 1317
|||| | |||||| |||||||||||| ||||||||||||||||||||||||||||| |
Sbjct 1254 CAGTACGGATTGCCTTCTGCAACTCGAAGGCATGAAGTTGGAATCGCTAGTAATCGCAGA 1313
Query 1318 TCAGCATGTTGCGGTGAATACGTTCTCGAGTCTTGTACACACTGCCCGTCACGCCATGGA 1377
|||||||| ||||||||||||||||||| |||||||||||||||||||||| |||||||
Sbjct 1314 TCAGCATGCTGCGGTGAATACGTTCTCGGGTCTTGTACACACTGCCCGTCAGGCCATGGG 1373
Query 1378 AGTTGATCTTACCCGAAGATAAC-AGACTAACCGTAAGGAGGTAGTTATCTAAGGTGGAT 1436
|||| ||||||| ||||| || || || |||| ||||||| || |||||| |||||
Sbjct 1374 AGTTCATCTTACTCGAAGCTAGTGAG-CTGACCGCAAGGAGGCAGCTATCTACGGTGGGG 1432
Query 1437 TGA-TGACTGGGGTGAAGTCGTAACAAGGTAGCTGTAGGAGAACCTGTGGCTGGATTACC 1495
|| |||||||||| |||||||||||||||||| ||||| ||||||| ||||||||||||
Sbjct 1433 TGGGTGACTGGGGTTAAGTCGTAACAAGGTAGCCGTAGGTGAACCTGCGGCTGGATTACC 1492
Query 1496 TCCTTT 1501
||||||
Sbjct 1493 TCCTTT 1498
>Neorickettsia risticii str. Illinois 16S ribosomal RNA, partial sequence
Sequence ID: NR_029162.1 Length: 1498
Range 1: 6 to 1498
Score:1400 bits(758), Expect:0.0,
Identities:1261/1506(84%), Gaps:25/1506(1%), Strand: Plus/Plus
Query 8 TTAAGAGTTTGATCCTGGCTCAGAACAAACGCTGGCGGCAGGCTTAACACATGCAAGTCG 67
|| ||||||||||||||||||||||| |||||| |||| |||||||||||||||||||||
Sbjct 6 TTGAGAGTTTGATCCTGGCTCAGAACGAACGCTAGCGGTAGGCTTAACACATGCAAGTCG 65
Query 68 AACGAGTTTATAATTTAGCTTGCTAAATTATGG-CTAGTGGCAGACGGATGAGTAACACG 126
|||| | | | |||||| | | ||| | ||||||||||| || ||||| ||
Sbjct 66 AACGGAATCA-GGGCT-GCTTGC-AGCCT-TGGTCCCGTGGCAGACGGGTGCGTAACGCG 121
Query 127 TAGGAATTTACCCAGTAGTATGGAATAGTCACTAGAAATAGTGAATAATACCATATACGC 186
| |||| || || |||||| |||||| || | |||| | || || ||| |||||||
Sbjct 122 TGGGAACTTGCCTGGTAGTAGGGAATAACCAGTGGAAACATTGGGCAACACCCTATACGC 181
Query 187 TCCACGGAGAAAAGATTTATCGCTATTGGATAAGCCTGCGTTAGATTAGTTAGTTGGTAG 246
| || | ||| |||||| ||||| |||| ||| |||||||||||| |||||||| |
Sbjct 182 CCTGAGGGGGAAA-ATTTATTGCTATCAGATAGGCCCGCGTTAGATTAGCTAGTTGGTGG 240
Query 247 AGTAATGGCCTACCAAGACGATGATCTATAGCTGGTCTAAGAGGACGATCAGCCATACTG 306
|||||||||||||||| ||| |||||||||||||||| |||||| ||||||||| ||||
Sbjct 241 GGTAATGGCCTACCAAGGCGACGATCTATAGCTGGTCTGAGAGGATGATCAGCCACACTG 300
Query 307 GAATTGAGATACGGTCCAGACTCCTACGGGAGGCAGCAGTGAGGAATATTGGACAATGGG 366
||| ||||| ||||||||||||||||||||||||||||||||||||||||||||||||||
Sbjct 301 GAACTGAGACACGGTCCAGACTCCTACGGGAGGCAGCAGTGAGGAATATTGGACAATGGG 360
Query 367 CGAAAGCCTGATCCAGCCATGCCGCATGAGTGATGAAGGTTTTAGAATTGTAAAGCTCTT 426
|||||||||||||||||||| |||||||||||||||||| | | |||||||||||||
Sbjct 361 CGAAAGCCTGATCCAGCCATACCGCATGAGTGATGAAGGCCCTTGGGTTGTAAAGCTCTT 420
Query 427 TTAGCAGAGAAGATAATGACGTTATCTGCAGAAGAAGTCCTGGCTAACTCCGTGCCAGCA 486
|||| | ||||||||||||| || | |||||||||||| |||||||||||||||||||
Sbjct 421 TTAGTGGGGAAGATAATGACGGTACCCACAGAAGAAGTCCCGGCTAACTCCGTGCCAGCA 480
Query 487 GCCGCGGTAATACGGAGAGGGCTAGCGTTGTTCGAAATTATTGGGCGTAAAGAGTACGCA 546
||||||||||||||||| |||||||||||||||| ||||| ||||||||||| || || |
Sbjct 481 GCCGCGGTAATACGGAGGGGGCTAGCGTTGTTCGGAATTACTGGGCGTAAAGGGTGCGTA 540
Query 547 GGTGGTTATGTAAGTTATTTGTGAAAGCCCTAAGCTTAACTTAGGAATTGCAATTAATAC 606
|| ||| |||||||| ||||||| || | ||||||| | ||| |||| |||| ||
Sbjct 541 GGCGGTCCCGTAAGTTAGGTGTGAAATCCTTGGGCTTAACCCAAGAACTGCATTTAAAAC 600
Query 607 TGCATAACTTGAATATGAAAGAGGATAGCAGAATTTCTAGTGTAGCGGTAAAATGCGTAG 666
|| ||| ||| ||| ||||| | |||||| | |||||| ||| |||| |||||
Sbjct 601 TGTGGGACTCGAACGTGAGAGAGGGCAATGGAATTTTTGGTGTAGGGGTGAAATCCGTAG 660
Query 667 ATATTAGAAAGAATAC--CAACAGCGAAGGCAGCTATC-TGGTTCATTATTGACACTGAG 723
|||| | | || | || || ||||| || | | | ||| ||| ||||| |||||
Sbjct 661 ATATCA-AGAGGA-ACGTCAGGGGCGAAAGC-GATTGCCTGGATCACAGTTGACGCTGAG 717
Query 724 GTACGAAAGCATGGGGAGCAAACAGGATTAGATACCCTGGTAGTCCATGCTGTAAACGTT 783
| |||||||| |||||||||||||||||||||||||||||||||||| |||||||||| |
Sbjct 718 GCACGAAAGCGTGGGGAGCAAACAGGATTAGATACCCTGGTAGTCCACGCTGTAAACGAT 777
Query 784 GAGTGCTAAATGTGGGA-ATTTTGATTTCCGTATTGTAGTTAACACGATAAGCACTCCGC 842
||||| |||| ||||| ||||| || | | | |||||| |||| || ||| ||||||||
Sbjct 778 GAGTGTTAAAAGTGGGTTATTTT-ATCTGC-T-TTGTAGCTAACGCGTTAAACACTCCGC 834
Query 843 CTGGGGACTACGATCGCAAGATTAAAACTCAAAGGAATTGACGGGGACTCGCACAAGCGG 902
|||||||||||| |||||||| ||||||||||||||||||||||||||||||||||||||
Sbjct 835 CTGGGGACTACGGTCGCAAGACTAAAACTCAAAGGAATTGACGGGGACTCGCACAAGCGG 894
Query 903 TGGAGCATGTGGTTTAATTCGATGCACCGCGAAGAACCTTACCACTTCTTGACATTGAGG 962
||||| |||||||||||||||||||| |||||| |||||||||| |||||||| | ||
Sbjct 895 TGGAGTATGTGGTTTAATTCGATGCAACGCGAAAAACCTTACCATACCTTGACAT-GTGG 953
Query 963 -TTATATCCTTCCGAAAGGAAGGAGTCAGTTCGGCTGGACCTTA-ACAGGTGTTGCATGG 1020
|| ||||| || ||| ||| |||||||||||||||||| | | |||||||||||||||
Sbjct 954 ATTGTATCCCTCTGAAGGGAGGGAGTCAGTTCGGCTGGATCCAACACAGGTGTTGCATGG 1013
Query 1021 CTGTCGTCAGCTCGTGTCGTAAGATGTTGGGTTAAGTCCCGTAACGAGCGCAACCCTCAT 1080
|||||||||||||||||||| |||||||||||||||||||| ||||||||||||||||||
Sbjct 1014 CTGTCGTCAGCTCGTGTCGTGAGATGTTGGGTTAAGTCCCGCAACGAGCGCAACCCTCAT 1073
Query 1081 TTTTAGTTGCTACTGGTTTA-CCAGGCACTCTaaaaaaaCTGTCAGTAATAAACTGAAGG 1139
|||||||| | |||| || || ||| ||| |||||| |||| | || ||| |||
Sbjct 1074 CCTTAGTTGCCAGCGGTTCGGCCGGGAACTTTAAGGAAACTGCCAGTGACAAGCTGGAGG 1133
Query 1140 AAGGAGAGGACGATGTCAAGTCATCATGGCCCTTATGAAGTGGGCTACACACGTGCTACA 1199
|||| | |||||| ||||||||||||||||||||||| |||||||||||||| |||||
Sbjct 1134 AAGGTGGGGACGACGTCAAGTCATCATGGCCCTTATGGTATGGGCTACACACGTACTACA 1193
Query 1200 ATGGCAACTACAATGAGCG-GCAAAACCGTGAGGTGGAGCAAATCTCTAAAA-GTTGTCT 1257
|||||||||||||||||| || | ||||| ||||| || ||||||| ||| |||||||
Sbjct 1194 ATGGCAACTACAATGAGCTAGCTACACCGTAAGGTGACGCCAATCTCTTAAAGGTTGTCT 1253
Query 1258 CAGTTCAGATTGCTCTCTGCAACTCGAGAGCATGAAGTTGGAATCGCTAGTAATCGCAAA 1317
|||| | |||||| |||||||||||| ||||||||||||||||||||||||||||| |
Sbjct 1254 CAGTACGGATTGCCTTCTGCAACTCGAAGGCATGAAGTTGGAATCGCTAGTAATCGCAGA 1313
Query 1318 TCAGCATGTTGCGGTGAATACGTTCTCGAGTCTTGTACACACTGCCCGTCACGCCATGGA 1377
|||||||| ||||||||||||||||||| |||||||||||||||||||||| |||||||
Sbjct 1314 TCAGCATGCTGCGGTGAATACGTTCTCGGGTCTTGTACACACTGCCCGTCAGGCCATGGG 1373
Query 1378 AGTTGATCTTACCCGAAGATAAC-AGACTAACCGTAAGGAGGTAGTTATCTAAGGTGGAT 1436
|||| ||||||| ||||| || || || |||| ||||||| || |||||| |||||
Sbjct 1374 AGTTCATCTTACTCGAAGCTAGTGAG-CTGACCGCAAGGAGGCAGCTATCTACGGTGGGG 1432
Query 1437 TGA-TGACTGGGGTGAAGTCGTAACAAGGTAGCTGTAGGAGAACCTGTGGCTGGATTACC 1495
|| |||||||||| |||||||||||||||||| ||||| ||||||| ||||||||||||
Sbjct 1433 TGGGTGACTGGGGTTAAGTCGTAACAAGGTAGCCGTAGGTGAACCTGCGGCTGGATTACC 1492
Query 1496 TCCTTT 1501
||||||
Sbjct 1493 TCCTTT 1498
>Ehrlichia canis strain Oklahoma 16S ribosomal RNA, partial sequence
Sequence ID: NR_118741.1 Length: 1433
Range 1: 1 to 1433
Score:1399 bits(757), Expect:0.0,
Identities:1218/1442(84%), Gaps:26/1442(1%), Strand: Plus/Plus
Query 26 CTCAGAACAAACGCTGGCGGCAGGCTTAACACATGCAAGTCGAACG-A-GTTTATAATTT 83
|||||||| ||||||||||||| || |||||||||||||||||||| | |||| | |
Sbjct 1 CTCAGAACGAACGCTGGCGGCAAGCCTAACACATGCAAGTCGAACGGACAATTAT-TTAT 59
Query 84 AG-CT-T-GCTA-A-ATTATGGCTAGTGGCAGACGGATGAGTAACACGTAGGAATTTACC 138
|| || | |||| | || | ||||||||||||| ||||||| ||||||||| ||||
Sbjct 60 AGCCTCTGGCTATAGGAAATTGTTAGTGGCAGACGGGTGAGTAATGCGTAGGAATCTACC 119
Query 139 CAGTAGTATGGAATAGTCACTAGAAATAGTGAATAATACCATATACGCTCCACGGAGAAA 198
||||||| ||||||| || ||||||| ||| |||||| |||| | || || | ||
Sbjct 120 TAGTAGTACGGAATAGCCATTAGAAATGGTGGGTAATACTGTATAATCCCCGAGGGGGAA 179
Query 199 AGATTTATCGCTATTGGATAAGCCTGCGTTAGATTAGTTAGTTGGTAGA-GTAATGGCCT 257
||||||||||||||| ||||||||| ||||||||||| |||||||| || |||||||| |
Sbjct 180 AGATTTATCGCTATTAGATAAGCCTACGTTAGATTAGCTAGTTGGT-GAGGTAATGGCTT 238
Query 258 ACCAAGACGATGATCTATAGCTGGTCTAAGAGGACGATCAGCCATACTGGAATTGAGATA 317
|||||| | |||||||||||||||||| |||||||||||||||| ||||||| |||||||
Sbjct 239 ACCAAGGCTATGATCTATAGCTGGTCTGAGAGGACGATCAGCCACACTGGAACTGAGATA 298
Query 318 CGGTCCAGACTCCTACGGGAGGCAGCAGTGAGGAATATTGGACAATGGGCGAAAGCCTGA 377
|||||||||||||||||||||||||||||| |||||||||||||||||||||||||||||
Sbjct 299 CGGTCCAGACTCCTACGGGAGGCAGCAGTGGGGAATATTGGACAATGGGCGAAAGCCTGA 358
Query 378 TCCAGCCATGCCGCATGAGTGATGAAGGTTTTAGAATTGTAAAGCTCTTTTAGCAGAGAA 437
|||||| ||||||| ||||||| ||||| || | ||||||| |||||| | || |||
Sbjct 359 TCCAGCTATGCCGCGTGAGTGAAGAAGGCCTTCGGGTTGTAAAACTCTTTCAATAGGGAA 418
Query 438 GATAATGACGTTATCTGCAGAAGAAGTCCTGGCTAACTCCGTGCCAGCAGCCGCGGTAAT 497
|||||||||| || || ||||||||||| ||| ||||| ||||||||||||||||||||
Sbjct 419 GATAATGACGGTACCTATAGAAGAAGTCCCGGCAAACTCTGTGCCAGCAGCCGCGGTAAT 478
Query 498 ACGGAGAGGGCTAGCGTTGTTCGAAATTATTGGGCGTAAAGAGTACGCAGGTGGT-TATG 556
|||||| |||| ||||||||||| ||||||||||||||||| | ||| |||||| || |
Sbjct 479 ACGGAGGGGGCAAGCGTTGTTCGGAATTATTGGGCGTAAAGGGCACGTAGGTGGACTA-G 537
Query 557 TAAGTTATTTGTGAAAGCCCTAAGCTTAACTTAGGAATTGCAATTAATACTGCATA-ACT 615
||||||| |||||| || ||||||||||| ||| || |||||||||| || |||
Sbjct 538 TAAGTTAAAAGTGAAATACCAAAGCTTAACTTTGGAGCGGCTTTTAATACTGC-TAGACT 596
Query 616 TGAATATGAAAGAGGATAGCAGAATTTCTAGTGTAGCGGTAAAATGCGTAGATATTAGAA 675
|| ||||||||||||| ||||| ||||||||| ||| |||| |||||||||||| |
Sbjct 597 AGAGGTCGAAAGAGGATAGCGGAATTCCTAGTGTAGAGGTGAAATTCGTAGATATTAGGA 656
Query 676 AGAATACCAACAGCGAAGGCAGCTATCTGGTTCATTATTGACACTGAGGTACGAAAGCAT 735
||| |||| |||||||| |||||||||||| || |||||||||||| ||||||| |
Sbjct 657 GGAACACCAGTGGCGAAGGCGGCTATCTGGTTCGATACTGACACTGAGGTGCGAAAGCGT 716
Query 736 GGGGAGCAAACAGGATTAGATACCCTGGTAGTCCATGCTGTAAACGTTGAGTGCTAAATG 795
||||||||||||||||||||||||||||||||||| |||||||||| |||||||||||||
Sbjct 717 GGGGAGCAAACAGGATTAGATACCCTGGTAGTCCACGCTGTAAACGATGAGTGCTAAATG 776
Query 796 TGGGAATTTTGATTTCCGTATTGTAGTTAACACGATAAGCACTCCGCCTGGGGACTACGA 855
|| | ||||| || | ||||||||| |||| || ||||||||||||||||||||||||
Sbjct 777 TGAGGATTTT-ATCTTTGTATTGTAGCTAACGCGTTAAGCACTCCGCCTGGGGACTACGG 835
Query 856 TCGCAAGATTAAAACTCAAAGGAATTGACGGGGACTCGCACAAGCGGTGGAGCATGTGGT 915
|||||||| |||||||||||||||||||||||||| ||||||||| ||||||||||||||
Sbjct 836 TCGCAAGACTAAAACTCAAAGGAATTGACGGGGACCCGCACAAGC-GTGGAGCATGTGGT 894
Query 916 TTAATTCGATGCACCGCGAAGAACCTTACCACTTCTTGACATTGAGGTTATATCCTTCCG 975
|||||||||||| |||||| ||||||||||||| ||||||| |||| ||||| |||
Sbjct 895 TTAATTCGATGCTACGCGAAAAACCTTACCACTTTTTGACATGAAGGTCGTATCCCTCCT 954
Query 976 AA-AGGAAGGAGTCAGTTCGGCTGGACCTTA-ACAGGTGTTGCATGGCTGTCGTCAGCTC 1033
|| ||| ||||||||||||||||||||||| ||||||| ||||||| ||||||||||||
Sbjct 955 AACAGGG-GGAGTCAGTTCGGCTGGACCTTACACAGGTGCTGCATGGTTGTCGTCAGCTC 1013
Query 1034 GTGTCGTAAGATGTTGGGTTAAGTCCCGTAACGAGCGCAACCCTCATTTTTAGTTGCTA- 1092
||||||| |||||||||||||||||||| ||||||||||||||||||| |||||| | |
Sbjct 1014 GTGTCGTGAGATGTTGGGTTAAGTCCCGCAACGAGCGCAACCCTCATTCTTAGTTACCAA 1073
Query 1093 CTGGTT-TACCAGGCACTCTaaaaaaaCTGTCAGTAATAAACTGAAGGAAGGAGAGGACG 1151
| ||| | | |||||||||| |||||| |||| |||||||| ||||||| | ||| |
Sbjct 1074 CAGGTAATGCTGGGCACTCTAAGGAAACTGCCAGTGATAAACTGGAGGAAGGTGGGGATG 1133
Query 1152 ATGTCAAGTCATCATGGCCCTTATGAAGTGGGCTACACACGTGCTACAATGGCAACTACA 1211
||||||| ||| || ||||||||| |||||||||||||||||||||||||||||||||
Sbjct 1134 ATGTCAAATCAGCACGGCCCTTATAGGGTGGGCTACACACGTGCTACAATGGCAACTACA 1193
Query 1212 ATGAGCG-GCAAAACCGTGAGGTGGAGCAAATCTCTAAAAGTTGTCTCAGTTCAGATTGC 1270
|| || || | |||| |||| ||| |||| |||||||||||||||||| |||||
Sbjct 1194 AT-AGGTTGCGAGACCGCAAGGTTTAGCTAATCCATAAAAGTTGTCTCAGTTCGGATTGT 1252
Query 1271 TCTCTGCAACTCGAGAGCATGAAGTTGGAATCGCTAGTAATCGCAAATCAGCATGTTGCG 1330
|||||| |||||||||||||||||| ||||||||||||||||| |||| || | ||
Sbjct 1253 TCTCTGAAACTCGAGAGCATGAAGTCGGAATCGCTAGTAATCGTGGATCATCACGCCACG 1312
Query 1331 GTGAATACGTTCTCGAGTCTTGTACACACTGCCCGTCACGCCATGGAAGTTGATCTTACC 1390
||||||||||||||| |||||||||||||||||||||||||||||| | ||| |||| |
Sbjct 1313 GTGAATACGTTCTCGGGTCTTGTACACACTGCCCGTCACGCCATGGGAATTGG-CTTAAC 1371
Query 1391 -CGAAGATAACAGACTAACCGTAAGGAGGTAGTTATCTAAGGT-GGATTGATGACTGGGG 1448
||||| | ||||||| ||||| | || || |||||| || || ||||| |||
Sbjct 1372 TCGAAGCTGGTGTGCTAACCGCAAGGAAGCAGCCATTTAAGGTTGGGTTAGTGACTAGGG 1431
Query 1449 TG 1450
||
Sbjct 1432 TG 1433
>Ehrlichia ewingii strain Stillwater 16S ribosomal RNA, partial sequence
Sequence ID: NR_044747.1 Length: 1435
Range 1: 1 to 1379
Score:1386 bits(750), Expect:0.0,
Identities:1178/1386(85%), Gaps:23/1386(1%), Strand: Plus/Plus
Query 26 CTCAGAACAAACGCTGGCGGCAGGCTTAACACATGCAAGTCGAACGA---GTTTATAATT 82
|||||||| ||||||||||||| || ||||||||||||||||||||| || |||
Sbjct 1 CTCAGAACGAACGCTGGCGGCAAGC-TAACACATGCAAGTCGAACGAACAATTCCTAA-A 58
Query 83 TAG-CT-TG-CTAAATT-AT-G--GCTAGTGGCAGACGGATGAGTAACACGTAGGAATTT 135
||| || || ||| | || | | ||||||||||||| ||||||| ||||||||| |
Sbjct 59 TAGTCTCTGACTATTTAGATAGTTGTTAGTGGCAGACGGGTGAGTAATGCGTAGGAATCT 118
Query 136 ACCCAGTAGTATGGAATAGTCACTAGAAATAGTGAATAATACCATATACGCTCCACGGAG 195
||| ||||||||||||||| || ||||||| || |||||| |||| | | ||| |
Sbjct 119 ACCTAGTAGTATGGAATAGCCATTAGAAATGATGGGTAATACTGTATAATCCCTGCGGGG 178
Query 196 AAAAGATTTATCGCTATTGGATAAGCCTGCGTTAGATTAGTTAGTTGGTAGAGTAATGGC 255
||||||||||||||||| ||| ||||| ||||||||||| ||||||||| ||||||||
Sbjct 179 GAAAGATTTATCGCTATTAGATGAGCCTACGTTAGATTAGCTAGTTGGTAAGGTAATGGC 238
Query 256 CTACCAAGACGATGATCTATAGCTGGTCTAAGAGGACGATCAGCCATACTGGAATTGAGA 315
||||||| | |||||||||||||||||| |||||||||||||||| ||||||| |||||
Sbjct 239 TTACCAAGGCTATGATCTATAGCTGGTCTGAGAGGACGATCAGCCACACTGGAACTGAGA 298
Query 316 TACGGTCCAGACTCCTACGGGAGGCAGCAGTGAGGAATATTGGACAATGGGCGAAAGCCT 375
|||||||||||||||||||||||||||||||| |||||||||||||||||||||||||||
Sbjct 299 TACGGTCCAGACTCCTACGGGAGGCAGCAGTGGGGAATATTGGACAATGGGCGAAAGCCT 358
Query 376 GATCCAGCCATGCCGCATGAGTGATGAAGGTTTTAGAATTGTAAAGCTCTTTTAGCAGAG 435
|||||||| ||||||| ||||||| ||||| || | |||||||||||||| | || |
Sbjct 359 GATCCAGCTATGCCGCGTGAGTGAAGAAGGCCTTCGGGTTGTAAAGCTCTTTCAATAGGG 418
Query 436 AAGATAATGACGTTATCTGCAGAAGAAGTCCTGGCTAACTCCGTGCCAGCAGCCGCGGTA 495
|||||||||||| || || ||||||||||| ||| ||||| ||||||||||||||||||
Sbjct 419 AAGATAATGACGGTACCTATAGAAGAAGTCCCGGCAAACTCTGTGCCAGCAGCCGCGGTA 478
Query 496 ATACGGAGAGGGCTAGCGTTGTTCGAAATTATTGGGCGTAAAGAGTACGCAGGTGGT-TA 554
|||||||| |||| ||||||||||| ||||||||||||||||| | ||| |||||| ||
Sbjct 479 ATACGGAGGGGGCAAGCGTTGTTCGGAATTATTGGGCGTAAAGGGCACGTAGGTGGACTA 538
Query 555 TGTAAGTTATTTGTGAAAGCCCTAAGCTTAACTTAGGAATTGCAATTAATACTGCATA-A 613
|||||||| |||||| || ||||| ||||| ||| ||| |||||||||| || |
Sbjct 539 -GTAAGTTAAAAGTGAAATACCAAAGCTCAACTTTGGAGCTGCTTTTAATACTGC-TAGA 596
Query 614 CTTGAATATGAAAGAGGATAGCAGAATTTCTAGTGTAGCGGTAAAATGCGTAGATATTAG 673
|| || ||||||||||||| ||||| ||||||||| ||| |||| ||||||||||||
Sbjct 597 CTAGAGGTCGAAAGAGGATAGCGGAATTCCTAGTGTAGAGGTGAAATTCGTAGATATTAG 656
Query 674 AAAGAATACCAACAGCGAAGGCAGCTATCTGGTTCATTATTGACACTGAGGTACGAAAGC 733
| ||| |||| |||||||| |||||||||||| || |||||||||||| |||||||
Sbjct 657 GAGGAACACCAGTGGCGAAGGCGGCTATCTGGTTCGATACTGACACTGAGGTGCGAAAGC 716
Query 734 ATGGGGAGCAAACAGGATTAGATACCCTGGTAGTCCATGCTGTAAACGTTGAGTGCTAAA 793
|||||||||||||||||||||||||||||||||||| |||||||||| |||||||||||
Sbjct 717 GTGGGGAGCAAACAGGATTAGATACCCTGGTAGTCCACGCTGTAAACGATGAGTGCTAAA 776
Query 794 TGTGGGAATTTTGATTTCCGTATTGTAGTTAACACGATAAGCACTCCGCCTGGGGACTAC 853
|||| | ||||| || | ||||||||| |||| || |||||||||||||||||||||||
Sbjct 777 TGTGAGGATTTT-ATCTTTGTATTGTAGCTAACGCGTTAAGCACTCCGCCTGGGGACTAC 835
Query 854 GATCGCAAGATTAAAACTCAAAGGAATTGACGGGGACTCGCACAAGCGGTGGAGCATGTG 913
| |||||||| |||||||||||||||||||||||||| ||||||||| ||||||||||||
Sbjct 836 GGTCGCAAGACTAAAACTCAAAGGAATTGACGGGGACCCGCACAAGC-GTGGAGCATGTG 894
Query 914 GTTTAATTCGATGCACCGCGAAGAACCTTACCACTTCTTGACATTGAGGTTATATCCTTC 973
||||||||||||||| |||||| ||||||||||||| ||||||| |||| ||||| |
Sbjct 895 GTTTAATTCGATGCAACGCGAAAAACCTTACCACTTTTTGACATGAAGGTCGTATCCCTT 954
Query 974 CGAAAGGAAGGAGTCAGTTCGGCTGGACCTTA-ACAGGTGTTGCATGGCTGTCGTCAGCT 1032
|| || ||||||||||||||||||||||| ||||||| ||||||| |||||||||||
Sbjct 955 TTAACAGAGGGAGTCAGTTCGGCTGGACCTTACACAGGTGCTGCATGGTTGTCGTCAGCT 1014
Query 1033 CGTGTCGTAAGATGTTGGGTTAAGTCCCGTAACGAGCGCAACCCTCATTTTTAGTTGCTA 1092
|||||||| |||||||||||||||||||| |||||||||||||||||| |||||| | |
Sbjct 1015 CGTGTCGTGAGATGTTGGGTTAAGTCCCGCAACGAGCGCAACCCTCATCCTTAGTTACCA 1074
Query 1093 -CTGGTT-TACCAGGCACTCTaaaaaaaCTGTCAGTAATAAACTGAAGGAAGGAGAGGAC 1150
| ||| | | |||||||||| |||||| |||| |||||||| ||||||| | |||
Sbjct 1075 ACAGGTAATGCTGGGCACTCTAAGGAAACTGCCAGTGATAAACTGGAGGAAGGTGGGGAT 1134
Query 1151 GATGTCAAGTCATCATGGCCCTTATGAAGTGGGCTACACACGTGCTACAATGGCAACTAC 1210
|||||||| ||| || ||||||||| | ||||||||||||||||||||||||||||||||
Sbjct 1135 GATGTCAAATCAGCACGGCCCTTATAAGGTGGGCTACACACGTGCTACAATGGCAACTAC 1194
Query 1211 AATGAGCGGCAAAACCGTGAGGTGGAGCAAATCTCTAAAAGTTGTCTCAGTTCAGATTGC 1270
||| | || | |||| |||| ||| |||| |||||||||||||||||| |||||
Sbjct 1195 AATAGGTCGCGAGACCGCAAGGTTTAGCTAATCCATAAAAGTTGTCTCAGTTCGGATTGT 1254
Query 1271 TCTCTGCAACTCGAGAGCATGAAGTTGGAATCGCTAGTAATCGCAAATCAGCATGTTGCG 1330
||||||||||||||||||||||||| ||||||||||||||||| |||| || | ||
Sbjct 1255 TCTCTGCAACTCGAGAGCATGAAGTCGGAATCGCTAGTAATCGTGGATCATCACGCCACG 1314
Query 1331 GTGAATACGTTCTCGAGTCTTGTACACACTGCCCGTCACGCCATGGAAGTTGATCTTACC 1390
||||||||||||||| |||||||||||||||||||||||||||||| | ||| |||| |
Sbjct 1315 GTGAATACGTTCTCGGGTCTTGTACACACTGCCCGTCACGCCATGGGAATTGG-CTTAAC 1373
Query 1391 -CGAAG 1395
|||||
Sbjct 1374 TCGAAG 1379
>Anaplasma phagocytophilum strain Webster 16S ribosomal RNA, partial sequence
Sequence ID: NR_044762.1 Length: 1433
Range 1: 1 to 1383
Score:1384 bits(749), Expect:0.0,
Identities:1176/1386(85%), Gaps:13/1386(0%), Strand: Plus/Plus
Query 20 TCCTGGCTCAGAACAAACGCTGGCGGCAGGCTTAACACATGCAAGTCGAACGAGTTTA-T 78
|||||||||||||| ||||||||||||| ||||||||||||||||||||||| | ||| |
Sbjct 1 TCCTGGCTCAGAACGAACGCTGGCGGCAAGCTTAACACATGCAAGTCGAACG-GATTATT 59
Query 79 AATT-TAGCTTGC--TAAATTATGGCTAGTGGCAGACGGATGAGTAACACGTAGGAATTT 135
|| |||||||| |||| || | ||||||||||||| ||||||| | ||||||| |
Sbjct 60 CTTTATAGCTTGCTATAAAGAATAGTTAGTGGCAGACGGGTGAGTAATGCATAGGAATCT 119
Query 136 ACCCAGTAGTATGGAATAGTCACTAGAAATAGTGAATAATACCATATACGCTCCACGGAG 195
||| |||||||||| |||| |||||||||| ||| |||||| |||| | | ||| |
Sbjct 120 ACCTAGTAGTATGGGATAGCCACTAGAAATGGTGGGTAATACTGTATAATCCCTGCGGGG 179
Query 196 AAAAGATTTATCGCTATTGGATAAGCCTGCGTTAGATTAGTTAGTTGGTAGAGTAATGGC 255
||||||||||||||||| ||| ||||| |||||||||| |||||||||| |||| |||
Sbjct 180 GAAAGATTTATCGCTATTAGATGAGCCTATGTTAGATTAGCTAGTTGGTAGGGTAAAGGC 239
Query 256 CTACCAAGACGATGATCTATAGCTGGTCTAAGAGGACGATCAGCCATACTGGAATTGAGA 315
|||||||| |||||||||||||||||||| |||||| ||||||||| ||||||| |||||
Sbjct 240 CTACCAAGGCGATGATCTATAGCTGGTCTGAGAGGATGATCAGCCACACTGGAACTGAGA 299
Query 316 TACGGTCCAGACTCCTACGGGAGGCAGCAGTGAGGAATATTGGACAATGGGCGAAAGCCT 375
|||||||||||||||||||||||||||||||| |||||||||||||||||||| ||||||
Sbjct 300 TACGGTCCAGACTCCTACGGGAGGCAGCAGTGGGGAATATTGGACAATGGGCGCAAGCCT 359
Query 376 GATCCAGCCATGCCGCATGAGTGATGAAGGTTTTAGAATTGTAAAGCTCTTTTAGCAGAG 435
|||||||| ||||||| ||||||| ||||| |||| ||||||| |||||| || || |
Sbjct 360 GATCCAGCTATGCCGCGTGAGTGAGGAAGGCCTTAGGGTTGTAAAACTCTTTCAGTAGGG 419
Query 436 AAGATAATGACGTTATCTGCAGAAGAAGTCCTGGCTAACTCCGTGCCAGCAGCCGCGGTA 495
|||||||||||| || || |||||||||||| ||| ||||||||||||||||||||||||
Sbjct 420 AAGATAATGACGGTACCTACAGAAGAAGTCCCGGCAAACTCCGTGCCAGCAGCCGCGGTA 479
Query 496 ATACGGAGAGGGCTAGCGTTGTTCGAAATTATTGGGCGTAAAGAGTACGCAGGTGGTTAT 555
|||||||| |||| ||||||||||| ||||||||||||||||| | | | ||| ||||
Sbjct 480 ATACGGAGGGGGCAAGCGTTGTTCGGAATTATTGGGCGTAAAGGGCATGTAGGCGGTTCG 539
Query 556 GTAAGTTATTTGTGAAAGCCCTAAGCTTAACTTAGGAATTGCAATTAATACTGCATAACT 615
|||||||| |||||| || ||||||| ||| ||| |||||||||| |||
Sbjct 540 GTAAGTTAAAGGTGAAATGCCAGGGCTTAACCCTGGAGCTGCTTTTAATACTGCCAGACT 599
Query 616 TGAATATGAAAGAGGATAGCAGAATTTCTAGTGTAGCGGTAAAATGCGTAGATATTAGAA 675
|| | | |||||||||| ||||| ||||||||| ||| |||| |||||||||||| |
Sbjct 600 AGAGTCCGGGAGAGGATAGCGGAATTCCTAGTGTAGAGGTGAAATTCGTAGATATTAGGA 659
Query 676 AGAATACCAACAGCGAAGGCAGCTATCTGGTTCATTATTGACACTGAGGTACGAAAGCAT 735
||| |||| |||||||| |||||||||| | || |||| ||||||| ||||||| |
Sbjct 660 GGAACACCAGTGGCGAAGGCGGCTATCTGGTCCGGTACTGACGCTGAGGTGCGAAAGCGT 719
Query 736 GGGGAGCAAACAGGATTAGATACCCTGGTAGTCCATGCTGTAAACGTTGAGTGCTAAATG 795
||||||||||||||||||||||||||||||||||| |||||||||| |||||||| ||||
Sbjct 720 GGGGAGCAAACAGGATTAGATACCCTGGTAGTCCACGCTGTAAACGATGAGTGCTGAATG 779
Query 796 TGGGAATTTTG-ATTTCCGTATTGTAGTTAACACGATAAGCACTCCGCCTGGGGACTACG 854
|||| ||||| || || || |||||| |||| || ||||||||||||||||||||||||
Sbjct 780 TGGGGATTTTTTATCTCTGTGTTGTAGCTAACGCGTTAAGCACTCCGCCTGGGGACTACG 839
Query 855 ATCGCAAGATTAAAACTCAAAGGAATTGACGGGGACTCGCACAAGCGGTGGAGCATGTGG 914
|||||||| |||||||||||||||||||||||||| |||||||||||||||||||||||
Sbjct 840 GTCGCAAGACTAAAACTCAAAGGAATTGACGGGGACCCGCACAAGCGGTGGAGCATGTGG 899
Query 915 TTTAATTCGATGCACCGCGAAGAACCTTACCACTTCTTGACATTGAGGTTATATCCTTCC 974
|||||||||||||| |||||| |||||||||||| |||||||| ||| ||| |||||||
Sbjct 900 TTTAATTCGATGCAACGCGAAAAACCTTACCACTCCTTGACATGGAGATTAGATCCTTCT 959
Query 975 GAAAGGAAGGAGTCAGTTCGGCTGGACCTTA-ACAGGTGTTGCATGGCTGTCGTCAGCTC 1033
|| |||||| ||||||||||||| || ||||||| ||||||||||||||||||||
Sbjct 960 TAACGGAAGGGCGCAGTTCGGCTGGATCTCGCACAGGTGCTGCATGGCTGTCGTCAGCTC 1019
Query 1034 GTGTCGTAAGATGTTGGGTTAAGTCCCGTAACGAGCGCAACCCTCATTTTTAGTTGCTA- 1092
||||||| |||||||||||||||||||| |||||||| ||||||||| |||||||| |
Sbjct 1020 GTGTCGTGAGATGTTGGGTTAAGTCCCGCAACGAGCGTAACCCTCATCCTTAGTTGCCAG 1079
Query 1093 CTGGTTTA-CCAGGCACTCTaaaaaaaCTGTCAGTAATAAACTGAAGGAAGGAGAGGACG 1151
| |||| | || |||||| ||| |||||| |||| ||||||| ||||||| | ||| |
Sbjct 1080 CGGGTTAAGCCGGGCACTTTAAGGAAACTGCCAGTGGTAAACTGGAGGAAGGTGGGGATG 1139
Query 1152 ATGTCAAGTCATCATGGCCCTTATGAAGTGGGCTACACACGTGCTACAATGGCAACTACA 1211
||||||||||| || |||||||||| ||||||||||||||||||||||||| ||||||
Sbjct 1140 ATGTCAAGTCAGCACGGCCCTTATGGGGTGGGCTACACACGTGCTACAATGGTGACTACA 1199
Query 1212 ATGAGCG-GCAAAACCGTGAGGTGGAGCAAATCTCTAAAAGTTGTCTCAGTTCAGATTGC 1270
|| || |||| || ||| |||| |||| ||||||| ||||||||| |||||
Sbjct 1200 AT-AGGTTGCAATGTCGCAAGGCTGAGCTAATCCGTAAAAGTCATCTCAGTTCGGATTGT 1258
Query 1271 TCTCTGCAACTCGAGAGCATGAAGTTGGAATCGCTAGTAATCGCAAATCAGCATGTTGCG 1330
|||||||||||||| ||||||||| ||||||||||||||||| ||||||||| ||
Sbjct 1259 CCTCTGCAACTCGAGGGCATGAAGTCGGAATCGCTAGTAATCGTGGATCAGCATGCCACG 1318
Query 1331 GTGAATACGTTCTCGAGTCTTGTACACACTGCCCGTCACGCCATGGAAGTTGATCTTACC 1390
||||||||||||||| |||||||||||||||||||||||||||||| | ||| |||| |
Sbjct 1319 GTGAATACGTTCTCGGGTCTTGTACACACTGCCCGTCACGCCATGGGAATTGG-CTTAAC 1377
Query 1391 -CGAAG 1395
|||||
Sbjct 1378 TCGAAG 1383
>Neorickettsia findlayensis strain Fin17 16S ribosomal RNA, partial sequence
Sequence ID: NR_180115.1 Length: 1405
Range 1: 1 to 1405
Score:1284 bits(695), Expect:0.0,
Identities:1181/1418(83%), Gaps:24/1418(1%), Strand: Plus/Plus
Query 26 CTCAGAACAAACGCTGGCGGCAGGCTTAACACATGCAAGTCGAACGAGTTTATAATTTAG 85
|||||||| |||||| ||| ||||||||||||||||||||||||| | | || | |
Sbjct 1 CTCAGAACGAACGCTCCCGGTAGGCTTAACACATGCAAGTCGAACGGAATCA-AAGCT-G 58
Query 86 CTTGCTAAATTATGGCTAGTGGCAGACGGATGAGTAACACGTAGGAATTTACCCAGTAGT 145
||||| | || | | ||||||||||| || ||||| ||| |||| || || |||||
Sbjct 59 CTTGC-AGCTTCGGTCCCGTGGCAGACGGGTGCGTAACGCGTGGGAACTTGCCTGGTAGT 117
Query 146 ATGGAATAGTCACTAGAAATAGTGAATAATACCATATACGCTCCACGGAGAAAAGATTTA 205
| |||||| || | |||| | || || ||| ||||||| | || | ||| |||||
Sbjct 118 AGGGAATAACCAGTGGAAACATTGGGCAACACCCTATACGCCCTGAGGGGGAAA-ATTTA 176
Query 206 TCGCTATTGGATAAGCCTGCGTTAGATTAGTTAGTTGGTAGAGTAATGGCCTACCAAGAC 265
| ||||| |||| ||| |||||||||||| |||||||| | |||||||||||||||| |
Sbjct 177 TTGCTATCAGATAGGCCCGCGTTAGATTAGCTAGTTGGTGGGGTAATGGCCTACCAAGGC 236
Query 266 GATGATCTATAGCTGGTCTAAGAGGACGATCAGCCATACTGGAATTGAGATACGGTCCAG 325
|| |||||||||||||||| |||||| ||||||||| ||||||| ||||| |||||||||
Sbjct 237 GACGATCTATAGCTGGTCTGAGAGGATGATCAGCCACACTGGAACTGAGACACGGTCCAG 296
Query 326 ACTCCTACGGGAGGCAGCAGTGAGGAATATTGGACAATGGGCGAAAGCCTGATCCAGCCA 385
||||||||||||||||||||||||||||||||||||||||||||||||||||||||||||
Sbjct 297 ACTCCTACGGGAGGCAGCAGTGAGGAATATTGGACAATGGGCGAAAGCCTGATCCAGCCA 356
Query 386 TGCCGCATGAGTGATGAAGGTTTTAGAATTGTAAAGCTCTTTTAGCAGAGAAGATAATGA 445
| |||||||||||||||||| | | ||||||||||||||||| | |||||||||||
Sbjct 357 TACCGCATGAGTGATGAAGGCCCTTGGGTTGTAAAGCTCTTTTAGTGGGGAAGATAATGA 416
Query 446 CGTTATCTGCAGAAGAAGTCCTGGCTAACTCCGTGCCAGCAGCCGCGGTAATACGGAGAG 505
|| || | |||||||||||| |||||||||||||||||||||||||||||||||||| |
Sbjct 417 CGGTACCCACAGAAGAAGTCCCGGCTAACTCCGTGCCAGCAGCCGCGGTAATACGGAGGG 476
Query 506 GGCTAGCGTTGTTCGAAATTATTGGGCGTAAAGAGTACGCAGGTGGTTATGTAAGTTATT 565
||||||||||||||| ||||| ||||||||||| || || ||| ||| ||||||||
Sbjct 477 GGCTAGCGTTGTTCGGAATTACTGGGCGTAAAGGGTGCGTAGGCGGTCCCGTAAGTTAGG 536
Query 566 TGTGAAAGCCCTAAGCTTAACT-TAGGAATTGCAATTAATACTGCATAACTTGAATATGA 624
||||||| || | ||||||| || ||| |||| |||| |||| ||| ||| |||
Sbjct 537 TGTGAAATCCTTGGGCTTAACCCTA-GAACTGCATTTAAAACTGTGGGACTCGAACGTGA 595
Query 625 AAGAGGATAGCAGAATTTCTAGTGTAGCGGTAAAATGCGTAGATATTAGAAAGAATAC-- 682
||||| | |||||| | |||||| ||| |||| ||||||||| | | || | ||
Sbjct 596 TAGAGGGCAATGGAATTTTTGGTGTAGGGGTGAAATCCGTAGATATCA-AGAGGA-ACGT 653
Query 683 CAACAGCGAAGGCAGCTATC-TGGTTCATTATTGACACTGAGGTACGAAAGCATGGGGAG 741
|| ||||| || | | | ||| ||| ||||| |||||| |||||||| |||||||
Sbjct 654 CAGGGGCGAAAGC-GATTGCCTGGATCACAGTTGACGCTGAGGCACGAAAGCGTGGGGAG 712
Query 742 CAAACAGGATTAGATACCCTGGTAGTCCATGCTGTAAACGTTGAGTGCTAAATGTGGGA- 800
||||||||||||||||||||||||||||| |||||||||| |||||| |||| |||||
Sbjct 713 CAAACAGGATTAGATACCCTGGTAGTCCACGCTGTAAACGATGAGTGTTAAAAGTGGGTT 772
Query 801 ATTTTGATTTCCGTATTGTAGTTAACACGATAAGCACTCCGCCTGGGGACTACGATCGCA 860
||||| || | | | |||||| |||| || ||| |||||||||||||||||||| |||||
Sbjct 773 ATTTT-ATCTGC-T-TTGTAGCTAACGCGTTAAACACTCCGCCTGGGGACTACGGTCGCA 829
Query 861 AGATTAAAACTCAAAGGAATTGACGGGGACTCGCACAAGCGGTGGAGCATGTGGTTTAAT 920
||| ||||||||||||||||||||||||||||||||||||||||||| ||||||||||||
Sbjct 830 AGACTAAAACTCAAAGGAATTGACGGGGACTCGCACAAGCGGTGGAGTATGTGGTTTAAT 889
Query 921 TCGATGCACCGCGAAGAACCTTACCACTTCTTGACATTGAGGTTA-TATCCTTCCGAAAG 979
|||||||| |||||| |||||||||| |||||||| | || | ||||| || |||
Sbjct 890 TCGATGCAACGCGAAAAACCTTACCATACCTTGACAT-GTGGATCGTATCCCTCTGAAGA 948
Query 980 GAAGGAGTCAGTTCGGCTGGACCTTA-ACAGGTGTTGCATGGCTGTCGTCAGCTCGTGTC 1038
|| |||||||||||||||||| | | |||||||||||||||||||||||||||||||||
Sbjct 949 GAGGGAGTCAGTTCGGCTGGATCCAACACAGGTGTTGCATGGCTGTCGTCAGCTCGTGTC 1008
Query 1039 GTAAGATGTTGGGTTAAGTCCCGTAACGAGCGCAACCCTCATTTTTAGTTGCTACTGGTT 1098
|| |||||||||||||||||||| |||||||||||||||||| |||||||| | ||||
Sbjct 1009 GTGAGATGTTGGGTTAAGTCCCGCAACGAGCGCAACCCTCATCCTTAGTTGCCAGCGGTT 1068
Query 1099 TA-CCAGGCACTCTaaaaaaaCTGTCAGTAATAAACTGAAGGAAGGAGAGGACGATGTCA 1157
|| || ||| ||| |||||| |||| | || ||| ||||||| | |||||| ||||
Sbjct 1069 CGGCCGGGAACTTTAAGGAAACTGCCAGTGACAAGCTGGAGGAAGGTGGGGACGACGTCA 1128
Query 1158 AGTCATCATGGCCCTTATGAAGTGGGCTACACACGTGCTACAATGGCAACTACAATGAGC 1217
||||||||||||||||||| |||||||||||||| |||||||||||||||||||||||
Sbjct 1129 AGTCATCATGGCCCTTATGGTATGGGCTACACACGTACTACAATGGCAACTACAATGAGC 1188
Query 1218 G-GCAAAACCGTGAGGTGGAGCAAATCTC-TAAAAGTTGTCTCAGTTCAGATTGCTCTCT 1275
|| | || || ||||| || |||||| |||||||||||||||| | |||||| |||
Sbjct 1189 TAGCTACACTGTAAGGTGATGCCAATCTCTTAAAAGTTGTCTCAGTACGGATTGCCTTCT 1248
Query 1276 GCAACTCGAGAGCATGAAGTTGGAATCGCTAGTAATCGCAAATCAGCATGTTGCGGTGAA 1335
||||||||| ||||||||||||||||||||||||||||| ||||||||| |||||||||
Sbjct 1249 GCAACTCGAAGGCATGAAGTTGGAATCGCTAGTAATCGCAGATCAGCATGCTGCGGTGAA 1308
Query 1336 TACGTTCTCGAGTCTTGTACACACTGCCCGTCACGCCATGGAAGTTGATCTTACCCGAAG 1395
|||||||||| |||||||||||||||||||||| ||||||| |||| ||||||| |||||
Sbjct 1309 TACGTTCTCGGGTCTTGTACACACTGCCCGTCAGGCCATGGGAGTTCATCTTACTCGAAG 1368
Query 1396 ATAAC-AGACTAACCGTAAGGAGGTAGTTATCTAAGGT 1432
|| || || |||| ||||||| || |||||| |||
Sbjct 1369 CTAGTGAG-CTGACCGCAAGGAGGCAGCTATCTACGGT 1405
>Neorickettsia sennetsu strain Miyayama 16S ribosomal RNA, partial sequence
Sequence ID: NR_044746.1 Length: 1377
Range 1: 29 to 1376
Score:1280 bits(693), Expect:0.0,
Identities:1139/1357(84%), Gaps:20/1357(1%), Strand: Plus/Plus
Query 104 GTGGCAGACGGATGAGTAACACGTAGGAATTTACCCAGTAGTATGGAATAGTCACTAGAA 163
||||||||||| || ||||| ||| |||| || || |||||| |||||| || | |||
Sbjct 29 GTGGCAGACGGGTGCGTAACGCGTGGGAACTTGCCTGGTAGTAGGGAATAACCAGTGGAA 88
Query 164 ATAGTGAATAATACCATATACGCTCCACGGAGAAAAGATTTATCGCTATTGGATAAGCCT 223
| | || || ||| ||||||| | || | ||| |||||| ||||| |||| |||
Sbjct 89 ACATTGGGCAACACCCTATACGCCCTGAGGGGGAAA-ATTTATTGCTATCAGATAGGCCC 147
Query 224 GCGTTAGATTAGTTAGTTGGTAGAGTAATGGCCTACCAAGACGATGATCTATAGCTGGTC 283
|||||||||||| |||||||| | |||||||||||||||| ||| |||||||||||||||
Sbjct 148 GCGTTAGATTAGCTAGTTGGTGGGGTAATGGCCTACCAAGGCGACGATCTATAGCTGGTC 207
Query 284 TAAGAGGACGATCAGCCATACTGGAATTGAGATACGGTCCAGACTCCTACGGGAGGCAGC 343
| |||||| ||||||||| ||||||| ||||| |||||||||||||||||||||||||||
Sbjct 208 TGAGAGGATGATCAGCCACACTGGAACTGAGACACGGTCCAGACTCCTACGGGAGGCAGC 267
Query 344 AGTGAGGAATATTGGACAATGGGCGAAAGCCTGATCCAGCCATGCCGCATGAGTGATGAA 403
||||||||||||||||||||||||||||||||||||||||||| ||||||||||||||||
Sbjct 268 AGTGAGGAATATTGGACAATGGGCGAAAGCCTGATCCAGCCATACCGCATGAGTGATGAA 327
Query 404 GGTTTTAGAATTGTAAAGCTCTTTTAGCAGAGAAGATAATGACGTTATCTGCAGAAGAAG 463
|| | | ||||||||||||||||| | ||||||| ||||| || | |||||||||
Sbjct 328 GGCCCTTGGGTTGTAAAGCTCTTTTAGTGGGGAAGATAGTGACGGTACCCACAGAAGAAG 387
Query 464 TCCTGGCTAACTCCGTGCCAGCAGCCGCGGTAATACGGAGAGGGCTAGCGTTGTTCGAAA 523
||| |||||||||||||||||||||||||||||||||||| |||||||||||||||| ||
Sbjct 388 TCCCGGCTAACTCCGTGCCAGCAGCCGCGGTAATACGGAGGGGGCTAGCGTTGTTCGGAA 447
Query 524 TTATTGGGCGTAAAGAGTACGCAGGTGGTTATGTAAGTTATTTGTGAAAGCCCTAAGCTT 583
||| ||||||||||| || || ||| ||| |||||||| ||||||| || | ||||
Sbjct 448 TTACTGGGCGTAAAGGGTGCGTAGGCGGTCCCGTAAGTTAGGTGTGAAATCCTTGGGCTT 507
Query 584 AACTTAGGAATTGCAATTAATACTGCATAACTTGAATATGAAAGAGGATAGCAGAATTTC 643
||| ||||| |||| |||| ||||| ||| ||| ||| ||||| | ||||||
Sbjct 508 AACCCAGGAACTGCATTTAAAACTGCGGGACTCGAACGTGAGAGAGGGCAATGGAATTTT 567
Query 644 TAGTGTAGCGGTAAAATGCGTAGATATTAGAAAGAATAC--CAACAGCGAAGGCAGCTAT 701
| |||||| ||| |||| ||||||||| | | || | || || ||||| || | |
Sbjct 568 TGGTGTAGGGGTGAAATCCGTAGATATCA-AGAGGA-ACGTCAGGGGCGAAAGC-GATTG 624
Query 702 C-TGGTTCATTATTGACACTGAGGTACGAAAGCATGGGGAGCAAACAGGATTAGATACCC 760
| ||| ||| ||||| |||||| |||||||| ||||||||||||||||||||||||||
Sbjct 625 CCTGGATCACAGTTGACGCTGAGGCACGAAAGCGTGGGGAGCAAACAGGATTAGATACCC 684
Query 761 TGGTAGTCCATGCTGTAAACGTTGAGTGCTAAATGTGGGA-ATTTTGATTTCCGTATTGT 819
|||||||||| |||||||||| |||||| |||| ||||| ||||| || | | | ||||
Sbjct 685 TGGTAGTCCACGCTGTAAACGATGAGTGTTAAAAGTGGGTTATTTT-ATCTGC-T-TTGT 741
Query 820 AGTTAACACGATAAGCACTCCGCCTGGGGACTACGATCGCAAGATTAAAACTCAAAGGAA 879
|| |||| || ||| |||||||||||||||||||| |||||||| |||||||||||||||
Sbjct 742 AGCTAACGCGTTAAACACTCCGCCTGGGGACTACGGTCGCAAGACTAAAACTCAAAGGAA 801
Query 880 TTGACGGGGACTCGCACAAGCGGTGGAGCATGTGGTTTAATTCGATGCACCGCGAAGAAC 939
|||||||||||||||||||||||||||| |||||||||||||||||||| |||||| |||
Sbjct 802 TTGACGGGGACTCGCACAAGCGGTGGAGTATGTGGTTTAATTCGATGCAACGCGAAAAAC 861
Query 940 CTTACCACTTCTTGACATTGAGGTTA-TATCCTTCCGAAAGGAAGGAGTCAGTTCGGCTG 998
||||||| |||||||| | || | ||||| || ||| ||| ||||||||||||||||
Sbjct 862 CTTACCATACCTTGACAT-GTGGATCGTATCCCTCTGAAGGGAGGGAGTCAGTTCGGCTG 920
Query 999 GACCTTA-ACAGGTGTTGCATGGCTGTCGTCAGCTCGTGTCGTAAGATGTTGGGTTAAGT 1057
|| | | ||||||||||||||||||||||||||||||||||| ||||||||||||||||
Sbjct 921 GATCCAACACAGGTGTTGCATGGCTGTCGTCAGCTCGTGTCGTGAGATGTTGGGTTAAGT 980
Query 1058 CCCGTAACGAGCGCAACCCTCATTTTTAGTTGCTACTGGTTTA-CCAGGCACTCTaaaaa 1116
|||| |||||||||||||||||| |||||||| | |||| || || ||| ||| |
Sbjct 981 CCCGCAACGAGCGCAACCCTCATCCTTAGTTGCCAGCGGTTCGGCCGGGAACTTTAAGGA 1040
Query 1117 aaCTGTCAGTAATAAACTGAAGGAAGGAGAGGACGATGTCAAGTCATCATGGCCCTTATG 1176
||||| |||| | || ||| ||||||| | |||||| |||||||||||||||||||||||
Sbjct 1041 AACTGCCAGTGACAAGCTGGAGGAAGGTGGGGACGACGTCAAGTCATCATGGCCCTTATG 1100
Query 1177 AAGTGGGCTACACACGTGCTACAATGGCAACTACAATGAGCG-GCAAAACCGTGAGGTGG 1235
|||||||||||||| |||||||||||||||||||| || || | ||||| |||||
Sbjct 1101 GTATGGGCTACACACGTACTACAATGGCAACTACAATGGGCTAGCTACACCGTAAGGTGA 1160
Query 1236 AGCAAATCT-CTAAAAGTTGTCTCAGTTCAGATTGCTCTCTGCAACTCGAGAGCATGAAG 1294
|||||||| ||||||||||||||||| | |||||| |||||||||||| ||||||||
Sbjct 1161 TGCAAATCTCCTAAAAGTTGTCTCAGTACGGATTGCCTTCTGCAACTCGAAGGCATGAAG 1220
Query 1295 TTGGAATCGCTAGTAATCGCAAATCAGCATGTTGCGGTGAATACGTTCTCGAGTCTTGTA 1354
||||||||||||||||||||| ||||||||| ||||||||||||||||||| ||||||||
Sbjct 1221 TTGGAATCGCTAGTAATCGCAGATCAGCATGCTGCGGTGAATACGTTCTCGGGTCTTGTA 1280
Query 1355 CACACTGCCCGTCACGCCATGGAAGTTGATCTTACCCGAAGATAAC-AGACTAACCGTAA 1413
|||||||||||||| ||||||| |||| ||||||| ||||| || || || |||| ||
Sbjct 1281 CACACTGCCCGTCAGGCCATGGGAGTTCATCTTACTCGAAGCTAGTGAG-CTGACCGCAA 1339
Query 1414 GGAGGTAGTTATCTAAGGTGGATTGA-TGACTGGGGT 1449
||||| || |||||| ||||| || ||||||||||
Sbjct 1340 GGAGGCAGCTATCTACGGTGGGGTGGGTGACTGGGGT 1376
>Anaplasma odocoilei strain UMUM76 16S ribosomal RNA, partial sequence
Sequence ID: NR_118489.1 Length: 1379
Range 1: 1 to 1344
Score:1277 bits(691), Expect:0.0,
Identities:1130/1347(84%), Gaps:12/1347(0%), Strand: Plus/Plus
Query 58 ATGCAAGTCGAACGAGTTTATAATT-TAGCTTGCTA--AATTATGGCTAGTGGCAGACGG 114
||||||||||||||| |||| | |||||||||| |||| |||||||||||||
Sbjct 1 ATGCAAGTCGAACGA-ATTATCTCTGTAGCTTGCTACGGGGAATGGTTAGTGGCAGACGG 59
Query 115 ATGAGTAACACGTAGGAATTTACCCAGTAGTATGGAATAGTCACTAGAAATAGTGAATAA 174
||||||| | ||||||| | || ||||||| || |||| |||||||||| ||| |||
Sbjct 60 GTGAGTAATGCATAGGAATCTGCCTAGTAGTAAGGGATAGCCACTAGAAATGGTGGGTAA 119
Query 175 TACCATATACGCTCCACGGAGAAAAGATTTATCGCTATTGGATAAGCCTGCGTTAGATTA 234
||| |||| || | ||| | ||||||||||||||| | ||| ||||| |||||||||
Sbjct 120 TACTGTATAAGCCCTGCGGGGGAAAGATTTATCGCTACTAGATGAGCCTATGTTAGATTA 179
Query 235 GTTAGTTGGTAGAGTAATGGCCTACCAAGACGATGATCTATAGCTGGTCTAAGAGGACGA 294
| |||||||||| |||| ||||||||||| | ||||||||||||||||| |||||| ||
Sbjct 180 GCTAGTTGGTAGGGTAAAGGCCTACCAAGGCAGTGATCTATAGCTGGTCTGAGAGGATGA 239
Query 295 TCAGCCATACTGGAATTGAGATACGGTCCAGACTCCTACGGGAGGCAGCAGTGAGGAATA 354
||||||| ||||||| ||||||||||||||||||||||||||||||||||||| ||||||
Sbjct 240 TCAGCCACACTGGAACTGAGATACGGTCCAGACTCCTACGGGAGGCAGCAGTGGGGAATA 299
Query 355 TTGGACAATGGGCGAAAGCCTGATCCAGCCATGCCGCATGAGTGATGAAGGTTTTAGAAT 414
|||||||||||||| |||||||||||||| ||||||| ||||||| ||||| |||| |
Sbjct 300 TTGGACAATGGGCGCAAGCCTGATCCAGCTATGCCGCGTGAGTGAGGAAGGCCTTAGGGT 359
Query 415 TGTAAAGCTCTTTTAGCAGAGAAGATAATGACGTTATCTGCAGAAGAAGTCCTGGCTAAC 474
|||||| |||||| || | ||||||||||||| || | |||||||||||| ||| |||
Sbjct 360 TGTAAAACTCTTTCAGTGGGGAAGATAATGACGGTACCCACAGAAGAAGTCCCGGCAAAC 419
Query 475 TCCGTGCCAGCAGCCGCGGTAATACGGAGAGGGCTAGCGTTGTTCGAAATTATTGGGCGT 534
||||||||||||||||||||||||||||| |||| ||||||||||| |||||||||||||
Sbjct 420 TCCGTGCCAGCAGCCGCGGTAATACGGAGGGGGCAAGCGTTGTTCGGAATTATTGGGCGT 479
Query 535 AAAGAGTACGCAGGTGGTTATGTAAGTTATTTGTGAAAGCCCTAAGCTTAACTTAGGAAT 594
|||| | | | ||| |||| |||||||| |||||| || ||||||| |||
Sbjct 480 AAAGGGCATGTAGGCGGTTCGGTAAGTTAAAGGTGAAATGCCAGGGCTTAACCCTGGAGC 539
Query 595 TGCAATTAATACTGCATAACTTGAATATGAAAGAGGATAGCAGAATTTCTAGTGTAGCGG 654
||| |||||||||| ||| || | |||||||||| ||||| ||||||||| ||
Sbjct 540 TGCTTTTAATACTGCCAGACTAGAGACCGGGAGAGGATAGCGGAATTCCTAGTGTAGAGG 599
Query 655 TAAAATGCGTAGATATTAGAAAGAATACCAACAGCGAAGGCAGCTATCTGGTTCATTATT 714
| |||| |||||||||||| | ||| |||| |||||||| |||||||||| | || |
Sbjct 600 TGAAATTCGTAGATATTAGGAGGAACACCAGTGGCGAAGGCGGCTATCTGGTCCGGTACT 659
Query 715 GACACTGAGGTACGAAAGCATGGGGAGCAAACAGGATTAGATACCCTGGTAGTCCATGCT 774
||| ||||||| ||||||| ||||||||||||||||||||||||||| |||||||| |||
Sbjct 660 GACGCTGAGGTGCGAAAGCGTGGGGAGCAAACAGGATTAGATACCCTKGTAGTCCACGCT 719
Query 775 GTAAACGTTGAGTGCTAAATGTGGGAAT-TTTGATTTCCGTATTGTAGTTAACACGATAA 833
||||||| |||||||| |||||||| | ||| | ||||| |||||| |||| || |||
Sbjct 720 GTAAACGATGAGTGCTGAATGTGGGGGTGTTTTACCTCCGTGTTGTAGCTAACGCGTTAA 779
Query 834 GCACTCCGCCTGGGGACTACGATCGCAAGATTAAAACTCAAAGGAATTGACGGGGACTCG 893
||||||||||||||||||||| |||||||| |||||||||||||||||||||||||| ||
Sbjct 780 GCACTCCGCCTGGGGACTACGGTCGCAAGACTAAAACTCAAAGGAATTGACGGGGACCCG 839
Query 894 CACAAGCGGTGGAGCATGTGGTTTAATTCGATGCACCGCGAAGAACCTTACCACTTCTTG 953
||||||||||||||||||||||||||||||||||| ||||||||||||||||||||||||
Sbjct 840 CACAAGCGGTGGAGCATGTGGTTTAATTCGATGCAACGCGAAGAACCTTACCACTTCTTG 899
Query 954 ACATTGAGGTTATATCCTTCCGAAAGGAAGGAGTCAGTTCGGCTGGACCTTA-ACAGGTG 1012
|||| ||| ||| ||||||| || |||||| ||||||||||||| || |||||||
Sbjct 900 ACATGGAGATTAGATCCTTCTTAACGGAAGGGCGCAGTTCGGCTGGATCTCGCACAGGTG 959
Query 1013 TTGCATGGCTGTCGTCAGCTCGTGTCGTAAGATGTTGGGTTAAGTCCCGTAACGAGCGCA 1072
||||||||||||||||||||||||||| |||||||||||||||||||| |||||||| |
Sbjct 960 CTGCATGGCTGTCGTCAGCTCGTGTCGTGAGATGTTGGGTTAAGTCCCGCAACGAGCGTA 1019
Query 1073 ACCCTCATTTTTAGTTGCTA-CTGGTTTA-CCAGGCACTCTaaaaaaaCTGTCAGTAATA 1130
|||||||| |||||||| | | |||| | || |||||| ||| | |||| |||| ||
Sbjct 1020 ACCCTCATCCTTAGTTGCCAGCGGGTTAAGCCGGGCACTTTAAGGAGACTGCCAGTGGTA 1079
Query 1131 AACTGAAGGAAGGAGAGGACGATGTCAAGTCATCATGGCCCTTATGAAGTGGGCTACACA 1190
||||| ||||||| | ||| |||||||||||| || |||||||||| ||||||||||||
Sbjct 1080 AACTGGAGGAAGGTGGGGATGATGTCAAGTCAGCACGGCCCTTATGGGGTGGGCTACACA 1139
Query 1191 CGTGCTACAATGGCAACTACAATGAGCG-GCAAAACCGTGAGGTGGAGCAAATCTCTAAA 1249
||||||||||||| |||||||| || |||| || ||| |||| |||| ||||
Sbjct 1140 CGTGCTACAATGGTGACTACAAT-AGGTTGCAATGTCGCAAGGCTGAGCTAATCCGTAAA 1198
Query 1250 AGTTGTCTCAGTTCAGATTGCTCTCTGCAACTCGAGAGCATGAAGTTGGAATCGCTAGTA 1309
||| ||||||||| ||||| |||||||||||||| ||||||||| |||||||||||||
Sbjct 1199 AGTCATCTCAGTTCGGATTGTCCTCTGCAACTCGAGGGCATGAAGTCGGAATCGCTAGTA 1258
Query 1310 ATCGCAAATCAGCATGTTGCGGTGAATACGTTCTCGAGTCTTGTACACACTGCCCGTCAC 1369
|||| ||||||||| ||||||||||||||||| |||||||||||||||||||||||
Sbjct 1259 ATCGTGGATCAGCATGCCACGGTGAATACGTTCTCGGGTCTTGTACACACTGCCCGTCAC 1318
Query 1370 GCCATGGAAGTTGATCTTACC-CGAAG 1395
||||||| | ||| |||| | |||||
Sbjct 1319 GCCATGGGAATTGG-CTTAACTCGAAG 1344
>Rickettsia typhi str. Wilmington 16S ribosomal RNA, complete sequence
Sequence ID: NR_074394.1 Length: 1499
Range 1: 2 to 1498
Score:1267 bits(686), Expect:0.0,
Identities:1240/1510(82%), Gaps:27/1510(1%), Strand: Plus/Plus
Query 5 AACTTAAGAGTTTGATCCTGGCTCAGAACAAACGCTGGCGGCAGGCTTAACACATGCAAG 64
||||| ||||||||||||||||||||||| |||||| ||| | ||||||||||||||||
Sbjct 2 AACTTGAGAGTTTGATCCTGGCTCAGAACGAACGCTATCGGTATGCTTAACACATGCAAG 61
Query 65 TCGAACGAGTTTATAATT-TAGCTTGCT-AAATTATGGCTAGTGGCAGACGGATGAGTAA 122
||||||| | | ||||| |||||||| | ||| ||||||||||||| |||||||
Sbjct 62 TCGAACG-G-AT-TAATTAGAGCTTGCTCTAGTTAAT--TAGTGGCAGACGGGTGAGTAA 116
Query 123 CACGTAGGAATTTACCCAGTAGTATGGAATAGTCACTAGAAATAGTGAATAATACCATAT 182
||||| ||||| |||||| |||| |||||| |||||||| ||||||| |||
Sbjct 117 CACGTGGGAATCTACCCATCAGTACGGAATAACTTTTAGAAATAAAAGCTAATACCGTAT 176
Query 183 ACGCTCCACGGAGAAAAGATTTATCGCTATTGGATAAGCCTGCGTTAGATTAGTTAGTTG 242
| ||| |||||| |||||||||||||| ||||| ||| |||| ||||||| ||||||
Sbjct 177 ATTCTCTACGGAGGAAAGATTTATCGCTGATGGATGGGCCCGCGTCAGATTAGGTAGTTG 236
Query 243 GTAGAGTAATGGCCTACCAAGACGATGATCTATAGCTGGTCTAAGAGGACGATCAGCCAT 302
|| |||||||| |||||| ||| ||||| |||||||||| |||||| |||||||||
Sbjct 237 GTGTGGTAATGGCTCACCAAGCCGACGATCTGTAGCTGGTCTGAGAGGATGATCAGCCAC 296
Query 303 ACTGGAATTGAGATACGGTCCAGACTCCTACGGGAGGCAGCAGTGAGGAATATTGGACAA 362
||||| | ||||| |||| |||||||||||||||||||||||||| ||||||||||||||
Sbjct 297 ACTGGGACTGAGACACGGCCCAGACTCCTACGGGAGGCAGCAGTGGGGAATATTGGACAA 356
Query 363 TGGGCGAAAGCCTGATCCAGCCATGCCGCATGAGTGATGAAGGTTTTAGAATTGTAAAGC 422
||||||||||||||||||||| || ||| ||||||||||||| |||| |||||||||
Sbjct 357 TGGGCGAAAGCCTGATCCAGCAATACCGAGTGAGTGATGAAGGCCTTAGGGTTGTAAAGC 416
Query 423 TCTTTTAGCAGAGAAGATAATGACGTTATCTGCAGAAGAAGTCCTGGCTAACTCCGTGCC 482
|||||||||| |||||||||||||||| ||||||| ||| || |||||||||||||||
Sbjct 417 TCTTTTAGCAAGGAAGATAATGACGTTACTTGCAGAAAAAGCCCCGGCTAACTCCGTGCC 476
Query 483 AGCAGCCGCGGTAATACGGAGAGGGCTAGCGTTGTTCGAAATTATTGGGCGTAAAGAGTA 542
|||||||||||||| |||||| |||||||||||||||| ||||| ||||||||||||||
Sbjct 477 AGCAGCCGCGGTAAGACGGAGGGGGCTAGCGTTGTTCGGAATTACTGGGCGTAAAGAGTG 536
Query 543 CGCAGGTGGTTATGTAAGTTATTTGTGAAAGCCCTAAGCTTAACTTAGGAATTGCAATTA 602
|| |||||||| ||||||| |||||||||| ||||||| | |||||||| | |
Sbjct 537 CGTAGGTGGTTTAGTAAGTTGGAAGTGAAAGCCCGGGGCTTAACCTCGGAATTGCTTTCA 596
Query 603 ATACTGCATAA-CTTGAATATGAAAGAGGATAGCA-GAATTTCTAGTGTAGCGGTAAAAT 660
| ||| | ||| || || | | || |||| | ||||| ||||||||| ||| ||||
Sbjct 597 AAACTAC-TAATCTAGAGTGTAGTAGGGGAT-GATGGAATTCCTAGTGTAGAGGTGAAAT 654
Query 661 GCGTAGATATTAGAAAGAATACCAACAGCGAAGGCAGCTATCT-GG-TTCATTATTGACA 718
| |||||||||| | ||| ||| |||||||| | |||| || | || | ||||
Sbjct 655 TCTTAGATATTAGGAGGAACACCGGTGGCGAAGGCGGTCATCTGGGCTACA--ACTGACG 712
Query 719 CTGAGGTACGAAAGCATGGGGAGCAAACAGGATTAGATACCCTGGTAGTCCATGCTGTAA 778
|||| | |||||||| |||||||||||||||||||||||||||||||||||| || ||||
Sbjct 713 CTGATGCACGAAAGCGTGGGGAGCAAACAGGATTAGATACCCTGGTAGTCCACGCCGTAA 772
Query 779 ACGTTGAGTGCTAAATGT-GG-GAATTTTGATTTCCGTATTGTAGTTAACACGATAAGCA 836
||| ||||||||| || | || | ||| | |||| || | | || |||| | ||||||
Sbjct 773 ACGATGAGTGCTAGATATCGGAGGATTCT-CTTTCGGTTTCGCAGCTAACGCATTAAGCA 831
Query 837 CTCCGCCTGGGGACTACGATCGCAAGATTAAAACTCAAAGGAATTGACGGGGACTCGCAC 896
||||||||||||| |||| ||||||||||||||||||||||||||||||||| |||||||
Sbjct 832 CTCCGCCTGGGGAGTACGGTCGCAAGATTAAAACTCAAAGGAATTGACGGGGGCTCGCAC 891
Query 897 AAGCGGTGGAGCATGTGGTTTAATTCGATGCACCGCGAAGAACCTTACCACTTCTTGACA 956
||||||||||||||| |||||||||||||| |||||| |||||||||| |||||||
Sbjct 892 AAGCGGTGGAGCATGCGGTTTAATTCGATGTTACGCGAAAAACCTTACCAACCCTTGACA 951
Query 957 TTGAGGTTATATCCTTCCGA-AAGGAAGGAGTCAGTTCGGCTGGACCTTA-ACAGGTGTT 1014
| | |||||| | | || | | ||||||||||||| || | |||||||||
Sbjct 952 TGGTGGTTATGGATTGCAGAGATGCTTTCCTTCAGTTCGGCTGGGCCACACACAGGTGTT 1011
Query 1015 GCATGGCTGTCGTCAGCTCGTGTCGTAAGATGTTGGGTTAAGTCCCGTAACGAGCGCAAC 1074
|||||||||||||||||||||||||| |||||||||||||||||||| ||||||||||||
Sbjct 1012 GCATGGCTGTCGTCAGCTCGTGTCGTGAGATGTTGGGTTAAGTCCCGCAACGAGCGCAAC 1071
Query 1075 CCTCATTTTTAGTTGCTA-CTGGT-TTACCAGGCACTCTaaaaaaaCTGTCAGTAATAAA 1132
||| ||| ||| |||| | | ||| | || || ||| ||| ||||||| | || ||||
Sbjct 1072 CCTTATTCTTATTTGCCAGCGGGTAATGCCGGGAACTATAAGAAAACTGCCGGTGATAAG 1131
Query 1133 CTGAAGGAAGGAGAGGACGATGTCAAGTCATCATGGCCCTTATGAAGTGGGCTACACACG 1192
| | ||||||| | |||||| ||||||||||||||||||||| | |||||||||| ||
Sbjct 1132 CCGGAGGAAGGTGGGGACGACGTCAAGTCATCATGGCCCTTACGGGTTGGGCTACACGCG 1191
Query 1193 TGCTACAATGGCAACTACAATGAGCGGCAAAACCGTGAGGTGGAGCAAATCTCTAAAAGT 1252
||||||||||| |||| | | |||| || |||| |||||||||||| |||||||
Sbjct 1192 TGCTACAATGGTGTTTACAGAGGGAAGCAAGACGGTGACGTGGAGCAAATCCCTAAAAGA 1251
Query 1253 TGTCTCAGTTCAGATTGCTCTCTGCAACTCGAGAGCATGAAGTTGGAATCGCTAGTAATC 1312
||||||||| ||||| ||||||||||||||||||||||||||||||||||||||||||
Sbjct 1252 CATCTCAGTTCGGATTGTTCTCTGCAACTCGAGAGCATGAAGTTGGAATCGCTAGTAATC 1311
Query 1313 GCAAATCAGCATGTTGCGGTGAATACGTTCTCGAGTCTTGTACACACTGCCCGTCACGCC 1372
|| ||||||||| |||||||||||||||||| | ||||||||||||||||||||||||
Sbjct 1312 GCGGATCAGCATGCCGCGGTGAATACGTTCTCGGGCCTTGTACACACTGCCCGTCACGCC 1371
Query 1373 ATGGAAGTTGATCTTACCCGAAGATAAC-AGACTAACCGTAAGGAGGTAGTTATCTAAGG 1431
|||| ||||| | ||||| |||| | || ||||| | || |||| || | | | ||
Sbjct 1372 ATGGGAGTTGGTTTTACCTGAAGGTGGTGAG-CTAAC-GCAA-GAGGCAGCCAACCACGG 1428
Query 1432 TGGA-TTGATGACTGGGGTGAAGTCGTAACAAGGTAGCTGTAGGAGAACCTGTGGCTGGA 1490
| | || |||||||||||||||||||||||||||| ||||| ||||||| |||||||
Sbjct 1429 TAAAATTAGCGACTGGGGTGAAGTCGTAACAAGGTAGCCGTAGGGGAACCTGCGGCTGGA 1488
Query 1491 TTACCTCCTT 1500
||||||||||
Sbjct 1489 TTACCTCCTT 1498
>Rickettsia rhipicephali strain 3-7-female6-CWPP 16S ribosomal RNA, partial sequence
Sequence ID: NR_074473.2 Length: 1498
Range 1: 1 to 1497
Score:1262 bits(683), Expect:0.0,
Identities:1241/1512(82%), Gaps:31/1512(2%), Strand: Plus/Plus
Query 5 AACTTAAGAGTTTGATCCTGGCTCAGAACAAACGCTGGCGGCAGGCTTAACACATGCAAG 64
||||| ||||||||||||||||||||||| |||||| ||| | ||||||||||||||||
Sbjct 1 AACTTGAGAGTTTGATCCTGGCTCAGAACGAACGCTATCGGTATGCTTAACACATGCAAG 60
Query 65 TCGAACGAGTTTATAATT-TAGCTTGCT-AAATTATGGCTAGTGGCAGACGGATGAGTAA 122
||||||| | ||||| ||||||| ||||| | ||||||||||||| |||||||
Sbjct 61 TCGAACG-G--GCTAATTGGGGCTTGCTCCAATTA--GTTAGTGGCAGACGGGTGAGTAA 115
Query 123 CACGTAGGAATTTACCCAGTAGTATGGAATAGTCACTAGAAATAGTGAATAATACCATAT 182
||||| ||||| |||||| |||| |||||| |||||||| ||||||| |||
Sbjct 116 CACGTGGGAATCTACCCATCAGTACGGAATAACTTTTAGAAATAAAAGCTAATACCGTAT 175
Query 183 ACGCTCCACGGAGAAAAGATTTATCGCTATTGGATAAGCCTGCGTTAGATTAGTTAGTTG 242
| ||| |||||| |||||||||||||| ||||| |||| |||| ||||||| ||||||
Sbjct 176 ATTCTCTACGGAGGAAAGATTTATCGCTGATGGATGAGCCCGCGTCAGATTAGGTAGTTG 235
Query 243 GTAGA-GTAATGGCCTACCAAGACGATGATCTATAGCTGGTCTAAGAGGACGATCAGCCA 301
|| || |||||||| |||||| ||| ||||| |||||||||| |||||| |||||||||
Sbjct 236 GT-GAGGTAATGGCTCACCAAGCCGACGATCTGTAGCTGGTCTGAGAGGATGATCAGCCA 294
Query 302 TACTGGAATTGAGATACGGTCCAGACTCCTACGGGAGGCAGCAGTGAGGAATATTGGACA 361
||||| | ||||| |||| |||||||||||||||||||||||||| |||||||||||||
Sbjct 295 CACTGGGACTGAGACACGGCCCAGACTCCTACGGGAGGCAGCAGTGGGGAATATTGGACA 354
Query 362 ATGGGCGAAAGCCTGATCCAGCCATGCCGCATGAGTGATGAAGGTTTTAGAATTGTAAAG 421
|||||||||||||||||||||| || ||| ||||||||||||| |||| ||||||||
Sbjct 355 ATGGGCGAAAGCCTGATCCAGCAATACCGAGTGAGTGATGAAGGCCTTAGGGTTGTAAAG 414
Query 422 CTCTTTTAGCAGAGAAGATAATGACGTTATCTGCAGAAGAAGTCCTGGCTAACTCCGTGC 481
||||||||||| |||||||||||||||| ||||||| ||| || ||||||||||||||
Sbjct 415 CTCTTTTAGCAAGGAAGATAATGACGTTACTTGCAGAAAAAGCCCCGGCTAACTCCGTGC 474
Query 482 CAGCAGCCGCGGTAATACGGAGAGGGCTAGCGTTGTTCGAAATTATTGGGCGTAAAGAGT 541
||||||||||||||| |||||| |||||||||||||||| ||||| ||||||||||||||
Sbjct 475 CAGCAGCCGCGGTAAGACGGAGGGGGCTAGCGTTGTTCGGAATTACTGGGCGTAAAGAGT 534
Query 542 ACGCAGGTGGTTATGTAAGTTATTTGTGAAAGCCCTAAGCTTAACTTAGGAATTGCAATT 601
|| ||| |||| ||||||| |||||||||| ||||||| | |||||||| |
Sbjct 535 GCGTAGGCGGTTTAGTAAGTTGGAAGTGAAAGCCCGGGGCTTAACCTCGGAATTGCTTTC 594
Query 602 AATACTGCATAA-CTTGAATATGAAAGAGGATAGCA-GAATTTCTAGTGTAGCGGTAAAA 659
|| ||| | ||| || || ||| || |||| | ||||| ||||||||| ||| |||
Sbjct 595 AAAACTAC-TAATCTAGAGTATAGTAGGGGAT-GATGGAATTCCTAGTGTAGAGGTGAAA 652
Query 660 TGCGTAGATATTAGAAAGAATACCAACAGCGAAGGCAGCTATCT-GG-TTCATTATTGAC 717
| | |||||||||| | ||| ||| |||||||| | |||| || | || | ||||
Sbjct 653 TTCTTAGATATTAGGAGGAACACCGGTGGCGAAGGCGGTCATCTGGGCTACA--ACTGAC 710
Query 718 ACTGAGGTACGAAAGCATGGGGAGCAAACAGGATTAGATACCCTGGTAGTCCATGCTGTA 777
|||| | |||||||| |||||||||||||||||||||||||||||||||||| || |||
Sbjct 711 GCTGATGCACGAAAGCGTGGGGAGCAAACAGGATTAGATACCCTGGTAGTCCACGCCGTA 770
Query 778 AACGTTGAGTGCTAAATGT-GGGA-ATTTTGATTTCCGTATTGTAGTTAACACGATAAGC 835
|||| ||||||||| || | || | ||| | |||| || | | || |||| | |||||
Sbjct 771 AACGATGAGTGCTAGATATCGGAAGATTCT-CTTTCGGTTTCGCAGCTAACGCATTAAGC 829
Query 836 ACTCCGCCTGGGGACTACGATCGCAAGATTAAAACTCAAAGGAATTGACGGGGACTCGCA 895
|||||||||||||| |||| ||||||||||||||||||||||||||||||||| ||||||
Sbjct 830 ACTCCGCCTGGGGAGTACGGTCGCAAGATTAAAACTCAAAGGAATTGACGGGGGCTCGCA 889
Query 896 CAAGCGGTGGAGCATGTGGTTTAATTCGATGCACCGCGAAGAACCTTACCACTTCTTGAC 955
|||||||||||||||| |||||||||||||| |||||| |||||||||| ||||||
Sbjct 890 CAAGCGGTGGAGCATGCGGTTTAATTCGATGTTACGCGAAAAACCTTACCAACCCTTGAC 949
Query 956 ATTGAGGT--TATATCCTTCCGA-AAGGAAGGAGTCAGTTCGGCTGGACCTTA-ACAGGT 1011
|| | ||| || | | || | | |||| ||||||||||| | ||||||
Sbjct 950 ATGGTGGTCGCGGAT-C-GCAGAGATGCTTTTCTTCAGCTCGGCTGGACCACACACAGGT 1007
Query 1012 GTTGCATGGCTGTCGTCAGCTCGTGTCGTAAGATGTTGGGTTAAGTCCCGTAACGAGCGC 1071
||||||||||||||||||||||||||||| |||||||||||||||||||| |||||||||
Sbjct 1008 GTTGCATGGCTGTCGTCAGCTCGTGTCGTGAGATGTTGGGTTAAGTCCCGCAACGAGCGC 1067
Query 1072 AACCCTCATTTTTAGTTGCTA-CTGGT-TTACCAGGCACTCTaaaaaaaCTGTCAGTAAT 1129
|||||||||| ||| |||| | | ||| | || || ||| ||| ||||||| | || ||
Sbjct 1068 AACCCTCATTCTTATTTGCCAGCGGGTAATGCCGGGAACTATAAGAAAACTGCCGGTGAT 1127
Query 1130 AAACTGAAGGAAGGAGAGGACGATGTCAAGTCATCATGGCCCTTATGAAGTGGGCTACAC 1189
|| | | ||||||| | |||||| ||||||||||||||||||||| | ||||||||||
Sbjct 1128 AAGCCGGAGGAAGGTGGGGACGACGTCAAGTCATCATGGCCCTTACGGGTTGGGCTACAC 1187
Query 1190 ACGTGCTACAATGGCAACTACAATGAGCGGCAAAACCGTGAGGTGGAGCAAATCTCTAAA 1249
||||||||||||| |||| | | |||| || | || |||||||||||| |||||
Sbjct 1188 GCGTGCTACAATGGTGTTTACAGAGGGAAGCAAGACGGCGACGTGGAGCAAATCCCTAAA 1247
Query 1250 AGTTGTCTCAGTTCAGATTGCTCTCTGCAACTCGAGAGCATGAAGTTGGAATCGCTAGTA 1309
|| ||||||||| ||||| |||||||||||||||||||||||||||||||||||||||
Sbjct 1248 AGACATCTCAGTTCGGATTGTTCTCTGCAACTCGAGAGCATGAAGTTGGAATCGCTAGTA 1307
Query 1310 ATCGCAAATCAGCATGTTGCGGTGAATACGTTCTCGAGTCTTGTACACACTGCCCGTCAC 1369
||||| ||||||||| |||||||||||||||||| | |||||||||||||||||||||
Sbjct 1308 ATCGCGGATCAGCATGCCGCGGTGAATACGTTCTCGGGCCTTGTACACACTGCCCGTCAC 1367
Query 1370 GCCATGGAAGTTGATCTTACCCGAAGATAACAGACTAACCGTAAGGAGGTAGTTATCTAA 1429
||||||| ||||| | ||||| |||| | | ||||| | || |||| || | | |
Sbjct 1368 GCCATGGGAGTTGGTTTTACCTGAAGGTGGTAAGCTAAC-GCAA-GAGGCAGCCAACCAC 1425
Query 1430 GGTGGA-TTGATGACTGGGGTGAAGTCGTAACAAGGTAGCTGTAGGAGAACCTGTGGCTG 1488
||| | || |||||||||||||||||||||||||||| ||||| ||||||| |||||
Sbjct 1426 GGTAAAATTAGCGACTGGGGTGAAGTCGTAACAAGGTAGCCGTAGGGGAACCTGCGGCTG 1485
Query 1489 GATTACCTCCTT 1500
||||||||||||
Sbjct 1486 GATTACCTCCTT 1497
>Rickettsia prowazekii strain Brein1 16S ribosomal RNA, partial sequence
Sequence ID: NR_044656.2 Length: 1498
Range 1: 1 to 1497
Score:1256 bits(680), Expect:0.0,
Identities:1238/1510(82%), Gaps:27/1510(1%), Strand: Plus/Plus
Query 5 AACTTAAGAGTTTGATCCTGGCTCAGAACAAACGCTGGCGGCAGGCTTAACACATGCAAG 64
||||| ||||||||||||||||||||||| |||||| ||| | ||||||||||||||||
Sbjct 1 AACTTGAGAGTTTGATCCTGGCTCAGAACGAACGCTATCGGTATGCTTAACACATGCAAG 60
Query 65 TCGAACGAGTTTATAATTTAGCTTGCT-AAATTATGGCTAGTGGCAGACGGATGAGTAAC 123
||||||| | ||| | | |||| ||| | ||| ||||||||||||| ||||||||
Sbjct 61 TCGAACG-GATTA-ACTAGAGCTCGCTTTAGTTAAT--TAGTGGCAGACGGGTGAGTAAC 116
Query 124 ACGTAGGAATTTACCCAGTAGTATGGAATAGTCACTAGAAATAGTGAATAATACCATATA 183
|||| ||||| |||||| |||| |||||| |||||||| ||||||| ||||
Sbjct 117 ACGTGGGAATCTACCCATCAGTACGGAATAACTTTTAGAAATAAAAGCTAATACCGTATA 176
Query 184 CGCTCCACGGAGAAAAGATTTATCGCTATTGGATAAGCCTGCGTTAGATTAGTTAGTTGG 243
||| |||||| |||||||||||||| ||||| ||| |||| ||||||| |||||||
Sbjct 177 TTCTCTACGGAGGAAAGATTTATCGCTGATGGATGGGCCCGCGTCAGATTAGGTAGTTGG 236
Query 244 TAGA-GTAATGGCCTACCAAGACGATGATCTATAGCTGGTCTAAGAGGACGATCAGCCAT 302
| || |||||||| |||||| ||| ||||| |||||||||| |||||| |||||||||
Sbjct 237 T-GAGGTAATGGCTCACCAAGCCGACGATCTGTAGCTGGTCTGAGAGGATGATCAGCCAC 295
Query 303 ACTGGAATTGAGATACGGTCCAGACTCCTACGGGAGGCAGCAGTGAGGAATATTGGACAA 362
||||| | ||||| |||| |||||||||||||||||||||||||| ||||||||||||||
Sbjct 296 ACTGGGACTGAGACACGGCCCAGACTCCTACGGGAGGCAGCAGTGGGGAATATTGGACAA 355
Query 363 TGGGCGAAAGCCTGATCCAGCCATGCCGCATGAGTGATGAAGGTTTTAGAATTGTAAAGC 422
||||||||||||||||||||| || ||| ||||||||||||| |||| |||||||||
Sbjct 356 TGGGCGAAAGCCTGATCCAGCAATACCGAGTGAGTGATGAAGGCCTTAGGGTTGTAAAGC 415
Query 423 TCTTTTAGCAGAGAAGATAATGACGTTATCTGCAGAAGAAGTCCTGGCTAACTCCGTGCC 482
|||||||||| |||||||||||||||| ||||||| ||| || |||||||||||||||
Sbjct 416 TCTTTTAGCAAGGAAGATAATGACGTTACTTGCAGAAAAAGCCCCGGCTAACTCCGTGCC 475
Query 483 AGCAGCCGCGGTAATACGGAGAGGGCTAGCGTTGTTCGAAATTATTGGGCGTAAAGAGTA 542
|||||||||||||| |||||| |||||||||||||||| ||||| ||||||||||||||
Sbjct 476 AGCAGCCGCGGTAAGACGGAGGGGGCTAGCGTTGTTCGGAATTACTGGGCGTAAAGAGTG 535
Query 543 CGCAGGTGGTTATGTAAGTTATTTGTGAAAGCCCTAAGCTTAACTTAGGAATTGCAATTA 602
|| ||| |||| ||||||| |||||||||| ||||||| | |||||||| | |
Sbjct 536 CGTAGGCGGTTTAGTAAGTTGGAAGTGAAAGCCCGGGGCTTAACCTCGGAATTGCTTTCA 595
Query 603 ATACTGCATAA-CTTGAATATGAAAGAGGATAGCA-GAATTTCTAGTGTAGCGGTAAAAT 660
| ||| | ||| || || | | || |||| | ||||| ||||||||| ||| ||||
Sbjct 596 AAACTAC-TAATCTAGAGTGTAGTAGGGGAT-GATGGAATTCCTAGTGTAGAGGTGAAAT 653
Query 661 GCGTAGATATTAGAAAGAATACCAACAGCGAAGGCAGCTATCT-GG-TTCATTATTGACA 718
| |||||||||| | ||| ||| |||||||| | |||| || | || | ||||
Sbjct 654 TCTTAGATATTAGGAGGAACACCGGTGGCGAAGGCGGTCATCTGGGCTACA--ACTGACG 711
Query 719 CTGAGGTACGAAAGCATGGGGAGCAAACAGGATTAGATACCCTGGTAGTCCATGCTGTAA 778
|||| | |||||||| |||||||||||||||||||||||||||||||||||| || ||||
Sbjct 712 CTGATGCACGAAAGCGTGGGGAGCAAACAGGATTAGATACCCTGGTAGTCCACGCCGTAA 771
Query 779 ACGTTGAGTGCTAAATGT-GG-GAATTTTGATTTCCGTATTGTAGTTAACACGATAAGCA 836
||| ||||||||| || | || | ||| | |||| || | | || |||| | ||||||
Sbjct 772 ACGATGAGTGCTAGATATCGGAGGATTCT-CTTTCGGTTTCGCAGCTAACGCATTAAGCA 830
Query 837 CTCCGCCTGGGGACTACGATCGCAAGATTAAAACTCAAAGGAATTGACGGGGACTCGCAC 896
||||||||||||| |||| ||||||||||||||||||||||||||||||||| |||||||
Sbjct 831 CTCCGCCTGGGGAGTACGGTCGCAAGATTAAAACTCAAAGGAATTGACGGGGGCTCGCAC 890
Query 897 AAGCGGTGGAGCATGTGGTTTAATTCGATGCACCGCGAAGAACCTTACCACTTCTTGACA 956
||||||||||||||| |||||||||||||| |||||| |||||||||| |||||||
Sbjct 891 AAGCGGTGGAGCATGCGGTTTAATTCGATGTTACGCGAAAAACCTTACCAACCCTTGACA 950
Query 957 TTGAGGTTATATCCTTCCGA-AAGGAAGGAGTCAGTTCGGCTGGACCTTA-ACAGGTGTT 1014
| | ||||| | | || | | ||||||||||||| || | |||||||||
Sbjct 951 TGGTGGTTACGGATTGCAGAGATGCTTTCCTTCAGTTCGGCTGGGCCACACACAGGTGTT 1010
Query 1015 GCATGGCTGTCGTCAGCTCGTGTCGTAAGATGTTGGGTTAAGTCCCGTAACGAGCGCAAC 1074
|||||||||||||||||||||||||| |||||||||||||||||||| ||||||||||||
Sbjct 1011 GCATGGCTGTCGTCAGCTCGTGTCGTGAGATGTTGGGTTAAGTCCCGCAACGAGCGCAAC 1070
Query 1075 CCTCATTTTTAGTTGCTACTGG-T-TTACCAGGCACTCTaaaaaaaCTGTCAGTAATAAA 1132
||| ||| ||| |||| | ||| | | || || ||| ||| ||||||| | || ||||
Sbjct 1071 CCTTATTCTTATTTGCCAGTGGGTAATGCCGGGAACTATAAGAAAACTGCCGGTGATAAG 1130
Query 1133 CTGAAGGAAGGAGAGGACGATGTCAAGTCATCATGGCCCTTATGAAGTGGGCTACACACG 1192
| | ||||||| | |||||| ||||||||||||||||||||| | |||||||||| ||
Sbjct 1131 CCGGAGGAAGGTGGGGACGACGTCAAGTCATCATGGCCCTTACGGGTTGGGCTACACGCG 1190
Query 1193 TGCTACAATGGCAACTACAATGAGCGGCAAAACCGTGAGGTGGAGCAAATCTCTAAAAGT 1252
||||||||||| |||| | | |||| || |||| |||||||||||| |||||||
Sbjct 1191 TGCTACAATGGTGTTTACAGAGGGAAGCAATACGGTGACGTGGAGCAAATCCCTAAAAGA 1250
Query 1253 TGTCTCAGTTCAGATTGCTCTCTGCAACTCGAGAGCATGAAGTTGGAATCGCTAGTAATC 1312
||||||||| ||||| ||||||||||||||||||||||||||||||||||||||||||
Sbjct 1251 CATCTCAGTTCGGATTGTTCTCTGCAACTCGAGAGCATGAAGTTGGAATCGCTAGTAATC 1310
Query 1313 GCAAATCAGCATGTTGCGGTGAATACGTTCTCGAGTCTTGTACACACTGCCCGTCACGCC 1372
|| ||||||||| |||||||||||||||||| | ||||||||||||||||||||||||
Sbjct 1311 GCGGATCAGCATGCCGCGGTGAATACGTTCTCGGGCCTTGTACACACTGCCCGTCACGCC 1370
Query 1373 ATGGAAGTTGATCTTACCCGAAGATAAC-AGACTAACCGTAAGGAGGTAGTTATCTAAGG 1431
|||| ||||| | ||||| |||| | || ||||| | || |||| || | | | ||
Sbjct 1371 ATGGGAGTTGGTTTTACCTGAAGGTGGTGAG-CTAAC-GCAA-GAGGCAGCCAACCACGG 1427
Query 1432 TGGA-TTGATGACTGGGGTGAAGTCGTAACAAGGTAGCTGTAGGAGAACCTGTGGCTGGA 1490
| | || |||||||||||||||||||||||||||| ||||| ||||||| |||||||
Sbjct 1428 TAAAATTAGCGACTGGGGTGAAGTCGTAACAAGGTAGCCGTAGGGGAACCTGCGGCTGGA 1487
Query 1491 TTACCTCCTT 1500
||||||||||
Sbjct 1488 TTACCTCCTT 1497
>Rickettsia bellii strain RML369-C 16S ribosomal RNA, partial sequence
Sequence ID: NR_074484.2 Length: 1498
Range 1: 1 to 1497
Score:1251 bits(677), Expect:0.0,
Identities:1241/1514(82%), Gaps:35/1514(2%), Strand: Plus/Plus
Query 5 AACTTAAGAGTTTGATCCTGGCTCAGAACAAACGCTGGCGGCAGGCTTAACACATGCAAG 64
||||| ||||||||||||||||||||||| |||||| ||| | ||||||||||||||||
Sbjct 1 AACTTGAGAGTTTGATCCTGGCTCAGAACGAACGCTATCGGTATGCTTAACACATGCAAG 60
Query 65 TCGAACGAGTTTATAATT-TAGCTTGCT-AAATTATGGCTAGTGGCAGACGGATGAGTAA 122
||||||| | ||||| ||||||| ||||| | ||||||||||||| |||||||
Sbjct 61 TCGAACG-G--ACTAATTGGGGCTTGCTCCAATTA--GTTAGTGGCAGACGGGTGAGTAA 115
Query 123 CACGTAGGAATTTACCCAGTAGTATGGAATAGTCACTAGAAATAGTGAATAATACCATAT 182
||||| ||||| | |||| |||| |||||| |||||||| ||||||| |||
Sbjct 116 CACGTGGGAATCTGCCCATCAGTACGGAATAACTTTTAGAAATAAAAGCTAATACCGTAT 175
Query 183 ACGCTCCACGGAGAAAAGATTTATCGCTATTGGATAAGCCTGCGTTAGATTAGTTAGTTG 242
| ||| |||||| |||||||||||||| ||||| |||| |||| ||||||| ||||||
Sbjct 176 ATTCTCTACGGAGGAAAGATTTATCGCTGATGGATGAGCCCGCGTCAGATTAGGTAGTTG 235
Query 243 GTAGA-GTAATGGCCTACCAAGACGATGATCTATAGCTGGTCTAAGAGGACGATCAGCCA 301
|| || |||||||| |||||| | | ||||| |||||||||| |||||| |||||||||
Sbjct 236 GT-GAGGTAATGGCTCACCAAGCCTACGATCTGTAGCTGGTCTGAGAGGATGATCAGCCA 294
Query 302 TACTGGAATTGAGATACGGTCCAGACTCCTACGGGAGGCAGCAGTGAGGAATATTGGACA 361
||||| | ||||| |||| |||||||||||||||||||||||||| |||||||||||||
Sbjct 295 CACTGGGACTGAGACACGGCCCAGACTCCTACGGGAGGCAGCAGTGGGGAATATTGGACA 354
Query 362 ATGGGCGAAAGCCTGATCCAGCCATGCCGCATGAGTGATGAAGGTTTTAGAATTGTAAAG 421
|||||||||||||||||||||| || ||| ||||||||||||| ||| ||||||||
Sbjct 355 ATGGGCGAAAGCCTGATCCAGCAATACCGAGTGAGTGATGAAGGCCCTAGGGTTGTAAAG 414
Query 422 CTCTTTTAGCAGAGAAGATAATGACGTTATCTGCAGAAGAAGTCCTGGCTAACTCCGTGC 481
||||||||||| |||||||||||||||| ||||||| ||| || ||||||||||||||
Sbjct 415 CTCTTTTAGCAAGGAAGATAATGACGTTACTTGCAGAAAAAGCCCCGGCTAACTCCGTGC 474
Query 482 CAGCAGCCGCGGTAATACGGAGAGGGCTAGCGTTGTTCGAAATTATTGGGCGTAAAGAGT 541
||||||||||||||| |||||| |||||||||||||||| ||||| ||||||||||||||
Sbjct 475 CAGCAGCCGCGGTAAGACGGAGGGGGCTAGCGTTGTTCGGAATTACTGGGCGTAAAGAGT 534
Query 542 ACGCAGGTGGTTATGTAAGTTATTTGTGAAAGCCCTAAGCTTAACTTAGGAATTGCAATT 601
|| ||| |||| ||||||| |||||||||| ||||||| | |||||||| |
Sbjct 535 GCGTAGGCGGTTTAGTAAGTTGGAAGTGAAAGCCCGGGGCTTAACCTCGGAATTGCTTTC 594
Query 602 AATACTGCATAA-CTTGAATATGAAAGAGGATAGCA-GAATTTCTAGTGTAGCGGTAAAA 659
|| ||| | ||| || || | | || |||| | ||||| ||||||||| ||| |||
Sbjct 595 AAAACTAC-TAATCTAGAGTGTAGTAGGGGAT-GATGGAATTCCTAGTGTAGAGGTGAAA 652
Query 660 TGCGTAGATATTAGAAAGAATACCAACAGCGAAGGCAGCTATCT-GG-TTCATTATTGAC 717
| | |||||||||| | ||| ||| |||||||| | |||| || | || | ||||
Sbjct 653 TTCTTAGATATTAGGAGGAACACCGGTGGCGAAGGCGGTCATCTGGGCTACA--ACTGAC 710
Query 718 ACTGAGGTACGAAAGCATGGGGAGCAAACAGGATTAGATACCCTGGTAGTCCATGCTGTA 777
|||| | |||||||| |||||||||||||||||||||||||||||||||||| || |||
Sbjct 711 GCTGATGCACGAAAGCGTGGGGAGCAAACAGGATTAGATACCCTGGTAGTCCACGCCGTA 770
Query 778 AACGTTGAGTGCTA-A-ATGTGGGA-ATTTTGATTTCCGTATTGTAGTTAACACGATAAG 834
|||| ||||||||| | || ||||| ||||| | || || | | || |||| | ||||
Sbjct 771 AACGATGAGTGCTAGATAT-TGGGAGATTTT-CTCTCGGTTTCGCAGCTAACGCATTAAG 828
Query 835 CACTCCGCCTGGGGACTACGATCGCAAGATTAAAACTCAAAGGAATTGACGGGGACTCGC 894
||||||||||||||| |||| ||||||||||||||||||||||||||||||||| |||||
Sbjct 829 CACTCCGCCTGGGGAGTACGGTCGCAAGATTAAAACTCAAAGGAATTGACGGGGGCTCGC 888
Query 895 ACAAGCGGTGGAGCATGTGGTTTAATTCGATGCACCGCGAAGAACCTTACCACTTCTTGA 954
||||||||||||||||| |||||||||||||| |||||| |||||||||| |||||
Sbjct 889 ACAAGCGGTGGAGCATGCGGTTTAATTCGATGTTACGCGAAAAACCTTACCAACCCTTGA 948
Query 955 CATTGAGGT--TATATCCTTCCGA-AAGGAAGGAGTCAGTTCGGCTGGACCTTA-ACAGG 1010
||| | ||| || | | || | | |||||||||||||||| | |||||
Sbjct 949 CATGGTGGTCGCGGAT-C-GCAGAGATGCTTTCCTTCAGTTCGGCTGGACCACACACAGG 1006
Query 1011 TGTTGCATGGCTGTCGTCAGCTCGTGTCGTAAGATGTTGGGTTAAGTCCCGTAACGAGCG 1070
|||||||||||||||||||||||||||||| |||||||||||||||||||| ||||||||
Sbjct 1007 TGTTGCATGGCTGTCGTCAGCTCGTGTCGTGAGATGTTGGGTTAAGTCCCGCAACGAGCG 1066
Query 1071 CAACCCTCATTTTTAGTTGCTA-CTGGT-TTACCAGGCACTCTaaaaaaaCTGTCAGTAA 1128
||||||||||| ||| |||| | | ||| | || || ||| ||| ||||||| | || |
Sbjct 1067 CAACCCTCATTCTTATTTGCCAGCGGGTAATGCCGGGAACTATAAGAAAACTGCCGGTGA 1126
Query 1129 TAAACTGAAGGAAGGAGAGGACGATGTCAAGTCATCATGGCCCTTATGAAGTGGGCTACA 1188
||| | | ||||||| | |||||| ||||||||||||||||||||| | |||||||||
Sbjct 1127 TAAGCCGGAGGAAGGTGGGGACGACGTCAAGTCATCATGGCCCTTACGGGTTGGGCTACA 1186
Query 1189 CACGTGCTACAATGGCAACTACAATGAGCGGCAAAACCGTGAGGTGGAGCAAATCTCTAA 1248
| ||||||||||||| |||| | | |||| || | || |||||||||||| ||||
Sbjct 1187 CGCGTGCTACAATGGTGTTTACAGAGGGAAGCAAGACGGCGACGTGGAGCAAATCCCTAA 1246
Query 1249 AAGTTGTCTCAGTTCAGATTGCTCTCTGCAACTCGAGAGCATGAAGTTGGAATCGCTAGT 1308
||| ||||||||| ||||| ||||||||||||||||||||||||||||||||||||||
Sbjct 1247 AAGACATCTCAGTTCGGATTGTTCTCTGCAACTCGAGAGCATGAAGTTGGAATCGCTAGT 1306
Query 1309 AATCGCAAATCAGCATGTTGCGGTGAATACGTTCTCGAGTCTTGTACACACTGCCCGTCA 1368
|||||| ||||||||| |||||||||||||||||| | ||||||||||||||||||||
Sbjct 1307 AATCGCGGATCAGCATGCCGCGGTGAATACGTTCTCGGGCCTTGTACACACTGCCCGTCA 1366
Query 1369 CGCCATGGAAGTTGATCTTACCCGAAGATAAC-AGACTAACCGTAAGGAGGTAGTTATCT 1427
|||||||| ||||| | ||||| |||| | || ||||| | || |||| || | |
Sbjct 1367 CGCCATGGGAGTTGGTTTTACCTGAAGGTGGTGAG-CTAAC-GCAA-GAGGCAGCCAACC 1423
Query 1428 AAGGTGGA-TTGATGACTGGGGTGAAGTCGTAACAAGGTAGCTGTAGGAGAACCTGTGGC 1486
| ||| | || |||||||||||||||||||||||||||| ||||| ||||||| |||
Sbjct 1424 ACGGTAAAATTAGCGACTGGGGTGAAGTCGTAACAAGGTAGCCGTAGGGGAACCTGCGGC 1483
Query 1487 TGGATTACCTCCTT 1500
||||||||||||||
Sbjct 1484 TGGATTACCTCCTT 1497
>Rickettsia conorii strain Malish 7 16S ribosomal RNA, partial sequence
Sequence ID: NR_074480.2 Length: 1498
Range 1: 1 to 1497
Score:1245 bits(674), Expect:0.0,
Identities:1239/1513(82%), Gaps:33/1513(2%), Strand: Plus/Plus
Query 5 AACTTAAGAGTTTGATCCTGGCTCAGAACAAACGCTGGCGGCAGGCTTAACACATGCAAG 64
||||| ||||||||||||||||||||||| |||||| ||| | ||||||||||||||||
Sbjct 1 AACTTGAGAGTTTGATCCTGGCTCAGAACGAACGCTATCGGTATGCTTAACACATGCAAG 60
Query 65 TCGAACGAGTTTATAATT-TAGCTTGCT-AAATTATGGCTAGTGGCAGACGGATGAGTAA 122
||||||| | ||||| ||||||| | ||| | ||||||||||||| |||||||
Sbjct 61 TCGAACG-G--ACTAATTGGGGCTTGCTCCAGTTA--GTTAGTGGCAGACGGGTGAGTAA 115
Query 123 CACGTAGGAATTTACCCAGTAGTATGGAATAGTCACTAGAAATAGTGAATAATACCATAT 182
||||| ||||| |||||| ||||| |||||| |||||||| ||||||| |||
Sbjct 116 CACGTGGGAATCTACCCATTAGTACGGAATAACTTTTAGAAATAAAAGCTAATACCGTAT 175
Query 183 ACGCTCCACGGAGAAAAGATTTATCGCTATTGGATAAGCCTGCGTTAGATTAGTTAGTTG 242
| ||| ||||| |||||||||||||| ||||| |||| |||| ||||||| ||||||
Sbjct 176 ATTCTCTGCGGAGGAAAGATTTATCGCTGATGGATGAGCCCGCGTCAGATTAGGTAGTTG 235
Query 243 GTAGA-GTAATGGCCTACCAAGACGATGATCTATAGCTGGTCTAAGAGGACGATCAGCCA 301
|| || |||||||| |||||| ||| ||||| |||||||||| |||||| |||||||||
Sbjct 236 GT-GAGGTAATGGCTCACCAAGCCGACGATCTGTAGCTGGTCTGAGAGGATGATCAGCCA 294
Query 302 TACTGGAATTGAGATACGGTCCAGACTCCTACGGGAGGCAGCAGTGAGGAATATTGGACA 361
||||| | ||||| |||| |||||||||||||||||||||||||| |||||||||||||
Sbjct 295 CACTGGGACTGAGACACGGCCCAGACTCCTACGGGAGGCAGCAGTGGGGAATATTGGACA 354
Query 362 ATGGGCGAAAGCCTGATCCAGCCATGCCGCATGAGTGATGAAGGTTTTAGAATTGTAAAG 421
|||||||||||||||||||||| || ||| ||||||||||||| |||| ||||||||
Sbjct 355 ATGGGCGAAAGCCTGATCCAGCAATACCGAGTGAGTGATGAAGGCCTTAGGGTTGTAAAG 414
Query 422 CTCTTTTAGCAGAGAAGATAATGACGTTATCTGCAGAAGAAGTCCTGGCTAACTCCGTGC 481
||||||||||| |||||||||||||||| ||||||| ||| || ||||||||||||||
Sbjct 415 CTCTTTTAGCAAGGAAGATAATGACGTTACTTGCAGAAAAAGCCCCGGCTAACTCCGTGC 474
Query 482 CAGCAGCCGCGGTAATACGGAGAGGGCTAGCGTTGTTCGAAATTATTGGGCGTAAAGAGT 541
||||||||||||||| |||||| |||||||||||||||| ||||| ||||||||||||||
Sbjct 475 CAGCAGCCGCGGTAAGACGGAGGGGGCTAGCGTTGTTCGGAATTACTGGGCGTAAAGAGT 534
Query 542 ACGCAGGTGGTTATGTAAGTTATTTGTGAAAGCCCTAAGCTTAACTTAGGAATTGCAATT 601
|| ||| |||| ||||||| |||||||||| ||||||| | |||||||| |
Sbjct 535 GCGTAGGCGGTTTAGTAAGTTGGAAGTGAAAGCCCGGGGCTTAACCTCGGAATTGCTTTC 594
Query 602 AATACTGCATAA-CTTGAATATGAAAGAGGATAGCA-GAATTTCTAGTGTAGCGGTAAAA 659
|| ||| | ||| || || | | || |||| | ||||| ||||||||| ||| |||
Sbjct 595 AAAACTAC-TAATCTAGAGTGTAGTAGGGGAT-GATGGAATTCCTAGTGTAGAGGTGAAA 652
Query 660 TGCGTAGATATTAGAAAGAATACCAACAGCGAAGGCAGCTATCT-GG-TTCATTATTGAC 717
| | |||||||||| | ||| ||| |||||||| | |||| || | || | ||||
Sbjct 653 TTCTTAGATATTAGGAGGAACACCGGTGGCGAAGGCGGTCATCTGGGCTACA--ACTGAC 710
Query 718 ACTGAGGTACGAAAGCATGGGGAGCAAACAGGATTAGATACCCTGGTAGTCCATGCTGTA 777
|||| | |||||||| |||||||||||||||||||||||||||||||||||| || |||
Sbjct 711 GCTGATGCACGAAAGCGTGGGGAGCAAACAGGATTAGATACCCTGGTAGTCCACGCCGTA 770
Query 778 AACGTTGAGTGCTAAATGT-GGGA-ATTTTGATTTCCGTATTGTAGTTAACACGATAAGC 835
|||| ||||||||| || | || | ||| | |||| || | | || |||| | |||||
Sbjct 771 AACGATGAGTGCTAGATATCGGAAGATTCT-CTTTCGGTTTCGCAGCTAACGCATTAAGC 829
Query 836 ACTCCGCCTGGGGACTACGATCGCAAGATTAAAACTCAAAGGAATTGACGGGGACTCGCA 895
|||||||||||||| |||| ||||||||||||||||||||||||||||||||| ||||||
Sbjct 830 ACTCCGCCTGGGGAGTACGGTCGCAAGATTAAAACTCAAAGGAATTGACGGGGGCTCGCA 889
Query 896 CAAGCGGTGGAGCATGTGGTTTAATTCGATGCACCGCGAAGAACCTTACCACTTCTTGAC 955
|||||||||||||||| |||||||||||||| |||||| |||||||||| ||||||
Sbjct 890 CAAGCGGTGGAGCATGCGGTTTAATTCGATGTTACGCGAAAAACCTTACCAACCCTTGAC 949
Query 956 ATTGAGGT--TATATCCTTCCGA-AAGGAAGGAGTCAGTTCGGCTGGACCTTA-ACAGGT 1011
|| | ||| || | | || | | |||| ||||||||||| | ||||||
Sbjct 950 ATGGTGGTCGCGGAT-C-GCAGAGATGCTTTTCTTCAGCTCGGCTGGACCACACACAGGT 1007
Query 1012 GTTGCATGGCTGTCGTCAGCTCGTGTCGTAAGATGTTGGGTTAAGTCCCGTAACGAGCGC 1071
||||||||||||||||||||||||||||| |||||||||||||||||||| |||||||||
Sbjct 1008 GTTGCATGGCTGTCGTCAGCTCGTGTCGTGAGATGTTGGGTTAAGTCCCGCAACGAGCGC 1067
Query 1072 AACCCTCATTTTTAGTTGCTA-CTGGT-TTACCAGGCACTCTaaaaaaaCTGTCAGTAAT 1129
|||||||||| ||| |||| | | ||| | || || ||| ||| ||||||| | || ||
Sbjct 1068 AACCCTCATTCTTATTTGCCAGCGGGTAATGCCGGGAACTATAAGAAAACTGCCGGTGAT 1127
Query 1130 AAACTGAAGGAAGGAGAGGACGATGTCAAGTCATCATGGCCCTTATGAAGTGGGCTACAC 1189
|| | | ||||||| | |||||| ||||||||||||||||||||| | ||||||||||
Sbjct 1128 AAGCCGGAGGAAGGTGGGGACGACGTCAAGTCATCATGGCCCTTACGGGTTGGGCTACAC 1187
Query 1190 ACGTGCTACAATGGCAACTACAATGAGCGGCAAAACCGTGAGGTGGAGCAAATCTCTAAA 1249
||||||||||||| |||| | | |||| || | || |||||||||||| |||||
Sbjct 1188 GCGTGCTACAATGGTGTTTACAGAGGGAAGCAAGACGGCGACGTGGAGCAAATCCCTAAA 1247
Query 1250 AGTTGTCTCAGTTCAGATTGCTCTCTGCAACTCGAGAGCATGAAGTTGGAATCGCTAGTA 1309
|| ||||||||| ||||| |||||||||||||||||||||||||||||||||||||||
Sbjct 1248 AGACATCTCAGTTCGGATTGTTCTCTGCAACTCGAGAGCATGAAGTTGGAATCGCTAGTA 1307
Query 1310 ATCGCAAATCAGCATGTTGCGGTGAATACGTTCTCGAGTCTTGTACACACTGCCCGTCAC 1369
||||| ||||||||| |||||||||||||||||| | |||||||||||||||||||||
Sbjct 1308 ATCGCGGATCAGCATGCCGCGGTGAATACGTTCTCGGGCCTTGTACACACTGCCCGTCAC 1367
Query 1370 GCCATGGAAGTTGATCTTACCCGAAGATAAC-AGACTAACCGTAAGGAGGTAGTTATCTA 1428
||||||| |||| | ||||| |||| | || ||||| | || |||| || | | |
Sbjct 1368 GCCATGGGAGTTAGTTTTACCTGAAGGTGGTGAG-CTAAC-GCAA-GAGGCAGCCAACCA 1424
Query 1429 AGGTGGA-TTGATGACTGGGGTGAAGTCGTAACAAGGTAGCTGTAGGAGAACCTGTGGCT 1487
||| | || |||||||||||||||||||||||||||| ||||| ||||||| ||||
Sbjct 1425 CGGTAAAATTAGCGACTGGGGTGAAGTCGTAACAAGGTAGCCGTAGGGGAACCTGCGGCT 1484
Query 1488 GGATTACCTCCTT 1500
|||||||||||||
Sbjct 1485 GGATTACCTCCTT 1497
>Rickettsia conorii subsp. heilongjiangensis 054 16S ribosomal RNA, partial sequence
Sequence ID: NR_074469.2 Length: 1498
Range 1: 1 to 1497
Score:1245 bits(674), Expect:0.0,
Identities:1240/1514(82%), Gaps:35/1514(2%), Strand: Plus/Plus
Query 5 AACTTAAGAGTTTGATCCTGGCTCAGAACAAACGCTGGCGGCAGGCTTAACACATGCAAG 64
||||| ||||||||||||||||||||||| |||||| ||| | ||||||||||||||||
Sbjct 1 AACTTGAGAGTTTGATCCTGGCTCAGAACGAACGCTATCGGTATGCTTAACACATGCAAG 60
Query 65 TCGAACGAGTTTATAATT-TAGCTTGCT-AAATTATGGCTAGTGGCAGACGGATGAGTAA 122
||||||| | ||||| ||||||| ||||| | ||||||||||||| |||||||
Sbjct 61 TCGAACG-G--ACTAATTGGGGCTTGCTCCAATTA--GTTAGTGGCAGACGGGTGAGTAA 115
Query 123 CACGTAGGAATTTACCCAGTAGTATGGAATAGTCACTAGAAATAGTGAATAATACCATAT 182
||||| ||||| |||||| |||| |||||| |||||||| ||||||| |||
Sbjct 116 CACGTGGGAATCTACCCATCAGTACGGAATAACTTTTAGAAATAAAAGCTAATACCGTAT 175
Query 183 ACGCTCCACGGAGAAAAGATTTATCGCTATTGGATAAGCCTGCGTTAGATTAGTTAGTTG 242
| ||| ||||| |||||||||| ||| ||||| |||| |||| ||||||| ||||||
Sbjct 176 ATTCTCTGCGGAGGAAAGATTTATTGCTGATGGATGAGCCCGCGTCAGATTAGGTAGTTG 235
Query 243 GTAGA-GTAATGGCCTACCAAGACGATGATCTATAGCTGGTCTAAGAGGACGATCAGCCA 301
|| || |||||||| |||||| ||| ||||| |||||||||| |||||| |||||||||
Sbjct 236 GT-GAGGTAATGGCTCACCAAGCCGACGATCTGTAGCTGGTCTGAGAGGATGATCAGCCA 294
Query 302 TACTGGAATTGAGATACGGTCCAGACTCCTACGGGAGGCAGCAGTGAGGAATATTGGACA 361
||||| | ||||| |||| |||||||||||||||||||||||||| |||||||||||||
Sbjct 295 CACTGGGACTGAGACACGGCCCAGACTCCTACGGGAGGCAGCAGTGGGGAATATTGGACA 354
Query 362 ATGGGCGAAAGCCTGATCCAGCCATGCCGCATGAGTGATGAAGGTTTTAGAATTGTAAAG 421
|||||||||||||||||||||| || ||| ||||||||||||| |||| ||||||||
Sbjct 355 ATGGGCGAAAGCCTGATCCAGCAATACCGAGTGAGTGATGAAGGCCTTAGGGTTGTAAAG 414
Query 422 CTCTTTTAGCAGAGAAGATAATGACGTTATCTGCAGAAGAAGTCCTGGCTAACTCCGTGC 481
||||||||||| |||||||||||||||| ||||||| ||| || ||||||||||||||
Sbjct 415 CTCTTTTAGCAAGGAAGATAATGACGTTACTTGCAGAAAAAGCCCCGGCTAACTCCGTGC 474
Query 482 CAGCAGCCGCGGTAATACGGAGAGGGCTAGCGTTGTTCGAAATTATTGGGCGTAAAGAGT 541
||||||||||||||| |||||| |||||||||||||||| ||||| ||||||||||||||
Sbjct 475 CAGCAGCCGCGGTAAGACGGAGGGGGCTAGCGTTGTTCGGAATTACTGGGCGTAAAGAGT 534
Query 542 ACGCAGGTGGTTATGTAAGTTATTTGTGAAAGCCCTAAGCTTAACTTAGGAATTGCAATT 601
|| ||| |||| ||||||| |||||||||| ||||||| | |||||||| |
Sbjct 535 GCGTAGGCGGTTTAGTAAGTTGGAAGTGAAAGCCCGGGGCTTAACCTCGGAATTGCTTTC 594
Query 602 AATACTGCATAA-CTTGAATATGAAAGAGGATAGCA-GAATTTCTAGTGTAGCGGTAAAA 659
|| ||| | ||| || || | | || |||| | ||||| ||||||||| ||| |||
Sbjct 595 AAAACTAC-TAATCTAGAGTGTAGTAGGGGAT-GATGGAATTCCTAGTGTAGAGGTGAAA 652
Query 660 TGCGTAGATATTAGAAAGAATACCAACAGCGAAGGCAGCT-ATCT-GG-TTCATTATTGA 716
| | |||||||||| | ||| ||| |||||||| | | |||| || | || | |||
Sbjct 653 TTCTTAGATATTAGGAGGAACACCGGTGGCGAAGGC-GATCATCTGGGCTACA--ACTGA 709
Query 717 CACTGAGGTACGAAAGCATGGGGAGCAAACAGGATTAGATACCCTGGTAGTCCATGCTGT 776
| |||| | |||||||| |||||||||||||||||||||||||||||||||||| || ||
Sbjct 710 CGCTGATGCACGAAAGCGTGGGGAGCAAACAGGATTAGATACCCTGGTAGTCCACGCCGT 769
Query 777 AAACGTTGAGTGCTAAATGT-GGGA-ATTTTGATTTCCGTATTGTAGTTAACACGATAAG 834
||||| ||||||||| || | || | ||| | |||| || | | || |||| | ||||
Sbjct 770 AAACGATGAGTGCTAGATATCGGAAGATTCT-CTTTCGGTTTCGCAGCTAACGCATTAAG 828
Query 835 CACTCCGCCTGGGGACTACGATCGCAAGATTAAAACTCAAAGGAATTGACGGGGACTCGC 894
||||||||||||||| |||| ||||||||||||||||||||||||||||||||| |||||
Sbjct 829 CACTCCGCCTGGGGAGTACGGTCGCAAGATTAAAACTCAAAGGAATTGACGGGGGCTCGC 888
Query 895 ACAAGCGGTGGAGCATGTGGTTTAATTCGATGCACCGCGAAGAACCTTACCACTTCTTGA 954
||||||||||||||||| |||||||||||||| |||||| |||||||||| |||||
Sbjct 889 ACAAGCGGTGGAGCATGCGGTTTAATTCGATGTTACGCGAAAAACCTTACCAACCCTTGA 948
Query 955 CATTGAGGT--TATATCCTTCCGA-AAGGAAGGAGTCAGTTCGGCTGGACCTTA-ACAGG 1010
||| | ||| || | | || | | |||| ||||||||| | | |||||
Sbjct 949 CATGGTGGTCGCGGAT-C-GCAGAGATGCTTTTCTTCAGCTCGGCTGGATCACACACAGG 1006
Query 1011 TGTTGCATGGCTGTCGTCAGCTCGTGTCGTAAGATGTTGGGTTAAGTCCCGTAACGAGCG 1070
|||||||||||||||||||||||||||||| |||||||||||||||||||| ||||||||
Sbjct 1007 TGTTGCATGGCTGTCGTCAGCTCGTGTCGTGAGATGTTGGGTTAAGTCCCGCAACGAGCG 1066
Query 1071 CAACCCTCATTTTTAGTTGCTA-CTGGT-TTACCAGGCACTCTaaaaaaaCTGTCAGTAA 1128
||||||||||| ||| |||| | | ||| | || || ||| ||| ||||||| | || |
Sbjct 1067 CAACCCTCATTCTTATTTGCCAGCGGGTAATGCCGGGAACTATAAGAAAACTGCCGGTGA 1126
Query 1129 TAAACTGAAGGAAGGAGAGGACGATGTCAAGTCATCATGGCCCTTATGAAGTGGGCTACA 1188
||| | | ||||||| | |||||| ||||||||||||||||||||| | |||||||||
Sbjct 1127 TAAGCCGGAGGAAGGTGGGGACGACGTCAAGTCATCATGGCCCTTACGGGTTGGGCTACA 1186
Query 1189 CACGTGCTACAATGGCAACTACAATGAGCGGCAAAACCGTGAGGTGGAGCAAATCTCTAA 1248
| ||||||||||||| |||| | | |||| || |||| |||||||||||| ||||
Sbjct 1187 CGCGTGCTACAATGGTGTTTACAGAGGGAAGCAAGACGGTGACGTGGAGCAAATCCCTAA 1246
Query 1249 AAGTTGTCTCAGTTCAGATTGCTCTCTGCAACTCGAGAGCATGAAGTTGGAATCGCTAGT 1308
||| ||||||||| ||||| ||||||||||||||||||||||||||||||||||||||
Sbjct 1247 AAGACATCTCAGTTCGGATTGTTCTCTGCAACTCGAGAGCATGAAGTTGGAATCGCTAGT 1306
Query 1309 AATCGCAAATCAGCATGTTGCGGTGAATACGTTCTCGAGTCTTGTACACACTGCCCGTCA 1368
|||||| ||||||||| |||||||||||||||||| | ||||||||||||||||||||
Sbjct 1307 AATCGCGGATCAGCATGCCGCGGTGAATACGTTCTCGGGCCTTGTACACACTGCCCGTCA 1366
Query 1369 CGCCATGGAAGTTGATCTTACCCGAAGATAAC-AGACTAACCGTAAGGAGGTAGTTATCT 1427
|||||||| ||||| | ||||| |||| | || ||||| | || |||| || | |
Sbjct 1367 CGCCATGGGAGTTGGTTTTACCTGAAGGTGGTGAG-CTAAC-GCAA-GAGGCAGCCAACC 1423
Query 1428 AAGGTGGA-TTGATGACTGGGGTGAAGTCGTAACAAGGTAGCTGTAGGAGAACCTGTGGC 1486
| ||| | || |||||||||||||||||||||||||||| ||||| ||||||| |||
Sbjct 1424 ACGGTAAAATTAGCGACTGGGGTGAAGTCGTAACAAGGTAGCCGTAGGGGAACCTGCGGC 1483
Query 1487 TGGATTACCTCCTT 1500
||||||||||||||
Sbjct 1484 TGGATTACCTCCTT 1497
>Rickettsia japonica YH 16S ribosomal RNA, partial sequence
Sequence ID: NR_074459.2 Length: 1498
Range 1: 1 to 1497
Score:1240 bits(671), Expect:0.0,
Identities:1239/1514(82%), Gaps:35/1514(2%), Strand: Plus/Plus
Query 5 AACTTAAGAGTTTGATCCTGGCTCAGAACAAACGCTGGCGGCAGGCTTAACACATGCAAG 64
||||| ||||||||||||||||||||||| |||||| ||| | ||||||||||||||||
Sbjct 1 AACTTGAGAGTTTGATCCTGGCTCAGAACGAACGCTATCGGTATGCTTAACACATGCAAG 60
Query 65 TCGAACGAGTTTATAATT-TAGCTTGCT-AAATTATGGCTAGTGGCAGACGGATGAGTAA 122
||||||| | ||||| ||||||| ||||| | ||||||||||||| |||||||
Sbjct 61 TCGAACG-G--ACTAATTGGGGCTTGCTCCAATTA--GTTAGTGGCAGACGGGTGAGTAA 115
Query 123 CACGTAGGAATTTACCCAGTAGTATGGAATAGTCACTAGAAATAGTGAATAATACCATAT 182
||||| ||||| |||||| |||| |||||| |||||||| ||||||| |||
Sbjct 116 CACGTGGGAATCTACCCATCAGTACGGAATAACTTTTAGAAATAAAAGCTAATACCGTAT 175
Query 183 ACGCTCCACGGAGAAAAGATTTATCGCTATTGGATAAGCCTGCGTTAGATTAGTTAGTTG 242
| ||| ||||| |||||||||| ||| ||||| |||| |||| ||||||| ||||||
Sbjct 176 ATTCTCTGCGGAGGAAAGATTTATTGCTGATGGATGAGCCCGCGTCAGATTAGGTAGTTG 235
Query 243 GTAGA-GTAATGGCCTACCAAGACGATGATCTATAGCTGGTCTAAGAGGACGATCAGCCA 301
|| || |||||||| |||||| ||| ||||| |||||||||| |||||| |||||||||
Sbjct 236 GT-GAGGTAATGGCTCACCAAGCCGACGATCTGTAGCTGGTCTGAGAGGATGATCAGCCA 294
Query 302 TACTGGAATTGAGATACGGTCCAGACTCCTACGGGAGGCAGCAGTGAGGAATATTGGACA 361
||||| | ||||| |||| |||||||||||||||||||||||||| |||||||||||||
Sbjct 295 CACTGGGACTGAGACACGGCCCAGACTCCTACGGGAGGCAGCAGTGGGGAATATTGGACA 354
Query 362 ATGGGCGAAAGCCTGATCCAGCCATGCCGCATGAGTGATGAAGGTTTTAGAATTGTAAAG 421
|||||||||||||||||||||| || ||| ||||||||||||| |||| ||||||||
Sbjct 355 ATGGGCGAAAGCCTGATCCAGCAATACCGAGTGAGTGATGAAGGCCTTAGGGTTGTAAAG 414
Query 422 CTCTTTTAGCAGAGAAGATAATGACGTTATCTGCAGAAGAAGTCCTGGCTAACTCCGTGC 481
||||||||||| |||||||||||||||| ||||||| ||| || ||||||||||||||
Sbjct 415 CTCTTTTAGCAAGGAAGATAATGACGTTACTTGCAGAAAAAGCCCCGGCTAACTCCGTGC 474
Query 482 CAGCAGCCGCGGTAATACGGAGAGGGCTAGCGTTGTTCGAAATTATTGGGCGTAAAGAGT 541
||||||||||||||| |||||| |||||||||||||||| ||||| ||||||||||||||
Sbjct 475 CAGCAGCCGCGGTAAGACGGAGGGGGCTAGCGTTGTTCGGAATTACTGGGCGTAAAGAGT 534
Query 542 ACGCAGGTGGTTATGTAAGTTATTTGTGAAAGCCCTAAGCTTAACTTAGGAATTGCAATT 601
|| ||| |||| ||||||| |||||||||| ||||||| | |||||||| |
Sbjct 535 GCGTAGGCGGTTTAGTAAGTTGGAAGTGAAAGCCCGGGGCTTAACCTCGGAATTGCTTTC 594
Query 602 AATACTGCATAA-CTTGAATATGAAAGAGGATAGCA-GAATTTCTAGTGTAGCGGTAAAA 659
|| ||| | ||| || || | | || |||| | ||||| ||||||||| ||| |||
Sbjct 595 AAAACTAC-TAATCTAGAGTGTAGTAGGGGAT-GATGGAATTCCTAGTGTAGAGGTGAAA 652
Query 660 TGCGTAGATATTAGAAAGAATACCAACAGCGAAGGCAGCT-ATCT-GG-TTCATTATTGA 716
| | |||||||||| | ||| ||| |||||||| | | |||| || | || | |||
Sbjct 653 TTCTTAGATATTAGGAGGAACACCGGTGGCGAAGGC-GATCATCTGGGCTACA--ACTGA 709
Query 717 CACTGAGGTACGAAAGCATGGGGAGCAAACAGGATTAGATACCCTGGTAGTCCATGCTGT 776
| |||| | |||||||| |||||||||||||||||||||||||||||||||||| || ||
Sbjct 710 CGCTGATGCACGAAAGCGTGGGGAGCAAACAGGATTAGATACCCTGGTAGTCCACGCCGT 769
Query 777 AAACGTTGAGTGCTAAATGT-GGGA-ATTTTGATTTCCGTATTGTAGTTAACACGATAAG 834
||||| ||||||||| || | || | ||| | |||| || | | || |||| | ||||
Sbjct 770 AAACGATGAGTGCTAGATATCGGAAGATTCT-CTTTCGGTTTCGCAGCTAACGCATTAAG 828
Query 835 CACTCCGCCTGGGGACTACGATCGCAAGATTAAAACTCAAAGGAATTGACGGGGACTCGC 894
||||||||||||||| |||| ||||||||||||||||||||||||||||||||| |||||
Sbjct 829 CACTCCGCCTGGGGAGTACGGTCGCAAGATTAAAACTCAAAGGAATTGACGGGGGCTCGC 888
Query 895 ACAAGCGGTGGAGCATGTGGTTTAATTCGATGCACCGCGAAGAACCTTACCACTTCTTGA 954
||||||||||||||||| |||||||||||||| |||||| |||||||||| |||||
Sbjct 889 ACAAGCGGTGGAGCATGCGGTTTAATTCGATGTTACGCGAAAAACCTTACCAACCCTTGA 948
Query 955 CATTGAGGT--TATATCCTTCCGA-AAGGAAGGAGTCAGTTCGGCTGGACCTTA-ACAGG 1010
||| | ||| || | | || | | |||| ||||||||| | | |||||
Sbjct 949 CATGGTGGTCGCGGAT-C-GCAGAGATGCTTTTCTTCAGCTCGGCTGGATCACACACAGG 1006
Query 1011 TGTTGCATGGCTGTCGTCAGCTCGTGTCGTAAGATGTTGGGTTAAGTCCCGTAACGAGCG 1070
|||||||||||||||||||||||||||||| |||||||||||||||||||| ||||||||
Sbjct 1007 TGTTGCATGGCTGTCGTCAGCTCGTGTCGTGAGATGTTGGGTTAAGTCCCGCAACGAGCG 1066
Query 1071 CAACCCTCATTTTTAGTTGCTA-CTGGT-TTACCAGGCACTCTaaaaaaaCTGTCAGTAA 1128
||||||||||| ||| |||| | | ||| | || || ||| ||| ||||||| | || |
Sbjct 1067 CAACCCTCATTCTTATTTGCCAGCGGGTAATGCCGGGAACTATAAGAAAACTGCCGGTGA 1126
Query 1129 TAAACTGAAGGAAGGAGAGGACGATGTCAAGTCATCATGGCCCTTATGAAGTGGGCTACA 1188
||| | | ||||||| | |||||| ||||||||||||||||||||| | |||||||||
Sbjct 1127 TAAGCCGGAGGAAGGTGGGGACGACGTCAAGTCATCATGGCCCTTACGGGTTGGGCTACA 1186
Query 1189 CACGTGCTACAATGGCAACTACAATGAGCGGCAAAACCGTGAGGTGGAGCAAATCTCTAA 1248
| ||||||||||||| |||| | | |||| || | || |||||||||||| ||||
Sbjct 1187 CGCGTGCTACAATGGTGTTTACAGAGGGAAGCAAGACGGCGACGTGGAGCAAATCCCTAA 1246
Query 1249 AAGTTGTCTCAGTTCAGATTGCTCTCTGCAACTCGAGAGCATGAAGTTGGAATCGCTAGT 1308
||| ||||||||| ||||| ||||||||||||||||||||||||||||||||||||||
Sbjct 1247 AAGACATCTCAGTTCGGATTGTTCTCTGCAACTCGAGAGCATGAAGTTGGAATCGCTAGT 1306
Query 1309 AATCGCAAATCAGCATGTTGCGGTGAATACGTTCTCGAGTCTTGTACACACTGCCCGTCA 1368
|||||| ||||||||| |||||||||||||||||| | ||||||||||||||||||||
Sbjct 1307 AATCGCGGATCAGCATGCCGCGGTGAATACGTTCTCGGGCCTTGTACACACTGCCCGTCA 1366
Query 1369 CGCCATGGAAGTTGATCTTACCCGAAGATAAC-AGACTAACCGTAAGGAGGTAGTTATCT 1427
|||||||| ||||| | ||||| |||| | || ||||| | || |||| || | |
Sbjct 1367 CGCCATGGGAGTTGGTTTTACCTGAAGGTGGTGAG-CTAAC-GCAA-GAGGCAGCCAACC 1423
Query 1428 AAGGTGGA-TTGATGACTGGGGTGAAGTCGTAACAAGGTAGCTGTAGGAGAACCTGTGGC 1486
| ||| | || |||||||||||||||||||||||||||| ||||| ||||||| |||
Sbjct 1424 ACGGTAAAATTAGCGACTGGGGTGAAGTCGTAACAAGGTAGCCGTAGGGGAACCTGCGGC 1483
Query 1487 TGGATTACCTCCTT 1500
||||||||||||||
Sbjct 1484 TGGATTACCTCCTT 1497
>Rickettsia honei strain RB 16S ribosomal RNA, partial sequence
Sequence ID: NR_025967.1 Length: 1491
Range 1: 1 to 1491
Score:1240 bits(671), Expect:0.0,
Identities:1234/1507(82%), Gaps:33/1507(2%), Strand: Plus/Plus
Query 11 AGAGTTTGATCCTGGCTCAGAACAAACGCTGGCGGCAGGCTTAACACATGCAAGTCGAAC 70
||||||||||||||||||||||| |||||| ||| | ||||||||||||||||||||||
Sbjct 1 AGAGTTTGATCCTGGCTCAGAACGAACGCTATCGGTATGCTTAACACATGCAAGTCGAAC 60
Query 71 GAGTTTATAATT-TAGCTTGCT-AAATTATGGCTAGTGGCAGACGGATGAGTAACACGTA 128
| | | ||||| ||||||| ||||| | ||||||||||||| ||||||||||||
Sbjct 61 G-G-AT-TAATTGGGGCTTGCTCCAATTA--GTTAGTGGCAGACGGGTGAGTAACACGTG 115
Query 129 GGAATTTACCCAGTAGTATGGAATAGTCACTAGAAATAGTGAATAATACCATATACGCTC 188
||||| |||||| |||| |||||| |||||||| ||||||| |||| |||
Sbjct 116 GGAATCTACCCATCAGTACGGAATAACTTTTAGAAATAAAAGCTAATACCGTATATTCTC 175
Query 189 CACGGAGAAAAGATTTATCGCTATTGGATAAGCCTGCGTTAGATTAGTTAGTTGGTAGA- 247
||||| |||||||||||||| ||||| |||| |||| ||||||| |||||||| ||
Sbjct 176 TGCGGAGGAAAGATTTATCGCTGATGGATGAGCCCGCGTCAGATTAGGTAGTTGGT-GAG 234
Query 248 GTAATGGCCTACCAAGACGATGATCTATAGCTGGTCTAAGAGGACGATCAGCCATACTGG 307
|||||||| |||||| ||| ||||| |||||||||| |||||| ||||||||| |||||
Sbjct 235 GTAATGGCTCACCAAGCCGACGATCTGTAGCTGGTCTGAGAGGATGATCAGCCACACTGG 294
Query 308 AATTGAGATACGGTCCAGACTCCTACGGGAGGCAGCAGTGAGGAATATTGGACAATGGGC 367
| ||||| |||| |||||||||||||||||||||||||| |||||||||||||||||||
Sbjct 295 GACTGAGACACGGCCCAGACTCCTACGGGAGGCAGCAGTGGGGAATATTGGACAATGGGC 354
Query 368 GAAAGCCTGATCCAGCCATGCCGCATGAGTGATGAAGGTTTTAGAATTGTAAAGCTCTTT 427
|||||||||||||||| || ||| ||||||||||||| |||| ||||||||||||||
Sbjct 355 GAAAGCCTGATCCAGCAATACCGAGTGAGTGATGAAGGCCTTAGGGTTGTAAAGCTCTTT 414
Query 428 TAGCAGAGAAGATAATGACGTTATCTGCAGAAGAAGTCCTGGCTAACTCCGTGCCAGCAG 487
||||| |||||||||||||||| ||||||| ||| || ||||||||||||||||||||
Sbjct 415 TAGCAAGGAAGATAATGACGTTACTTGCAGAAAAAGCCCCGGCTAACTCCGTGCCAGCAG 474
Query 488 CCGCGGTAATACGGAGAGGGCTAGCGTTGTTCGAAATTATTGGGCGTAAAGAGTACGCAG 547
||||||||| |||||| |||||||||||||||| ||||| |||||||||||||| || ||
Sbjct 475 CCGCGGTAAGACGGAGGGGGCTAGCGTTGTTCGGAATTACTGGGCGTAAAGAGTGCGTAG 534
Query 548 GTGGTTATGTAAGTTATTTGTGAAAGCCCTAAGCTTAACTTAGGAATTGCAATTAATACT 607
| |||| ||||||| |||||||||| ||||||| | |||||||| | || |||
Sbjct 535 GCGGTTTAGTAAGTTGGAAGTGAAAGCCCGGGGCTTAACCTCGGAATTGCTTTCAAAACT 594
Query 608 GCATAA-CTTGAATATGAAAGAGGATAGCA-GAATTTCTAGTGTAGCGGTAAAATGCGTA 665
| ||| || || | | || |||| | ||||| ||||||||| ||| |||| | ||
Sbjct 595 AC-TAATCTAGAGTGTAGTAGGGGAT-GATGGAATTCCTAGTGTAGAGGTGAAATTCTTA 652
Query 666 GATATTAGAAAGAATACCAACAGCGAAGGCAGCTATCT-GG-TTCATTATTGACACTGAG 723
[truncated: 6,151 more rows]

## Sheet: blastn nt
RID: 6UDECGZZ013
Job Title:AureliaRickettsiales_bin3.1::scaffold1|size1048993:667262-668766
Program: BLASTN
Database: nt Nucleotide collection (nt)
Query #1: AureliaRickettsiales_bin3.1::scaffold1|size1048993:667262-668766 Query ID: lcl|Query_57819 Length: 1504
Sequences producing significant alignments:
Scientific Common Max Total Query E Per. Acc.
Description Name Name Taxid Score Score cover Value Ident Len Accession
Ehrlichia chaffeensis strain Arkansas 16S ribosomal RNA,... Ehrlichia ch... NA 945 1539 1539 99% 0.0 85.26 1508 NR_074500.2
Ehrlichia chaffeensis str. West Paces, complete genome Ehrlichia ch... NA 1249650 1539 1539 99% 0.0 85.23 1170935 CP007480.1
Ehrlichia chaffeensis str. Wakulla, complete genome Ehrlichia ch... NA 1249656 1539 1539 99% 0.0 85.23 1174357 CP007479.1
Ehrlichia chaffeensis str. Saint Vincent, complete genome Ehrlichia ch... NA 1249655 1539 1539 99% 0.0 85.23 1173884 CP007478.1
Ehrlichia chaffeensis str. Osceola, complete genome Ehrlichia ch... NA 1249654 1539 1539 99% 0.0 85.23 1175197 CP007477.1
Ehrlichia chaffeensis str. Liberty, complete genome Ehrlichia ch... NA 1249653 1539 1539 99% 0.0 85.23 1176202 CP007476.1
Ehrlichia chaffeensis str. Jax, complete genome Ehrlichia ch... NA 1249652 1539 1539 99% 0.0 85.23 1176890 CP007475.1
Ehrlichia chaffeensis str. Heartland, complete genome Ehrlichia ch... NA 1249651 1539 1539 99% 0.0 85.23 1172721 CP007473.1
Ehrlichia chaffeensis str. Arkansas, complete genome Ehrlichia ch... NA 205920 1539 1539 99% 0.0 85.23 1176248 CP000236.1
Wolbachia symbiont of Radopholus similis 16S ribosomal RNA gen... Wolbachia en... NA 573418 1531 1531 99% 0.0 85.27 1494 KF059257.1
Wolbachia symbiont of Radopholus similis 16S ribosomal RNA gen... Wolbachia en... NA 573418 1531 1531 99% 0.0 85.27 1494 EU833482.1
Wolbachia endosymbiont of Ctenocephalides felis wCfeJ... Wolbachia en... NA 2732594 1528 1528 99% 0.0 85.22 1201647 CP051157.1
Wolbachia endosymbiont of Ctenocephalides felis wCfeJ isolate... Wolbachia en... NA 2732594 1528 1528 99% 0.0 85.11 1201780 CP116768.1
Wolbachia pipientis isolate wNik chromosome Wolbachia pi... NA 955 1522 1522 99% 0.0 85.07 1139744 CP050530.1
Ehrlichia ruminantium str. Welgevonden, complete genome Ehrlichia ru... NA 254945 1522 1522 99% 0.0 85.04 1512977 CR925678.1
Ehrlichia ruminantium strain Welgevonden 16S ribosomal RNA,... Ehrlichia ru... heartwater r... 779 1520 1520 99% 0.0 85.06 1507 NR_074513.2
Ehrlichia ruminantium strain Blaauwkrans chromosome Ehrlichia ru... heartwater r... 779 1520 1520 99% 0.0 85.03 1484125 CP063043.1
Ehrlichia ruminantium isolate Attenuated Welgevonden chromosom... Ehrlichia ru... heartwater r... 779 1520 1520 99% 0.0 85.03 1516356 CP063045.1
Ehrlichia ruminantium strain Grootvallei chromosome, complete... Ehrlichia ru... heartwater r... 779 1520 1520 99% 0.0 85.03 1511004 CP040120.1
Ehrlichia ruminantium strain Kwanyanga chromosome Ehrlichia ru... heartwater r... 779 1520 1520 99% 0.0 85.03 1484713 CP040119.1
Ehrlichia ruminantium strain Nonile chromosome, complete genome Ehrlichia ru... heartwater r... 779 1520 1520 99% 0.0 85.03 1506425 CP040117.1
Ehrlichia ruminantium strain Springbokfontein1 chromosome,... Ehrlichia ru... heartwater r... 779 1520 1520 99% 0.0 85.03 1505693 CP040116.1
Ehrlichia ruminantium strain Springbokfontein2 chromosome Ehrlichia ru... heartwater r... 779 1520 1520 99% 0.0 85.03 1485262 CP040115.1
Ehrlichia ruminantium strain Springbokfontein5 chromosome,... Ehrlichia ru... heartwater r... 779 1520 1520 99% 0.0 85.03 1486110 CP040113.1
Ehrlichia ruminantium str. Gardel, complete genome Ehrlichia ru... NA 302409 1520 1520 99% 0.0 85.03 1499920 CR925677.1
Ehrlichia ruminantium strain Welgevonden, complete genome Ehrlichia ru... NA 254945 1520 1520 99% 0.0 85.03 1516355 CR767821.1
Cowdria ruminantium gene for 16S ribosomal RNA Ehrlichia ru... heartwater r... 779 1520 1520 99% 0.0 85.05 1569 X61659.1
Wolbachia endosymbiont (group A) of Icerya purchasi isolate... Wolbachia en... NA 2954019 1519 1519 99% 0.0 85.12 1372034 OX366357.1
Ehrlichia canis strain YZ-1 chromosome, complete genome Ehrlichia canis NA 944 1517 1517 99% 0.0 84.98 1314789 CP025749.1
Wolbachia endosymbiont (group A) of Macropis europaea isolate... Wolbachia en... NA 2954028 1517 1517 99% 0.0 85.14 1439111 OX366372.1
Rickettsia endosymbiont of Ceutorhynchus assimilis isolate... Rickettsia e... NA 2884482 1517 3233 99% 0.0 85.14 4063491 OU906081.1
Ehrlichia canis strain 21-00950-0007 chromosome, complete genome Ehrlichia canis NA 944 1517 1517 99% 0.0 84.98 1312158 CP085275.1
Ehrlichia canis strain 20-02677-0001 chromosome, complete genome Ehrlichia canis NA 944 1517 1517 99% 0.0 84.98 1312048 CP085276.1
Ehrlichia canis strain 20-01904-0002 chromosome, complete genome Ehrlichia canis NA 944 1517 1517 99% 0.0 84.98 1312022 CP085277.1
Ehrlichia canis isolate TrKysEcan1 16S ribosomal RNA gene,... Ehrlichia canis NA 944 1517 1517 99% 0.0 84.98 1513 KJ513194.1
Ehrlichia canis strain TWN 16S ribosomal RNA gene, partial... Ehrlichia canis NA 944 1517 1517 99% 0.0 84.98 1620 GU810149.1
Ehrlichia canis strain TWN1 16S ribosomal RNA gene, complete... Ehrlichia canis NA 944 1517 1517 99% 0.0 84.98 1623 EU106856.1
Ehrlichia sp. Tibet 16S ribosomal RNA gene, partial sequence Ehrlichia sp... NA 172183 1517 1517 99% 0.0 85.08 1501 AF414399.1
Ehrlichia ruminantium strain Um Banein chromosome Ehrlichia ru... heartwater r... 779 1515 1515 99% 0.0 84.96 1503745 CP063044.1
Ehrlichia canis isolate TrKysEcan2 16S ribosomal RNA gene,... Ehrlichia canis NA 944 1515 1515 99% 0.0 85.01 1508 KJ513196.1
Ehrlichia ruminantium strain Mara87-7 chromosome Ehrlichia ru... heartwater r... 779 1515 1515 99% 0.0 84.96 1482029 CP040118.1
Ehrlichia ruminantium strain Springbokfontein4 chromosome,... Ehrlichia ru... heartwater r... 779 1515 1515 99% 0.0 84.96 1512227 CP040114.1
Ehrlichia ruminantium strain Springbokfontein6 chromosome Ehrlichia ru... heartwater r... 779 1515 1515 99% 0.0 84.96 1507677 CP040112.1
Ehrlichia ruminantium strain Springbokfontein7 chromosome,... Ehrlichia ru... heartwater r... 779 1515 1515 99% 0.0 84.96 1505922 CP040111.1
Ehrlichia muris AS145 16S ribosomal RNA, partial sequence Ehrlichia mu... NA 1423892 1513 1513 99% 0.0 84.94 1512 NR_121714.1
Ehrlichia muris AS145, complete genome Ehrlichia mu... NA 1423892 1513 1513 99% 0.0 84.91 1196717 CP006917.1
Wolbachia endosymbiont (group A) of Epistrophe grossularia... Wolbachia en... NA 2954008 1511 1511 99% 0.0 85.07 1483876 OX366393.1
Wolbachia endosymbiont (group A) of Andrena dorsata isolate... Wolbachia en... NA 2953975 1511 1511 99% 0.0 85.07 1533661 OX366376.1
Wolbachia endosymbiont (group A) of Sicus ferrugineus isolate... Wolbachia en... NA 2954056 1511 1511 99% 0.0 85.04 1273940 OX366370.1
Wolbachia endosymbiont (group A) of Sympetrum striolatum isola... Wolbachia en... NA 2954061 1511 1511 99% 0.0 84.95 1516596 OX366342.1
Ehrlichia canis isolate TrKysEcan3 16S ribosomal RNA gene,... Ehrlichia canis NA 944 1511 1511 99% 0.0 84.99 1507 KJ513197.1
Ehrlichia canis str. Jake, complete genome Ehrlichia ca... NA 269484 1511 1511 99% 0.0 84.92 1315030 CP000107.1
Wolbachia endosymbiont (group A) of Epagoge grotiana isolate... Wolbachia en... NA 2954006 1507 1507 99% 0.0 84.99 1431998 OX366381.1
Wolbachia endosymbiont (group A) of Merzomyia westermanni... Wolbachia en... NA 2954031 1507 1507 99% 0.0 84.88 1295457 OX366375.1
Wolbachia endosymbiont (group A) of Eupithecia tripunctaria... Wolbachia en... NA 2954015 1507 1507 99% 0.0 84.88 1478719 OX366369.1
Wolbachia endosymbiont (group A) of Calamotropha paludella... Wolbachia en... NA 2953989 1507 1507 99% 0.0 84.99 1378300 OX366355.1
Wolbachia endosymbiont (group A) of Sphecodes monilicornis... Wolbachia en... NA 2954060 1507 1507 99% 0.0 84.88 1359653 OX366339.1
Wolbachia endosymbiont (group A) of Phalera bucephala isolate... Wolbachia en... NA 2954042 1507 1507 99% 0.0 84.99 1271809 OX366319.1
Ehrlichia ruminantium strain Kumm2 chromosome Ehrlichia ru... heartwater r... 779 1504 1504 99% 0.0 84.83 1455371 CP033456.1
Ehrlichia ruminantium strain Omatjenne chromosome Ehrlichia ru... heartwater r... 779 1504 1504 99% 0.0 84.83 1451340 CP033455.1
Ehrlichia ruminantium strain Riverside chromosome Ehrlichia ru... heartwater r... 779 1504 1504 99% 0.0 84.83 1449311 CP033454.1
Wolbachia pipientis strain wIrr chromosome, complete genome Wolbachia pi... NA 955 1502 1502 99% 0.0 84.81 1352354 CP037426.1
Wolbachia endosymbiont of Drosophila ananassae strain W2.1... Wolbachia en... NA 307502 1502 1502 99% 0.0 84.81 1401460 CP042904.1
Wolbachia endosymbiont (group A) of Philonthus cognatus isolat... Wolbachia en... NA 2954046 1502 1502 99% 0.0 84.81 1811323 OX366388.1
Wolbachia endosymbiont (group A) of Epagoge grotiana isolate... Wolbachia en... NA 2954006 1502 1502 99% 0.0 84.92 1781589 OX366387.1
Wolbachia endosymbiont (group A) of Lasioglossum morio isolate... Wolbachia en... NA 2954025 1502 1502 99% 0.0 84.81 1270693 OX366377.1
Wolbachia endosymbiont (group A) of Sphecodes monilicornis... Wolbachia en... NA 2954060 1502 1502 99% 0.0 84.81 1141922 OX366400.1
Wolbachia endosymbiont (group A) of Hylaeus communis isolate... Wolbachia en... NA 2954018 1502 1502 99% 0.0 84.92 1526905 OX366396.1
Wolbachia endosymbiont (group A) of Nomada fabriciana isolate... Wolbachia en... NA 2954033 1502 1502 99% 0.0 84.92 1438975 OX366351.1
Wolbachia endosymbiont (group A) of Gymnosoma rotundatum isola... Wolbachia en... NA 2954016 1502 1502 99% 0.0 84.80 1431527 OX366347.1
Wolbachia endosymbiont (group A) of Lasioglossum morio isolate... Wolbachia en... NA 2954025 1502 1502 99% 0.0 84.81 1282687 OX366327.1
Wolbachia endosymbiont (group A) of Andrena haemorrhoa isolate... Wolbachia en... NA 2953976 1502 1502 99% 0.0 84.81 1494005 OX366326.1
Wolbachia endosymbiont (group A) of Lasioglossum morio isolate... Wolbachia en... NA 2954025 1502 1502 99% 0.0 84.81 1284394 OX366318.1
Wolbachia endosymbiont of Delia radicum isolate iso-1... Wolbachia en... NA 502352 1502 1502 99% 0.0 84.81 1586584 CP091195.1
Ehrlichia sp. HF, complete genome Ehrlichia sp... NA 391036 1502 1502 99% 0.0 84.78 1148904 CP007474.1
Wolbachia endosymbiont of Wiebesia pumilae isolate MIAOwWpum... Wolbachia en... NA 2742717 1502 1502 99% 0.0 84.92 1278697 CP054557.1
Wolbachia sp. wRi, complete genome Wolbachia sp... NA 66084 1502 1502 99% 0.0 84.81 1445873 CP001391.1
Wolbachia endosymbiont isolate HYALUT1 16S ribosomal RNA gene,... Wolbachia en... NA 3016061 1500 1500 99% 0.0 84.91 1501 OQ102145.1
Wolbachia endosymbiont (group A) of Rhinocyllus conicus isolat... Wolbachia en... NA 2954053 1500 1500 99% 0.0 84.94 1703908 OX366349.1
1_Tps_b3v08 Timema poppe... NA 170557 1500 1500 99% 0.0 84.95 26784 OD007774.1
Wolbachia endosymbiont of Carposina sasakii isolate wCauA... Wolbachia en... NA 2591635 1496 1496 99% 0.0 84.75 1449344 CP041215.1
Wolbachia endosymbiont of Drosophila incompta strain wInc_Cu... Wolbachia en... NA 1633785 1496 1496 99% 0.0 84.75 1267840 CP011148.1
Wolbachia endosymbiont (group A) of Andrena dorsata isolate... Wolbachia en... NA 2953975 1496 1496 99% 0.0 84.85 1366844 OX366389.1
Wolbachia endosymbiont (group A) of Pheosia gnoma isolate 2655... Wolbachia en... NA 2954044 1496 1496 99% 0.0 84.75 1353731 OX366379.1
Wolbachia endosymbiont (group A) of Ectemnius continuus isolat... Wolbachia en... NA 2954002 1496 1496 99% 0.0 84.75 1299221 OX366378.1
Wolbachia endosymbiont (group A) of Coremacera marginata isola... Wolbachia en... NA 2953999 1496 1496 99% 0.0 84.75 1387347 OX366399.1
Wolbachia endosymbiont (group A) of Calamotropha paludella... Wolbachia en... NA 2953989 1496 1496 99% 0.0 84.75 1594315 OX366397.1
Wolbachia endosymbiont (group A) of Bombylius major isolate... Wolbachia en... NA 2953988 1496 1496 99% 0.0 84.75 1556586 OX366395.1
Wolbachia endosymbiont (group A) of Protocalliphora azurea... Wolbachia en... NA 2954050 1496 1496 99% 0.0 84.75 1434285 OX366368.1
Wolbachia endosymbiont (group A) of Epistrophe grossularia... Wolbachia en... NA 2954008 1496 1496 99% 0.0 84.85 1367569 OX366363.1
Wolbachia endosymbiont (group A) of Epirrhoe alternata isolate... Wolbachia en... NA 2954007 1496 1496 99% 0.0 84.75 1197405 OX366359.1
Wolbachia endosymbiont (group A) of Scambus nigricans isolate... Wolbachia en... NA 2954055 1496 1496 99% 0.0 84.75 1150902 OX366356.1
Wolbachia endosymbiont (group A) of Endotricha flammealis... Wolbachia en... NA 2954004 1496 1496 99% 0.0 84.85 1691858 OX366352.1
Wolbachia endosymbiont (group A) of Ancistrocerus nigricornis... Wolbachia en... NA 2953974 1496 1496 99% 0.0 84.85 1265149 OX366348.1
Wolbachia endosymbiont (group A) of Volucella inflata isolate... Wolbachia en... NA 2954065 1496 1496 99% 0.0 84.75 1502844 OX366338.1
Wolbachia endosymbiont (group A) of Cheilosia soror isolate... Wolbachia en... NA 2953995 1496 1496 99% 0.0 84.75 1368130 OX366332.1
Wolbachia endosymbiont (group A) of Acrocera orbiculus isolate... Wolbachia en... NA 2953971 1496 1496 99% 0.0 84.75 1383045 OX366272.1
Wolbachia endosymbiont of Phyllotreta cruciferae isolate... Wolbachia en... NA 2886377 1496 1496 99% 0.0 84.75 1795892 OU953855.1
Wolbachia pipientis strain wCin2USA1 chromosome, complete genome Wolbachia pi... NA 955 1496 1496 99% 0.0 84.85 1538351 CP072012.1
Wolbachia endosymbiont of Ctenocephalides felis wCfeF isolate... Wolbachia en... NA 3004456 1495 1495 99% 0.0 84.73 1451416 CP116767.1
Alignments:
>Ehrlichia chaffeensis strain Arkansas 16S ribosomal RNA, complete sequence
Sequence ID: NR_074500.2 Length: 1508
Range 1: 2 to 1508
Score:1539 bits(833), Expect:0.0,
Identities:1290/1513(85%), Gaps:22/1513(1%), Strand: Plus/Plus
Query 5 AACTTAAGAGTTTGATCCTGGCTCAGAACAAACGCTGGCGGCAGGCTTAACACATGCAAG 64
||||| ||||||||||||||||||||||| ||||||||||||| || |||||||||||||
Sbjct 2 AACTTGAGAGTTTGATCCTGGCTCAGAACGAACGCTGGCGGCAAGCCTAACACATGCAAG 61
Query 65 TCGAACG----A--GTTTATAA--TTTAGCTTGCTAAATTATGGCTAGTGGCAGACGGAT 116
||||||| | | |||||| ||| | || ||||| || | ||||||||||||| |
Sbjct 62 TCGAACGGACAATTGCTTATAACCTTTTGGTT-ATAAATAATTGTTAGTGGCAGACGGGT 120
Query 117 GAGTAACACGTAGGAATTTACCCAGTAGTATGGAATAGTCACTAGAAATAGTGAATAATA 176
|||||| ||||||||| |||| ||||||||||||||| || ||||||| || |||||
Sbjct 121 GAGTAATGCGTAGGAATCTACCTAGTAGTATGGAATAGCCATTAGAAATGATGGGTAATA 180
Query 177 CCATATACGCTCCACGGAGAAAAGATTTATCGCTATTGGATAAGCCTGCGTTAGATTAGT 236
| |||| | | ||| | ||||||||||||||||| ||| ||||| |||||||||||
Sbjct 181 CTGTATAATCCCTGCGGGGGAAAGATTTATCGCTATTAGATGAGCCTACGTTAGATTAGC 240
Query 237 TAGTTGGTAGAGTAATGGCCTACCAAGACGATGATCTATAGCTGGTCTAAGAGGACGATC 296
||||||||| |||||||| ||||||| | |||||||||||||||||| |||||||||||
Sbjct 241 TAGTTGGTAAGGTAATGGCTTACCAAGGCTATGATCTATAGCTGGTCTGAGAGGACGATC 300
Query 297 AGCCATACTGGAATTGAGATACGGTCCAGACTCCTACGGGAGGCAGCAGTGAGGAATATT 356
||||| ||||||| ||||||||||||||||||||||||||||||||||||| ||||||||
Sbjct 301 AGCCACACTGGAACTGAGATACGGTCCAGACTCCTACGGGAGGCAGCAGTGGGGAATATT 360
Query 357 GGACAATGGGCGAAAGCCTGATCCAGCCATGCCGCATGAGTGATGAAGGTTTTAGAATTG 416
||||||||||||||||||||||||||| ||||||| ||||||| ||||| || | |||
Sbjct 361 GGACAATGGGCGAAAGCCTGATCCAGCTATGCCGCGTGAGTGAAGAAGGCCTTCGGGTTG 420
Query 417 TAAAGCTCTTTTAGCAGAGAAGATAATGACGTTATCTGCAGAAGAAGTCCTGGCTAACTC 476
|||| |||||| | || ||||||||||||| || || ||||||||||| ||| |||||
Sbjct 421 TAAAACTCTTTCAATAGGGAAGATAATGACGGTACCTATAGAAGAAGTCCCGGCAAACTC 480
Query 477 CGTGCCAGCAGCCGCGGTAATACGGAGAGGGCTAGCGTTGTTCGAAATTATTGGGCGTAA 536
|||||||||||||||||||||||||| |||| ||||||||||| |||||||||||||||
Sbjct 481 TGTGCCAGCAGCCGCGGTAATACGGAGGGGGCAAGCGTTGTTCGGAATTATTGGGCGTAA 540
Query 537 AGAGTACGCAGGTGGT-TATGTAAGTTATTTGTGAAAGCCCTAAGCTTAACTTAGGAATT 595
|| | ||| |||||| || |||||||| |||||| || | ||||||||| |||
Sbjct 541 AGGGCACGTAGGTGGACTA-GTAAGTTAAAAGTGAAATACCAAGGCTTAACTTTGGAGCG 599
Query 596 GCAATTAATACTGCATA-ACTTGAATATGAAAGAGGATAGCAGAATTTCTAGTGTAGCGG 654
|| |||||||||| || ||| || ||||||||||||| ||||| ||||||||| ||
Sbjct 600 GCTTTTAATACTGC-TAGACTAGAGGTCGAAAGAGGATAGCGGAATTCCTAGTGTAGAGG 658
Query 655 TAAAATGCGTAGATATTAGAAAGAATACCAACAGCGAAGGCAGCTATCTGGTTCATTATT 714
| |||| |||||||||||| | ||| |||| ||||| || |||||||||||| || |
Sbjct 659 TGAAATTCGTAGATATTAGGAGGAACACCAGTGGCGAAAGCGGCTATCTGGTTCGATACT 718
Query 715 GACACTGAGGTACGAAAGCATGGGGAGCAAACAGGATTAGATACCCTGGTAGTCCATGCT 774
||||||||||| ||||||| |||||||||||||||||||||||||||||||||||| |||
Sbjct 719 GACACTGAGGTGCGAAAGCGTGGGGAGCAAACAGGATTAGATACCCTGGTAGTCCACGCT 778
Query 775 GTAAACGTTGAGTGCTAAATGTGGGAATTTTGATTTCCGTATTGTAGTTAACACGATAAG 834
||||||| ||||||||||||||| | ||||| || | ||||||||| |||| || ||||
Sbjct 779 GTAAACGATGAGTGCTAAATGTGAGGATTTT-ATCTTTGTATTGTAGCTAACGCGTTAAG 837
Query 835 CACTCCGCCTGGGGACTACGATCGCAAGATTAAAACTCAAAGGAATTGACGGGGACTCGC 894
|||||||||||||||||||| |||||||| |||||||||||||||||||||||||| |||
Sbjct 838 CACTCCGCCTGGGGACTACGGTCGCAAGACTAAAACTCAAAGGAATTGACGGGGACCCGC 897
Query 895 ACAAGCGGTGGAGCATGTGGTTTAATTCGATGCACCGCGAAGAACCTTACCACTTCTTGA 954
|||||||||||||||||||||||||||||||||| |||||| ||||||||||||| ||||
Sbjct 898 ACAAGCGGTGGAGCATGTGGTTTAATTCGATGCAACGCGAAAAACCTTACCACTTTTTGA 957
Query 955 CATTGAGGTTATATCCTTCCGAA-AGGAAGGAGTCAGTTCGGCTGGACCTTA-ACAGGTG 1012
||| |||| ||||| ||| || ||| ||||||||||||||||||||||| |||||||
Sbjct 958 CATGAAGGTCGTATCCCTCCTAATAGGG-GGAGTCAGTTCGGCTGGACCTTACACAGGTG 1016
Query 1013 TTGCATGGCTGTCGTCAGCTCGTGTCGTAAGATGTTGGGTTAAGTCCCGTAACGAGCGCA 1072
||||||||||||||||||||||||||| |||||||||||||||||||| ||||||||||
Sbjct 1017 CTGCATGGCTGTCGTCAGCTCGTGTCGTGAGATGTTGGGTTAAGTCCCGCAACGAGCGCA 1076
Query 1073 ACCCTCATTTTTAGTTGCTA-CTGGTT-TACCAGGCACTCTaaaaaaaCTGTCAGTAATA 1130
|||||||| |||||| | | | ||| | | |||||||||| |||||| |||| |||
Sbjct 1077 ACCCTCATCCTTAGTTACCAACAGGTAATGCTGGGCACTCTAAGGAAACTGCCAGTGATA 1136
Query 1131 AACTGAAGGAAGGAGAGGACGATGTCAAGTCATCATGGCCCTTATGAAGTGGGCTACACA 1190
||||| ||||||| | ||| |||||||||||| || ||||||||| | ||||||||||||
Sbjct 1137 AACTGGAGGAAGGTGGGGATGATGTCAAGTCAGCACGGCCCTTATAAGGTGGGCTACACA 1196
Query 1191 CGTGCTACAATGGCAACTACAATGAGCGGCAAAACCGTGAGGTGGAGCAAATCTCTAAAA 1250
||||||||||||||||||||||| | || | |||| |||| ||| |||| |||||
Sbjct 1197 CGTGCTACAATGGCAACTACAATAGGTCGCGAGACCGCAAGGTTTAGCTAATCCATAAAA 1256
Query 1251 GTTGTCTCAGTTCAGATTGCTCTCTGCAACTCGAGAGCATGAAGTTGGAATCGCTAGTAA 1310
||||||||||||| ||||| ||||||||||||||||||||||||| ||||||||||||||
Sbjct 1257 GTTGTCTCAGTTCGGATTGTTCTCTGCAACTCGAGAGCATGAAGTCGGAATCGCTAGTAA 1316
Query 1311 TCGCAAATCAGCATGTTGCGGTGAATACGTTCTCGAGTCTTGTACACACTGCCCGTCACG 1370
||| |||| |||| ||||||||||||||||| ||||||||||||||||||||||||
Sbjct 1317 TCGTGGATCATCATGCCACGGTGAATACGTTCTCGGGTCTTGTACACACTGCCCGTCACG 1376
Query 1371 CCATGGAAGTTGATCTTACC-CGAAGATAACAGACTAACCGTAAGGAGGTAGTTATCTAA 1429
|||||| | ||| |||| | ||||| | ||||||| ||||| | || || |||
Sbjct 1377 CCATGGGAATTGG-CTTAACTCGAAGCTGGTGTGCTAACCGCAAGGAAGCAGCCATTTAA 1435
Query 1430 GGT-GGATTGATGACTGGGGTGAAGTCGTAACAAGGTAGCTGTAGGAGAACCTGTGGCTG 1488
||| || || ||||| ||||||||||||||||||||||||||||| ||||||| |||||
Sbjct 1436 GGTTGGGTTAGTGACTAGGGTGAAGTCGTAACAAGGTAGCTGTAGGTGAACCTGCGGCTG 1495
Query 1489 GATTACCTCCTTT 1501
|||||||||||||
Sbjct 1496 GATTACCTCCTTT 1508
>Ehrlichia chaffeensis str. West Paces, complete genome
Sequence ID: CP007480.1 Length: 1170935
Range 1: 933159 to 934669
Score:1539 bits(833), Expect:0.0,
Identities:1293/1517(85%), Gaps:23/1517(1%), Strand: Plus/Minus
Query 5 AACTTAAGAGTTTGATCCTGGCTCAGAACAAACGCTGGCGGCAGGCTTAACACATGCAAG 64
||||| ||||||||||||||||||||||| ||||||||||||| || |||||||||||||
Sbjct 934669 AACTTGAGAGTTTGATCCTGGCTCAGAACGAACGCTGGCGGCAAGCCTAACACATGCAAG 934610
Query 65 TCGAACG----A--GTTTATAA--TTTAGCTTGCTAAATTATGGCTAGTGGCAGACGGAT 116
||||||| | | |||||| ||| | || ||||| || | ||||||||||||| |
Sbjct 934609 TCGAACGGACAATTGCTTATAACCTTTTGGTT-ATAAATAATTGTTAGTGGCAGACGGGT 934551
Query 117 GAGTAACACGTAGGAATTTACCCAGTAGTATGGAATAGTCACTAGAAATAGTGAATAATA 176
|||||| ||||||||| |||| ||||||||||||||| || ||||||| || |||||
Sbjct 934550 GAGTAATGCGTAGGAATCTACCTAGTAGTATGGAATAGCCATTAGAAATGATGGGTAATA 934491
Query 177 CCATATACGCTCCACGGAGAAAAGATTTATCGCTATTGGATAAGCCTGCGTTAGATTAGT 236
| |||| | | ||| | ||||||||||||||||| ||| ||||| |||||||||||
Sbjct 934490 CTGTATAATCCCTGCGGGGGAAAGATTTATCGCTATTAGATGAGCCTACGTTAGATTAGC 934431
Query 237 TAGTTGGTAGAGTAATGGCCTACCAAGACGATGATCTATAGCTGGTCTAAGAGGACGATC 296
||||||||| |||||||| ||||||| | |||||||||||||||||| |||||||||||
Sbjct 934430 TAGTTGGTAAGGTAATGGCTTACCAAGGCTATGATCTATAGCTGGTCTGAGAGGACGATC 934371
Query 297 AGCCATACTGGAATTGAGATACGGTCCAGACTCCTACGGGAGGCAGCAGTGAGGAATATT 356
||||| ||||||| ||||||||||||||||||||||||||||||||||||| ||||||||
Sbjct 934370 AGCCACACTGGAACTGAGATACGGTCCAGACTCCTACGGGAGGCAGCAGTGGGGAATATT 934311
Query 357 GGACAATGGGCGAAAGCCTGATCCAGCCATGCCGCATGAGTGATGAAGGTTTTAGAATTG 416
||||||||||||||||||||||||||| ||||||| ||||||| ||||| || | |||
Sbjct 934310 GGACAATGGGCGAAAGCCTGATCCAGCTATGCCGCGTGAGTGAAGAAGGCCTTCGGGTTG 934251
Query 417 TAAAGCTCTTTTAGCAGAGAAGATAATGACGTTATCTGCAGAAGAAGTCCTGGCTAACTC 476
|||| |||||| | || ||||||||||||| || || ||||||||||| ||| |||||
Sbjct 934250 TAAAACTCTTTCAATAGGGAAGATAATGACGGTACCTATAGAAGAAGTCCCGGCAAACTC 934191
Query 477 CGTGCCAGCAGCCGCGGTAATACGGAGAGGGCTAGCGTTGTTCGAAATTATTGGGCGTAA 536
|||||||||||||||||||||||||| |||| ||||||||||| |||||||||||||||
Sbjct 934190 TGTGCCAGCAGCCGCGGTAATACGGAGGGGGCAAGCGTTGTTCGGAATTATTGGGCGTAA 934131
Query 537 AGAGTACGCAGGTGG-TTATGTAAGTTATTTGTGAAAGCCCTAAGCTTAACTTAGGAATT 595
|| | ||| |||||| || |||||||| |||||| || | ||||||||| |||
Sbjct 934130 AGGGCACGTAGGTGGACTA-GTAAGTTAAAAGTGAAATACCAAGGCTTAACTTTGGAGCG 934072
Query 596 GCAATTAATACTGCATA-ACTTGAATATGAAAGAGGATAGCAGAATTTCTAGTGTAGCGG 654
|| |||||||||| || ||| || ||||||||||||| ||||| ||||||||| ||
Sbjct 934071 GCTTTTAATACTGC-TAGACTAGAGGTCGAAAGAGGATAGCGGAATTCCTAGTGTAGAGG 934013
Query 655 TAAAATGCGTAGATATTAGAAAGAATACCAACAGCGAAGGCAGCTATCTGGTTCATTATT 714
| |||| |||||||||||| | ||| |||| ||||| || |||||||||||| || |
Sbjct 934012 TGAAATTCGTAGATATTAGGAGGAACACCAGTGGCGAAAGCGGCTATCTGGTTCGATACT 933953
Query 715 GACACTGAGGTACGAAAGCATGGGGAGCAAACAGGATTAGATACCCTGGTAGTCCATGCT 774
||||||||||| ||||||| |||||||||||||||||||||||||||||||||||| |||
Sbjct 933952 GACACTGAGGTGCGAAAGCGTGGGGAGCAAACAGGATTAGATACCCTGGTAGTCCACGCT 933893
Query 775 GTAAACGTTGAGTGCTAAATGTGGGAATTTTGATTTCCGTATTGTAGTTAACACGATAAG 834
||||||| ||||||||||||||| | ||||| || | ||||||||| |||| || ||||
Sbjct 933892 GTAAACGATGAGTGCTAAATGTGAGGATTTT-ATCTTTGTATTGTAGCTAACGCGTTAAG 933834
Query 835 CACTCCGCCTGGGGACTACGATCGCAAGATTAAAACTCAAAGGAATTGACGGGGACTCGC 894
|||||||||||||||||||| |||||||| |||||||||||||||||||||||||| |||
Sbjct 933833 CACTCCGCCTGGGGACTACGGTCGCAAGACTAAAACTCAAAGGAATTGACGGGGACCCGC 933774
Query 895 ACAAGCGGTGGAGCATGTGGTTTAATTCGATGCACCGCGAAGAACCTTACCACTTCTTGA 954
|||||||||||||||||||||||||||||||||| |||||| ||||||||||||| ||||
Sbjct 933773 ACAAGCGGTGGAGCATGTGGTTTAATTCGATGCAACGCGAAAAACCTTACCACTTTTTGA 933714
Query 955 CATTGAGGTTATATCCTTCCGAA-AGGAAGGAGTCAGTTCGGCTGGACCTTA-ACAGGTG 1012
||| |||| ||||| ||| || ||| ||||||||||||||||||||||| |||||||
Sbjct 933713 CATGAAGGTCGTATCCCTCCTAATAGGG-GGAGTCAGTTCGGCTGGACCTTACACAGGTG 933655
Query 1013 TTGCATGGCTGTCGTCAGCTCGTGTCGTAAGATGTTGGGTTAAGTCCCGTAACGAGCGCA 1072
||||||||||||||||||||||||||| |||||||||||||||||||| ||||||||||
Sbjct 933654 CTGCATGGCTGTCGTCAGCTCGTGTCGTGAGATGTTGGGTTAAGTCCCGCAACGAGCGCA 933595
Query 1073 ACCCTCATTTTTAGTTGCTA-CTGGTT-TACCAGGCACTCTaaaaaaaCTGTCAGTAATA 1130
|||||||| |||||| | | | ||| | | |||||||||| |||||| |||| |||
Sbjct 933594 ACCCTCATCCTTAGTTACCAACAGGTAATGCTGGGCACTCTAAGGAAACTGCCAGTGATA 933535
Query 1131 AACTGAAGGAAGGAGAGGACGATGTCAAGTCATCATGGCCCTTATGAAGTGGGCTACACA 1190
||||| ||||||| | ||| |||||||||||| || ||||||||| | ||||||||||||
Sbjct 933534 AACTGGAGGAAGGTGGGGATGATGTCAAGTCAGCACGGCCCTTATAAGGTGGGCTACACA 933475
Query 1191 CGTGCTACAATGGCAACTACAATGAGCGGCAAAACCGTGAGGTGGAGCAAATCTCTAAAA 1250
||||||||||||||||||||||| | || | |||| |||| ||| |||| |||||
Sbjct 933474 CGTGCTACAATGGCAACTACAATAGGTCGCGAGACCGCAAGGTTTAGCTAATCCATAAAA 933415
Query 1251 GTTGTCTCAGTTCAGATTGCTCTCTGCAACTCGAGAGCATGAAGTTGGAATCGCTAGTAA 1310
||||||||||||| ||||| ||||||||||||||||||||||||| ||||||||||||||
Sbjct 933414 GTTGTCTCAGTTCGGATTGTTCTCTGCAACTCGAGAGCATGAAGTCGGAATCGCTAGTAA 933355
Query 1311 TCGCAAATCAGCATGTTGCGGTGAATACGTTCTCGAGTCTTGTACACACTGCCCGTCACG 1370
||| |||| |||| ||||||||||||||||| ||||||||||||||||||||||||
Sbjct 933354 TCGTGGATCATCATGCCACGGTGAATACGTTCTCGGGTCTTGTACACACTGCCCGTCACG 933295
Query 1371 CCATGGAAGTTGATCTTACC-CGAAGATAACAGACTAACCGTAAGGAGGTAGTTATCTAA 1429
|||||| | ||| |||| | ||||| | ||||||| ||||| | || || |||
Sbjct 933294 CCATGGGAATTGG-CTTAACTCGAAGCTGGTGTGCTAACCGCAAGGAAGCAGCCATTTAA 933236
Query 1430 GGT-GGATTGATGACTGGGGTGAAGTCGTAACAAGGTAGCTGTAGGAGAACCTGTGGCTG 1488
||| || || ||||| ||||||||||||||||||||||||||||| ||||||| |||||
Sbjct 933235 GGTTGGGTTAGTGACTAGGGTGAAGTCGTAACAAGGTAGCTGTAGGTGAACCTGCGGCTG 933176
Query 1489 GATTACCTCCTTT-AGG 1504
||||||||||||| |||
Sbjct 933175 GATTACCTCCTTTTAGG 933159
>Ehrlichia chaffeensis str. Wakulla, complete genome
Sequence ID: CP007479.1 Length: 1174357
Range 1: 257620 to 259130
Score:1539 bits(833), Expect:0.0,
Identities:1293/1517(85%), Gaps:23/1517(1%), Strand: Plus/Plus
Query 5 AACTTAAGAGTTTGATCCTGGCTCAGAACAAACGCTGGCGGCAGGCTTAACACATGCAAG 64
||||| ||||||||||||||||||||||| ||||||||||||| || |||||||||||||
Sbjct 257620 AACTTGAGAGTTTGATCCTGGCTCAGAACGAACGCTGGCGGCAAGCCTAACACATGCAAG 257679
Query 65 TCGAACG----A--GTTTATAA--TTTAGCTTGCTAAATTATGGCTAGTGGCAGACGGAT 116
||||||| | | |||||| ||| | || ||||| || | ||||||||||||| |
Sbjct 257680 TCGAACGGACAATTGCTTATAACCTTTTGGTT-ATAAATAATTGTTAGTGGCAGACGGGT 257738
Query 117 GAGTAACACGTAGGAATTTACCCAGTAGTATGGAATAGTCACTAGAAATAGTGAATAATA 176
|||||| ||||||||| |||| ||||||||||||||| || ||||||| || |||||
Sbjct 257739 GAGTAATGCGTAGGAATCTACCTAGTAGTATGGAATAGCCATTAGAAATGATGGGTAATA 257798
Query 177 CCATATACGCTCCACGGAGAAAAGATTTATCGCTATTGGATAAGCCTGCGTTAGATTAGT 236
| |||| | | ||| | ||||||||||||||||| ||| ||||| |||||||||||
Sbjct 257799 CTGTATAATCCCTGCGGGGGAAAGATTTATCGCTATTAGATGAGCCTACGTTAGATTAGC 257858
Query 237 TAGTTGGTAGAGTAATGGCCTACCAAGACGATGATCTATAGCTGGTCTAAGAGGACGATC 296
||||||||| |||||||| ||||||| | |||||||||||||||||| |||||||||||
Sbjct 257859 TAGTTGGTAAGGTAATGGCTTACCAAGGCTATGATCTATAGCTGGTCTGAGAGGACGATC 257918
Query 297 AGCCATACTGGAATTGAGATACGGTCCAGACTCCTACGGGAGGCAGCAGTGAGGAATATT 356
||||| ||||||| ||||||||||||||||||||||||||||||||||||| ||||||||
Sbjct 257919 AGCCACACTGGAACTGAGATACGGTCCAGACTCCTACGGGAGGCAGCAGTGGGGAATATT 257978
Query 357 GGACAATGGGCGAAAGCCTGATCCAGCCATGCCGCATGAGTGATGAAGGTTTTAGAATTG 416
||||||||||||||||||||||||||| ||||||| ||||||| ||||| || | |||
Sbjct 257979 GGACAATGGGCGAAAGCCTGATCCAGCTATGCCGCGTGAGTGAAGAAGGCCTTCGGGTTG 258038
Query 417 TAAAGCTCTTTTAGCAGAGAAGATAATGACGTTATCTGCAGAAGAAGTCCTGGCTAACTC 476
|||| |||||| | || ||||||||||||| || || ||||||||||| ||| |||||
Sbjct 258039 TAAAACTCTTTCAATAGGGAAGATAATGACGGTACCTATAGAAGAAGTCCCGGCAAACTC 258098
Query 477 CGTGCCAGCAGCCGCGGTAATACGGAGAGGGCTAGCGTTGTTCGAAATTATTGGGCGTAA 536
|||||||||||||||||||||||||| |||| ||||||||||| |||||||||||||||
Sbjct 258099 TGTGCCAGCAGCCGCGGTAATACGGAGGGGGCAAGCGTTGTTCGGAATTATTGGGCGTAA 258158
Query 537 AGAGTACGCAGGTGGT-TATGTAAGTTATTTGTGAAAGCCCTAAGCTTAACTTAGGAATT 595
|| | ||| |||||| || |||||||| |||||| || | ||||||||| |||
Sbjct 258159 AGGGCACGTAGGTGGACTA-GTAAGTTAAAAGTGAAATACCAAGGCTTAACTTTGGAGCG 258217
Query 596 GCAATTAATACTGCATA-ACTTGAATATGAAAGAGGATAGCAGAATTTCTAGTGTAGCGG 654
|| |||||||||| || ||| || ||||||||||||| ||||| ||||||||| ||
Sbjct 258218 GCTTTTAATACTGC-TAGACTAGAGGTCGAAAGAGGATAGCGGAATTCCTAGTGTAGAGG 258276
Query 655 TAAAATGCGTAGATATTAGAAAGAATACCAACAGCGAAGGCAGCTATCTGGTTCATTATT 714
| |||| |||||||||||| | ||| |||| ||||| || |||||||||||| || |
Sbjct 258277 TGAAATTCGTAGATATTAGGAGGAACACCAGTGGCGAAAGCGGCTATCTGGTTCGATACT 258336
Query 715 GACACTGAGGTACGAAAGCATGGGGAGCAAACAGGATTAGATACCCTGGTAGTCCATGCT 774
||||||||||| ||||||| |||||||||||||||||||||||||||||||||||| |||
Sbjct 258337 GACACTGAGGTGCGAAAGCGTGGGGAGCAAACAGGATTAGATACCCTGGTAGTCCACGCT 258396
Query 775 GTAAACGTTGAGTGCTAAATGTGGGAATTTTGATTTCCGTATTGTAGTTAACACGATAAG 834
||||||| ||||||||||||||| | ||||| || | ||||||||| |||| || ||||
Sbjct 258397 GTAAACGATGAGTGCTAAATGTGAGGATTTT-ATCTTTGTATTGTAGCTAACGCGTTAAG 258455
Query 835 CACTCCGCCTGGGGACTACGATCGCAAGATTAAAACTCAAAGGAATTGACGGGGACTCGC 894
|||||||||||||||||||| |||||||| |||||||||||||||||||||||||| |||
Sbjct 258456 CACTCCGCCTGGGGACTACGGTCGCAAGACTAAAACTCAAAGGAATTGACGGGGACCCGC 258515
Query 895 ACAAGCGGTGGAGCATGTGGTTTAATTCGATGCACCGCGAAGAACCTTACCACTTCTTGA 954
|||||||||||||||||||||||||||||||||| |||||| ||||||||||||| ||||
Sbjct 258516 ACAAGCGGTGGAGCATGTGGTTTAATTCGATGCAACGCGAAAAACCTTACCACTTTTTGA 258575
Query 955 CATTGAGGTTATATCCTTCCGAA-AGGAAGGAGTCAGTTCGGCTGGACCTTA-ACAGGTG 1012
||| |||| ||||| ||| || ||| ||||||||||||||||||||||| |||||||
Sbjct 258576 CATGAAGGTCGTATCCCTCCTAATAGGG-GGAGTCAGTTCGGCTGGACCTTACACAGGTG 258634
Query 1013 TTGCATGGCTGTCGTCAGCTCGTGTCGTAAGATGTTGGGTTAAGTCCCGTAACGAGCGCA 1072
||||||||||||||||||||||||||| |||||||||||||||||||| ||||||||||
Sbjct 258635 CTGCATGGCTGTCGTCAGCTCGTGTCGTGAGATGTTGGGTTAAGTCCCGCAACGAGCGCA 258694
Query 1073 ACCCTCATTTTTAGTTGCTA-CTGGTT-TACCAGGCACTCTaaaaaaaCTGTCAGTAATA 1130
|||||||| |||||| | | | ||| | | |||||||||| |||||| |||| |||
Sbjct 258695 ACCCTCATCCTTAGTTACCAACAGGTAATGCTGGGCACTCTAAGGAAACTGCCAGTGATA 258754
Query 1131 AACTGAAGGAAGGAGAGGACGATGTCAAGTCATCATGGCCCTTATGAAGTGGGCTACACA 1190
||||| ||||||| | ||| |||||||||||| || ||||||||| | ||||||||||||
Sbjct 258755 AACTGGAGGAAGGTGGGGATGATGTCAAGTCAGCACGGCCCTTATAAGGTGGGCTACACA 258814
Query 1191 CGTGCTACAATGGCAACTACAATGAGCGGCAAAACCGTGAGGTGGAGCAAATCTCTAAAA 1250
||||||||||||||||||||||| | || | |||| |||| ||| |||| |||||
Sbjct 258815 CGTGCTACAATGGCAACTACAATAGGTCGCGAGACCGCAAGGTTTAGCTAATCCATAAAA 258874
Query 1251 GTTGTCTCAGTTCAGATTGCTCTCTGCAACTCGAGAGCATGAAGTTGGAATCGCTAGTAA 1310
||||||||||||| ||||| ||||||||||||||||||||||||| ||||||||||||||
Sbjct 258875 GTTGTCTCAGTTCGGATTGTTCTCTGCAACTCGAGAGCATGAAGTCGGAATCGCTAGTAA 258934
Query 1311 TCGCAAATCAGCATGTTGCGGTGAATACGTTCTCGAGTCTTGTACACACTGCCCGTCACG 1370
||| |||| |||| ||||||||||||||||| ||||||||||||||||||||||||
Sbjct 258935 TCGTGGATCATCATGCCACGGTGAATACGTTCTCGGGTCTTGTACACACTGCCCGTCACG 258994
Query 1371 CCATGGAAGTTGATCTTACC-CGAAGATAACAGACTAACCGTAAGGAGGTAGTTATCTAA 1429
|||||| | ||| |||| | ||||| | ||||||| ||||| | || || |||
Sbjct 258995 CCATGGGAATTGG-CTTAACTCGAAGCTGGTGTGCTAACCGCAAGGAAGCAGCCATTTAA 259053
Query 1430 GGT-GGATTGATGACTGGGGTGAAGTCGTAACAAGGTAGCTGTAGGAGAACCTGTGGCTG 1488
||| || || ||||| ||||||||||||||||||||||||||||| ||||||| |||||
Sbjct 259054 GGTTGGGTTAGTGACTAGGGTGAAGTCGTAACAAGGTAGCTGTAGGTGAACCTGCGGCTG 259113
Query 1489 GATTACCTCCTTT-AGG 1504
||||||||||||| |||
Sbjct 259114 GATTACCTCCTTTTAGG 259130
>Ehrlichia chaffeensis str. Saint Vincent, complete genome
Sequence ID: CP007478.1 Length: 1173884
Range 1: 257165 to 258675
Score:1539 bits(833), Expect:0.0,
Identities:1293/1517(85%), Gaps:23/1517(1%), Strand: Plus/Plus
Query 5 AACTTAAGAGTTTGATCCTGGCTCAGAACAAACGCTGGCGGCAGGCTTAACACATGCAAG 64
||||| ||||||||||||||||||||||| ||||||||||||| || |||||||||||||
Sbjct 257165 AACTTGAGAGTTTGATCCTGGCTCAGAACGAACGCTGGCGGCAAGCCTAACACATGCAAG 257224
Query 65 TCGAACG----A--GTTTATAA--TTTAGCTTGCTAAATTATGGCTAGTGGCAGACGGAT 116
||||||| | | |||||| ||| | || ||||| || | ||||||||||||| |
Sbjct 257225 TCGAACGGACAATTGCTTATAACCTTTTGGTT-ATAAATAATTGTTAGTGGCAGACGGGT 257283
Query 117 GAGTAACACGTAGGAATTTACCCAGTAGTATGGAATAGTCACTAGAAATAGTGAATAATA 176
|||||| ||||||||| |||| ||||||||||||||| || ||||||| || |||||
Sbjct 257284 GAGTAATGCGTAGGAATCTACCTAGTAGTATGGAATAGCCATTAGAAATGATGGGTAATA 257343
Query 177 CCATATACGCTCCACGGAGAAAAGATTTATCGCTATTGGATAAGCCTGCGTTAGATTAGT 236
| |||| | | ||| | ||||||||||||||||| ||| ||||| |||||||||||
Sbjct 257344 CTGTATAATCCCTGCGGGGGAAAGATTTATCGCTATTAGATGAGCCTACGTTAGATTAGC 257403
Query 237 TAGTTGGTAGAGTAATGGCCTACCAAGACGATGATCTATAGCTGGTCTAAGAGGACGATC 296
||||||||| |||||||| ||||||| | |||||||||||||||||| |||||||||||
Sbjct 257404 TAGTTGGTAAGGTAATGGCTTACCAAGGCTATGATCTATAGCTGGTCTGAGAGGACGATC 257463
Query 297 AGCCATACTGGAATTGAGATACGGTCCAGACTCCTACGGGAGGCAGCAGTGAGGAATATT 356
||||| ||||||| ||||||||||||||||||||||||||||||||||||| ||||||||
Sbjct 257464 AGCCACACTGGAACTGAGATACGGTCCAGACTCCTACGGGAGGCAGCAGTGGGGAATATT 257523
Query 357 GGACAATGGGCGAAAGCCTGATCCAGCCATGCCGCATGAGTGATGAAGGTTTTAGAATTG 416
||||||||||||||||||||||||||| ||||||| ||||||| ||||| || | |||
Sbjct 257524 GGACAATGGGCGAAAGCCTGATCCAGCTATGCCGCGTGAGTGAAGAAGGCCTTCGGGTTG 257583
Query 417 TAAAGCTCTTTTAGCAGAGAAGATAATGACGTTATCTGCAGAAGAAGTCCTGGCTAACTC 476
|||| |||||| | || ||||||||||||| || || ||||||||||| ||| |||||
Sbjct 257584 TAAAACTCTTTCAATAGGGAAGATAATGACGGTACCTATAGAAGAAGTCCCGGCAAACTC 257643
Query 477 CGTGCCAGCAGCCGCGGTAATACGGAGAGGGCTAGCGTTGTTCGAAATTATTGGGCGTAA 536
|||||||||||||||||||||||||| |||| ||||||||||| |||||||||||||||
Sbjct 257644 TGTGCCAGCAGCCGCGGTAATACGGAGGGGGCAAGCGTTGTTCGGAATTATTGGGCGTAA 257703
Query 537 AGAGTACGCAGGTGGT-TATGTAAGTTATTTGTGAAAGCCCTAAGCTTAACTTAGGAATT 595
|| | ||| |||||| || |||||||| |||||| || | ||||||||| |||
Sbjct 257704 AGGGCACGTAGGTGGACTA-GTAAGTTAAAAGTGAAATACCAAGGCTTAACTTTGGAGCG 257762
Query 596 GCAATTAATACTGCATA-ACTTGAATATGAAAGAGGATAGCAGAATTTCTAGTGTAGCGG 654
|| |||||||||| || ||| || ||||||||||||| ||||| ||||||||| ||
Sbjct 257763 GCTTTTAATACTGC-TAGACTAGAGGTCGAAAGAGGATAGCGGAATTCCTAGTGTAGAGG 257821
Query 655 TAAAATGCGTAGATATTAGAAAGAATACCAACAGCGAAGGCAGCTATCTGGTTCATTATT 714
| |||| |||||||||||| | ||| |||| ||||| || |||||||||||| || |
Sbjct 257822 TGAAATTCGTAGATATTAGGAGGAACACCAGTGGCGAAAGCGGCTATCTGGTTCGATACT 257881
Query 715 GACACTGAGGTACGAAAGCATGGGGAGCAAACAGGATTAGATACCCTGGTAGTCCATGCT 774
||||||||||| ||||||| |||||||||||||||||||||||||||||||||||| |||
Sbjct 257882 GACACTGAGGTGCGAAAGCGTGGGGAGCAAACAGGATTAGATACCCTGGTAGTCCACGCT 257941
Query 775 GTAAACGTTGAGTGCTAAATGTGGGAATTTTGATTTCCGTATTGTAGTTAACACGATAAG 834
||||||| ||||||||||||||| | ||||| || | ||||||||| |||| || ||||
Sbjct 257942 GTAAACGATGAGTGCTAAATGTGAGGATTTT-ATCTTTGTATTGTAGCTAACGCGTTAAG 258000
Query 835 CACTCCGCCTGGGGACTACGATCGCAAGATTAAAACTCAAAGGAATTGACGGGGACTCGC 894
|||||||||||||||||||| |||||||| |||||||||||||||||||||||||| |||
Sbjct 258001 CACTCCGCCTGGGGACTACGGTCGCAAGACTAAAACTCAAAGGAATTGACGGGGACCCGC 258060
Query 895 ACAAGCGGTGGAGCATGTGGTTTAATTCGATGCACCGCGAAGAACCTTACCACTTCTTGA 954
|||||||||||||||||||||||||||||||||| |||||| ||||||||||||| ||||
Sbjct 258061 ACAAGCGGTGGAGCATGTGGTTTAATTCGATGCAACGCGAAAAACCTTACCACTTTTTGA 258120
Query 955 CATTGAGGTTATATCCTTCCGAA-AGGAAGGAGTCAGTTCGGCTGGACCTTA-ACAGGTG 1012
||| |||| ||||| ||| || ||| ||||||||||||||||||||||| |||||||
Sbjct 258121 CATGAAGGTCGTATCCCTCCTAATAGGG-GGAGTCAGTTCGGCTGGACCTTACACAGGTG 258179
Query 1013 TTGCATGGCTGTCGTCAGCTCGTGTCGTAAGATGTTGGGTTAAGTCCCGTAACGAGCGCA 1072
||||||||||||||||||||||||||| |||||||||||||||||||| ||||||||||
Sbjct 258180 CTGCATGGCTGTCGTCAGCTCGTGTCGTGAGATGTTGGGTTAAGTCCCGCAACGAGCGCA 258239
Query 1073 ACCCTCATTTTTAGTTGCTA-CTGGTT-TACCAGGCACTCTaaaaaaaCTGTCAGTAATA 1130
|||||||| |||||| | | | ||| | | |||||||||| |||||| |||| |||
Sbjct 258240 ACCCTCATCCTTAGTTACCAACAGGTAATGCTGGGCACTCTAAGGAAACTGCCAGTGATA 258299
Query 1131 AACTGAAGGAAGGAGAGGACGATGTCAAGTCATCATGGCCCTTATGAAGTGGGCTACACA 1190
||||| ||||||| | ||| |||||||||||| || ||||||||| | ||||||||||||
Sbjct 258300 AACTGGAGGAAGGTGGGGATGATGTCAAGTCAGCACGGCCCTTATAAGGTGGGCTACACA 258359
Query 1191 CGTGCTACAATGGCAACTACAATGAGCGGCAAAACCGTGAGGTGGAGCAAATCTCTAAAA 1250
||||||||||||||||||||||| | || | |||| |||| ||| |||| |||||
Sbjct 258360 CGTGCTACAATGGCAACTACAATAGGTCGCGAGACCGCAAGGTTTAGCTAATCCATAAAA 258419
Query 1251 GTTGTCTCAGTTCAGATTGCTCTCTGCAACTCGAGAGCATGAAGTTGGAATCGCTAGTAA 1310
||||||||||||| ||||| ||||||||||||||||||||||||| ||||||||||||||
Sbjct 258420 GTTGTCTCAGTTCGGATTGTTCTCTGCAACTCGAGAGCATGAAGTCGGAATCGCTAGTAA 258479
Query 1311 TCGCAAATCAGCATGTTGCGGTGAATACGTTCTCGAGTCTTGTACACACTGCCCGTCACG 1370
||| |||| |||| ||||||||||||||||| ||||||||||||||||||||||||
Sbjct 258480 TCGTGGATCATCATGCCACGGTGAATACGTTCTCGGGTCTTGTACACACTGCCCGTCACG 258539
Query 1371 CCATGGAAGTTGATCTTACC-CGAAGATAACAGACTAACCGTAAGGAGGTAGTTATCTAA 1429
|||||| | ||| |||| | ||||| | ||||||| ||||| | || || |||
Sbjct 258540 CCATGGGAATTGG-CTTAACTCGAAGCTGGTGTGCTAACCGCAAGGAAGCAGCCATTTAA 258598
Query 1430 GGT-GGATTGATGACTGGGGTGAAGTCGTAACAAGGTAGCTGTAGGAGAACCTGTGGCTG 1488
||| || || ||||| ||||||||||||||||||||||||||||| ||||||| |||||
Sbjct 258599 GGTTGGGTTAGTGACTAGGGTGAAGTCGTAACAAGGTAGCTGTAGGTGAACCTGCGGCTG 258658
Query 1489 GATTACCTCCTTT-AGG 1504
||||||||||||| |||
Sbjct 258659 GATTACCTCCTTTTAGG 258675
>Ehrlichia chaffeensis str. Osceola, complete genome
Sequence ID: CP007477.1 Length: 1175197
Range 1: 934473 to 935983
Score:1539 bits(833), Expect:0.0,
Identities:1293/1517(85%), Gaps:23/1517(1%), Strand: Plus/Minus
Query 5 AACTTAAGAGTTTGATCCTGGCTCAGAACAAACGCTGGCGGCAGGCTTAACACATGCAAG 64
||||| ||||||||||||||||||||||| ||||||||||||| || |||||||||||||
Sbjct 935983 AACTTGAGAGTTTGATCCTGGCTCAGAACGAACGCTGGCGGCAAGCCTAACACATGCAAG 935924
Query 65 TCGAACG----A--GTTTATAA--TTTAGCTTGCTAAATTATGGCTAGTGGCAGACGGAT 116
||||||| | | |||||| ||| | || ||||| || | ||||||||||||| |
Sbjct 935923 TCGAACGGACAATTGCTTATAACCTTTTGGTT-ATAAATAATTGTTAGTGGCAGACGGGT 935865
Query 117 GAGTAACACGTAGGAATTTACCCAGTAGTATGGAATAGTCACTAGAAATAGTGAATAATA 176
|||||| ||||||||| |||| ||||||||||||||| || ||||||| || |||||
Sbjct 935864 GAGTAATGCGTAGGAATCTACCTAGTAGTATGGAATAGCCATTAGAAATGATGGGTAATA 935805
Query 177 CCATATACGCTCCACGGAGAAAAGATTTATCGCTATTGGATAAGCCTGCGTTAGATTAGT 236
| |||| | | ||| | ||||||||||||||||| ||| ||||| |||||||||||
Sbjct 935804 CTGTATAATCCCTGCGGGGGAAAGATTTATCGCTATTAGATGAGCCTACGTTAGATTAGC 935745
Query 237 TAGTTGGTAGAGTAATGGCCTACCAAGACGATGATCTATAGCTGGTCTAAGAGGACGATC 296
||||||||| |||||||| ||||||| | |||||||||||||||||| |||||||||||
Sbjct 935744 TAGTTGGTAAGGTAATGGCTTACCAAGGCTATGATCTATAGCTGGTCTGAGAGGACGATC 935685
Query 297 AGCCATACTGGAATTGAGATACGGTCCAGACTCCTACGGGAGGCAGCAGTGAGGAATATT 356
||||| ||||||| ||||||||||||||||||||||||||||||||||||| ||||||||
Sbjct 935684 AGCCACACTGGAACTGAGATACGGTCCAGACTCCTACGGGAGGCAGCAGTGGGGAATATT 935625
Query 357 GGACAATGGGCGAAAGCCTGATCCAGCCATGCCGCATGAGTGATGAAGGTTTTAGAATTG 416
||||||||||||||||||||||||||| ||||||| ||||||| ||||| || | |||
Sbjct 935624 GGACAATGGGCGAAAGCCTGATCCAGCTATGCCGCGTGAGTGAAGAAGGCCTTCGGGTTG 935565
Query 417 TAAAGCTCTTTTAGCAGAGAAGATAATGACGTTATCTGCAGAAGAAGTCCTGGCTAACTC 476
|||| |||||| | || ||||||||||||| || || ||||||||||| ||| |||||
Sbjct 935564 TAAAACTCTTTCAATAGGGAAGATAATGACGGTACCTATAGAAGAAGTCCCGGCAAACTC 935505
Query 477 CGTGCCAGCAGCCGCGGTAATACGGAGAGGGCTAGCGTTGTTCGAAATTATTGGGCGTAA 536
|||||||||||||||||||||||||| |||| ||||||||||| |||||||||||||||
Sbjct 935504 TGTGCCAGCAGCCGCGGTAATACGGAGGGGGCAAGCGTTGTTCGGAATTATTGGGCGTAA 935445
Query 537 AGAGTACGCAGGTGG-TTATGTAAGTTATTTGTGAAAGCCCTAAGCTTAACTTAGGAATT 595
|| | ||| |||||| || |||||||| |||||| || | ||||||||| |||
Sbjct 935444 AGGGCACGTAGGTGGACTA-GTAAGTTAAAAGTGAAATACCAAGGCTTAACTTTGGAGCG 935386
Query 596 GCAATTAATACTGCATA-ACTTGAATATGAAAGAGGATAGCAGAATTTCTAGTGTAGCGG 654
|| |||||||||| || ||| || ||||||||||||| ||||| ||||||||| ||
Sbjct 935385 GCTTTTAATACTGC-TAGACTAGAGGTCGAAAGAGGATAGCGGAATTCCTAGTGTAGAGG 935327
Query 655 TAAAATGCGTAGATATTAGAAAGAATACCAACAGCGAAGGCAGCTATCTGGTTCATTATT 714
| |||| |||||||||||| | ||| |||| ||||| || |||||||||||| || |
Sbjct 935326 TGAAATTCGTAGATATTAGGAGGAACACCAGTGGCGAAAGCGGCTATCTGGTTCGATACT 935267
Query 715 GACACTGAGGTACGAAAGCATGGGGAGCAAACAGGATTAGATACCCTGGTAGTCCATGCT 774
||||||||||| ||||||| |||||||||||||||||||||||||||||||||||| |||
Sbjct 935266 GACACTGAGGTGCGAAAGCGTGGGGAGCAAACAGGATTAGATACCCTGGTAGTCCACGCT 935207
Query 775 GTAAACGTTGAGTGCTAAATGTGGGAATTTTGATTTCCGTATTGTAGTTAACACGATAAG 834
||||||| ||||||||||||||| | ||||| || | ||||||||| |||| || ||||
Sbjct 935206 GTAAACGATGAGTGCTAAATGTGAGGATTTT-ATCTTTGTATTGTAGCTAACGCGTTAAG 935148
Query 835 CACTCCGCCTGGGGACTACGATCGCAAGATTAAAACTCAAAGGAATTGACGGGGACTCGC 894
|||||||||||||||||||| |||||||| |||||||||||||||||||||||||| |||
Sbjct 935147 CACTCCGCCTGGGGACTACGGTCGCAAGACTAAAACTCAAAGGAATTGACGGGGACCCGC 935088
Query 895 ACAAGCGGTGGAGCATGTGGTTTAATTCGATGCACCGCGAAGAACCTTACCACTTCTTGA 954
|||||||||||||||||||||||||||||||||| |||||| ||||||||||||| ||||
Sbjct 935087 ACAAGCGGTGGAGCATGTGGTTTAATTCGATGCAACGCGAAAAACCTTACCACTTTTTGA 935028
Query 955 CATTGAGGTTATATCCTTCCGAA-AGGAAGGAGTCAGTTCGGCTGGACCTTA-ACAGGTG 1012
||| |||| ||||| ||| || ||| ||||||||||||||||||||||| |||||||
Sbjct 935027 CATGAAGGTCGTATCCCTCCTAATAGGG-GGAGTCAGTTCGGCTGGACCTTACACAGGTG 934969
Query 1013 TTGCATGGCTGTCGTCAGCTCGTGTCGTAAGATGTTGGGTTAAGTCCCGTAACGAGCGCA 1072
||||||||||||||||||||||||||| |||||||||||||||||||| ||||||||||
Sbjct 934968 CTGCATGGCTGTCGTCAGCTCGTGTCGTGAGATGTTGGGTTAAGTCCCGCAACGAGCGCA 934909
Query 1073 ACCCTCATTTTTAGTTGCTA-CTGGTT-TACCAGGCACTCTaaaaaaaCTGTCAGTAATA 1130
|||||||| |||||| | | | ||| | | |||||||||| |||||| |||| |||
Sbjct 934908 ACCCTCATCCTTAGTTACCAACAGGTAATGCTGGGCACTCTAAGGAAACTGCCAGTGATA 934849
Query 1131 AACTGAAGGAAGGAGAGGACGATGTCAAGTCATCATGGCCCTTATGAAGTGGGCTACACA 1190
||||| ||||||| | ||| |||||||||||| || ||||||||| | ||||||||||||
Sbjct 934848 AACTGGAGGAAGGTGGGGATGATGTCAAGTCAGCACGGCCCTTATAAGGTGGGCTACACA 934789
Query 1191 CGTGCTACAATGGCAACTACAATGAGCGGCAAAACCGTGAGGTGGAGCAAATCTCTAAAA 1250
||||||||||||||||||||||| | || | |||| |||| ||| |||| |||||
Sbjct 934788 CGTGCTACAATGGCAACTACAATAGGTCGCGAGACCGCAAGGTTTAGCTAATCCATAAAA 934729
Query 1251 GTTGTCTCAGTTCAGATTGCTCTCTGCAACTCGAGAGCATGAAGTTGGAATCGCTAGTAA 1310
||||||||||||| ||||| ||||||||||||||||||||||||| ||||||||||||||
Sbjct 934728 GTTGTCTCAGTTCGGATTGTTCTCTGCAACTCGAGAGCATGAAGTCGGAATCGCTAGTAA 934669
Query 1311 TCGCAAATCAGCATGTTGCGGTGAATACGTTCTCGAGTCTTGTACACACTGCCCGTCACG 1370
||| |||| |||| ||||||||||||||||| ||||||||||||||||||||||||
Sbjct 934668 TCGTGGATCATCATGCCACGGTGAATACGTTCTCGGGTCTTGTACACACTGCCCGTCACG 934609
Query 1371 CCATGGAAGTTGATCTTACC-CGAAGATAACAGACTAACCGTAAGGAGGTAGTTATCTAA 1429
|||||| | ||| |||| | ||||| | ||||||| ||||| | || || |||
Sbjct 934608 CCATGGGAATTGG-CTTAACTCGAAGCTGGTGTGCTAACCGCAAGGAAGCAGCCATTTAA 934550
Query 1430 GGT-GGATTGATGACTGGGGTGAAGTCGTAACAAGGTAGCTGTAGGAGAACCTGTGGCTG 1488
||| || || ||||| ||||||||||||||||||||||||||||| ||||||| |||||
Sbjct 934549 GGTTGGGTTAGTGACTAGGGTGAAGTCGTAACAAGGTAGCTGTAGGTGAACCTGCGGCTG 934490
Query 1489 GATTACCTCCTTT-AGG 1504
||||||||||||| |||
Sbjct 934489 GATTACCTCCTTTTAGG 934473
>Ehrlichia chaffeensis str. Liberty, complete genome
Sequence ID: CP007476.1 Length: 1176202
Range 1: 258145 to 259655
Score:1539 bits(833), Expect:0.0,
Identities:1293/1517(85%), Gaps:23/1517(1%), Strand: Plus/Plus
Query 5 AACTTAAGAGTTTGATCCTGGCTCAGAACAAACGCTGGCGGCAGGCTTAACACATGCAAG 64
||||| ||||||||||||||||||||||| ||||||||||||| || |||||||||||||
Sbjct 258145 AACTTGAGAGTTTGATCCTGGCTCAGAACGAACGCTGGCGGCAAGCCTAACACATGCAAG 258204
Query 65 TCGAACG----A--GTTTATAA--TTTAGCTTGCTAAATTATGGCTAGTGGCAGACGGAT 116
||||||| | | |||||| ||| | || ||||| || | ||||||||||||| |
Sbjct 258205 TCGAACGGACAATTGCTTATAACCTTTTGGTT-ATAAATAATTGTTAGTGGCAGACGGGT 258263
Query 117 GAGTAACACGTAGGAATTTACCCAGTAGTATGGAATAGTCACTAGAAATAGTGAATAATA 176
|||||| ||||||||| |||| ||||||||||||||| || ||||||| || |||||
Sbjct 258264 GAGTAATGCGTAGGAATCTACCTAGTAGTATGGAATAGCCATTAGAAATGATGGGTAATA 258323
Query 177 CCATATACGCTCCACGGAGAAAAGATTTATCGCTATTGGATAAGCCTGCGTTAGATTAGT 236
| |||| | | ||| | ||||||||||||||||| ||| ||||| |||||||||||
Sbjct 258324 CTGTATAATCCCTGCGGGGGAAAGATTTATCGCTATTAGATGAGCCTACGTTAGATTAGC 258383
Query 237 TAGTTGGTAGAGTAATGGCCTACCAAGACGATGATCTATAGCTGGTCTAAGAGGACGATC 296
||||||||| |||||||| ||||||| | |||||||||||||||||| |||||||||||
Sbjct 258384 TAGTTGGTAAGGTAATGGCTTACCAAGGCTATGATCTATAGCTGGTCTGAGAGGACGATC 258443
Query 297 AGCCATACTGGAATTGAGATACGGTCCAGACTCCTACGGGAGGCAGCAGTGAGGAATATT 356
||||| ||||||| ||||||||||||||||||||||||||||||||||||| ||||||||
Sbjct 258444 AGCCACACTGGAACTGAGATACGGTCCAGACTCCTACGGGAGGCAGCAGTGGGGAATATT 258503
Query 357 GGACAATGGGCGAAAGCCTGATCCAGCCATGCCGCATGAGTGATGAAGGTTTTAGAATTG 416
||||||||||||||||||||||||||| ||||||| ||||||| ||||| || | |||
Sbjct 258504 GGACAATGGGCGAAAGCCTGATCCAGCTATGCCGCGTGAGTGAAGAAGGCCTTCGGGTTG 258563
Query 417 TAAAGCTCTTTTAGCAGAGAAGATAATGACGTTATCTGCAGAAGAAGTCCTGGCTAACTC 476
|||| |||||| | || ||||||||||||| || || ||||||||||| ||| |||||
Sbjct 258564 TAAAACTCTTTCAATAGGGAAGATAATGACGGTACCTATAGAAGAAGTCCCGGCAAACTC 258623
Query 477 CGTGCCAGCAGCCGCGGTAATACGGAGAGGGCTAGCGTTGTTCGAAATTATTGGGCGTAA 536
|||||||||||||||||||||||||| |||| ||||||||||| |||||||||||||||
Sbjct 258624 TGTGCCAGCAGCCGCGGTAATACGGAGGGGGCAAGCGTTGTTCGGAATTATTGGGCGTAA 258683
Query 537 AGAGTACGCAGGTGGT-TATGTAAGTTATTTGTGAAAGCCCTAAGCTTAACTTAGGAATT 595
|| | ||| |||||| || |||||||| |||||| || | ||||||||| |||
Sbjct 258684 AGGGCACGTAGGTGGACTA-GTAAGTTAAAAGTGAAATACCAAGGCTTAACTTTGGAGCG 258742
Query 596 GCAATTAATACTGCATA-ACTTGAATATGAAAGAGGATAGCAGAATTTCTAGTGTAGCGG 654
|| |||||||||| || ||| || ||||||||||||| ||||| ||||||||| ||
Sbjct 258743 GCTTTTAATACTGC-TAGACTAGAGGTCGAAAGAGGATAGCGGAATTCCTAGTGTAGAGG 258801
Query 655 TAAAATGCGTAGATATTAGAAAGAATACCAACAGCGAAGGCAGCTATCTGGTTCATTATT 714
| |||| |||||||||||| | ||| |||| ||||| || |||||||||||| || |
Sbjct 258802 TGAAATTCGTAGATATTAGGAGGAACACCAGTGGCGAAAGCGGCTATCTGGTTCGATACT 258861
Query 715 GACACTGAGGTACGAAAGCATGGGGAGCAAACAGGATTAGATACCCTGGTAGTCCATGCT 774
||||||||||| ||||||| |||||||||||||||||||||||||||||||||||| |||
Sbjct 258862 GACACTGAGGTGCGAAAGCGTGGGGAGCAAACAGGATTAGATACCCTGGTAGTCCACGCT 258921
Query 775 GTAAACGTTGAGTGCTAAATGTGGGAATTTTGATTTCCGTATTGTAGTTAACACGATAAG 834
||||||| ||||||||||||||| | ||||| || | ||||||||| |||| || ||||
Sbjct 258922 GTAAACGATGAGTGCTAAATGTGAGGATTTT-ATCTTTGTATTGTAGCTAACGCGTTAAG 258980
Query 835 CACTCCGCCTGGGGACTACGATCGCAAGATTAAAACTCAAAGGAATTGACGGGGACTCGC 894
|||||||||||||||||||| |||||||| |||||||||||||||||||||||||| |||
Sbjct 258981 CACTCCGCCTGGGGACTACGGTCGCAAGACTAAAACTCAAAGGAATTGACGGGGACCCGC 259040
Query 895 ACAAGCGGTGGAGCATGTGGTTTAATTCGATGCACCGCGAAGAACCTTACCACTTCTTGA 954
|||||||||||||||||||||||||||||||||| |||||| ||||||||||||| ||||
Sbjct 259041 ACAAGCGGTGGAGCATGTGGTTTAATTCGATGCAACGCGAAAAACCTTACCACTTTTTGA 259100
Query 955 CATTGAGGTTATATCCTTCCGAA-AGGAAGGAGTCAGTTCGGCTGGACCTTA-ACAGGTG 1012
||| |||| ||||| ||| || ||| ||||||||||||||||||||||| |||||||
Sbjct 259101 CATGAAGGTCGTATCCCTCCTAATAGGG-GGAGTCAGTTCGGCTGGACCTTACACAGGTG 259159
Query 1013 TTGCATGGCTGTCGTCAGCTCGTGTCGTAAGATGTTGGGTTAAGTCCCGTAACGAGCGCA 1072
||||||||||||||||||||||||||| |||||||||||||||||||| ||||||||||
Sbjct 259160 CTGCATGGCTGTCGTCAGCTCGTGTCGTGAGATGTTGGGTTAAGTCCCGCAACGAGCGCA 259219
Query 1073 ACCCTCATTTTTAGTTGCTA-CTGGTT-TACCAGGCACTCTaaaaaaaCTGTCAGTAATA 1130
|||||||| |||||| | | | ||| | | |||||||||| |||||| |||| |||
Sbjct 259220 ACCCTCATCCTTAGTTACCAACAGGTAATGCTGGGCACTCTAAGGAAACTGCCAGTGATA 259279
Query 1131 AACTGAAGGAAGGAGAGGACGATGTCAAGTCATCATGGCCCTTATGAAGTGGGCTACACA 1190
||||| ||||||| | ||| |||||||||||| || ||||||||| | ||||||||||||
Sbjct 259280 AACTGGAGGAAGGTGGGGATGATGTCAAGTCAGCACGGCCCTTATAAGGTGGGCTACACA 259339
Query 1191 CGTGCTACAATGGCAACTACAATGAGCGGCAAAACCGTGAGGTGGAGCAAATCTCTAAAA 1250
||||||||||||||||||||||| | || | |||| |||| ||| |||| |||||
Sbjct 259340 CGTGCTACAATGGCAACTACAATAGGTCGCGAGACCGCAAGGTTTAGCTAATCCATAAAA 259399
Query 1251 GTTGTCTCAGTTCAGATTGCTCTCTGCAACTCGAGAGCATGAAGTTGGAATCGCTAGTAA 1310
||||||||||||| ||||| ||||||||||||||||||||||||| ||||||||||||||
Sbjct 259400 GTTGTCTCAGTTCGGATTGTTCTCTGCAACTCGAGAGCATGAAGTCGGAATCGCTAGTAA 259459
Query 1311 TCGCAAATCAGCATGTTGCGGTGAATACGTTCTCGAGTCTTGTACACACTGCCCGTCACG 1370
||| |||| |||| ||||||||||||||||| ||||||||||||||||||||||||
Sbjct 259460 TCGTGGATCATCATGCCACGGTGAATACGTTCTCGGGTCTTGTACACACTGCCCGTCACG 259519
Query 1371 CCATGGAAGTTGATCTTACC-CGAAGATAACAGACTAACCGTAAGGAGGTAGTTATCTAA 1429
|||||| | ||| |||| | ||||| | ||||||| ||||| | || || |||
Sbjct 259520 CCATGGGAATTGG-CTTAACTCGAAGCTGGTGTGCTAACCGCAAGGAAGCAGCCATTTAA 259578
Query 1430 GGT-GGATTGATGACTGGGGTGAAGTCGTAACAAGGTAGCTGTAGGAGAACCTGTGGCTG 1488
||| || || ||||| ||||||||||||||||||||||||||||| ||||||| |||||
Sbjct 259579 GGTTGGGTTAGTGACTAGGGTGAAGTCGTAACAAGGTAGCTGTAGGTGAACCTGCGGCTG 259638
Query 1489 GATTACCTCCTTT-AGG 1504
||||||||||||| |||
Sbjct 259639 GATTACCTCCTTTTAGG 259655
>Ehrlichia chaffeensis str. Jax, complete genome
Sequence ID: CP007475.1 Length: 1176890
Range 1: 258474 to 259984
Score:1539 bits(833), Expect:0.0,
Identities:1293/1517(85%), Gaps:23/1517(1%), Strand: Plus/Plus
Query 5 AACTTAAGAGTTTGATCCTGGCTCAGAACAAACGCTGGCGGCAGGCTTAACACATGCAAG 64
||||| ||||||||||||||||||||||| ||||||||||||| || |||||||||||||
Sbjct 258474 AACTTGAGAGTTTGATCCTGGCTCAGAACGAACGCTGGCGGCAAGCCTAACACATGCAAG 258533
Query 65 TCGAACG----A--GTTTATAA--TTTAGCTTGCTAAATTATGGCTAGTGGCAGACGGAT 116
||||||| | | |||||| ||| | || ||||| || | ||||||||||||| |
Sbjct 258534 TCGAACGGACAATTGCTTATAACCTTTTGGTT-ATAAATAATTGTTAGTGGCAGACGGGT 258592
Query 117 GAGTAACACGTAGGAATTTACCCAGTAGTATGGAATAGTCACTAGAAATAGTGAATAATA 176
|||||| ||||||||| |||| ||||||||||||||| || ||||||| || |||||
Sbjct 258593 GAGTAATGCGTAGGAATCTACCTAGTAGTATGGAATAGCCATTAGAAATGATGGGTAATA 258652
Query 177 CCATATACGCTCCACGGAGAAAAGATTTATCGCTATTGGATAAGCCTGCGTTAGATTAGT 236
| |||| | | ||| | ||||||||||||||||| ||| ||||| |||||||||||
Sbjct 258653 CTGTATAATCCCTGCGGGGGAAAGATTTATCGCTATTAGATGAGCCTACGTTAGATTAGC 258712
Query 237 TAGTTGGTAGAGTAATGGCCTACCAAGACGATGATCTATAGCTGGTCTAAGAGGACGATC 296
||||||||| |||||||| ||||||| | |||||||||||||||||| |||||||||||
Sbjct 258713 TAGTTGGTAAGGTAATGGCTTACCAAGGCTATGATCTATAGCTGGTCTGAGAGGACGATC 258772
Query 297 AGCCATACTGGAATTGAGATACGGTCCAGACTCCTACGGGAGGCAGCAGTGAGGAATATT 356
||||| ||||||| ||||||||||||||||||||||||||||||||||||| ||||||||
Sbjct 258773 AGCCACACTGGAACTGAGATACGGTCCAGACTCCTACGGGAGGCAGCAGTGGGGAATATT 258832
Query 357 GGACAATGGGCGAAAGCCTGATCCAGCCATGCCGCATGAGTGATGAAGGTTTTAGAATTG 416
||||||||||||||||||||||||||| ||||||| ||||||| ||||| || | |||
Sbjct 258833 GGACAATGGGCGAAAGCCTGATCCAGCTATGCCGCGTGAGTGAAGAAGGCCTTCGGGTTG 258892
Query 417 TAAAGCTCTTTTAGCAGAGAAGATAATGACGTTATCTGCAGAAGAAGTCCTGGCTAACTC 476
|||| |||||| | || ||||||||||||| || || ||||||||||| ||| |||||
Sbjct 258893 TAAAACTCTTTCAATAGGGAAGATAATGACGGTACCTATAGAAGAAGTCCCGGCAAACTC 258952
Query 477 CGTGCCAGCAGCCGCGGTAATACGGAGAGGGCTAGCGTTGTTCGAAATTATTGGGCGTAA 536
|||||||||||||||||||||||||| |||| ||||||||||| |||||||||||||||
Sbjct 258953 TGTGCCAGCAGCCGCGGTAATACGGAGGGGGCAAGCGTTGTTCGGAATTATTGGGCGTAA 259012
Query 537 AGAGTACGCAGGTGGT-TATGTAAGTTATTTGTGAAAGCCCTAAGCTTAACTTAGGAATT 595
|| | ||| |||||| || |||||||| |||||| || | ||||||||| |||
Sbjct 259013 AGGGCACGTAGGTGGACTA-GTAAGTTAAAAGTGAAATACCAAGGCTTAACTTTGGAGCG 259071
Query 596 GCAATTAATACTGCATA-ACTTGAATATGAAAGAGGATAGCAGAATTTCTAGTGTAGCGG 654
|| |||||||||| || ||| || ||||||||||||| ||||| ||||||||| ||
Sbjct 259072 GCTTTTAATACTGC-TAGACTAGAGGTCGAAAGAGGATAGCGGAATTCCTAGTGTAGAGG 259130
Query 655 TAAAATGCGTAGATATTAGAAAGAATACCAACAGCGAAGGCAGCTATCTGGTTCATTATT 714
| |||| |||||||||||| | ||| |||| ||||| || |||||||||||| || |
Sbjct 259131 TGAAATTCGTAGATATTAGGAGGAACACCAGTGGCGAAAGCGGCTATCTGGTTCGATACT 259190
Query 715 GACACTGAGGTACGAAAGCATGGGGAGCAAACAGGATTAGATACCCTGGTAGTCCATGCT 774
||||||||||| ||||||| |||||||||||||||||||||||||||||||||||| |||
Sbjct 259191 GACACTGAGGTGCGAAAGCGTGGGGAGCAAACAGGATTAGATACCCTGGTAGTCCACGCT 259250
Query 775 GTAAACGTTGAGTGCTAAATGTGGGAATTTTGATTTCCGTATTGTAGTTAACACGATAAG 834
||||||| ||||||||||||||| | ||||| || | ||||||||| |||| || ||||
Sbjct 259251 GTAAACGATGAGTGCTAAATGTGAGGATTTT-ATCTTTGTATTGTAGCTAACGCGTTAAG 259309
Query 835 CACTCCGCCTGGGGACTACGATCGCAAGATTAAAACTCAAAGGAATTGACGGGGACTCGC 894
|||||||||||||||||||| |||||||| |||||||||||||||||||||||||| |||
Sbjct 259310 CACTCCGCCTGGGGACTACGGTCGCAAGACTAAAACTCAAAGGAATTGACGGGGACCCGC 259369
Query 895 ACAAGCGGTGGAGCATGTGGTTTAATTCGATGCACCGCGAAGAACCTTACCACTTCTTGA 954
|||||||||||||||||||||||||||||||||| |||||| ||||||||||||| ||||
Sbjct 259370 ACAAGCGGTGGAGCATGTGGTTTAATTCGATGCAACGCGAAAAACCTTACCACTTTTTGA 259429
Query 955 CATTGAGGTTATATCCTTCCGAA-AGGAAGGAGTCAGTTCGGCTGGACCTTA-ACAGGTG 1012
||| |||| ||||| ||| || ||| ||||||||||||||||||||||| |||||||
Sbjct 259430 CATGAAGGTCGTATCCCTCCTAATAGGG-GGAGTCAGTTCGGCTGGACCTTACACAGGTG 259488
Query 1013 TTGCATGGCTGTCGTCAGCTCGTGTCGTAAGATGTTGGGTTAAGTCCCGTAACGAGCGCA 1072
||||||||||||||||||||||||||| |||||||||||||||||||| ||||||||||
Sbjct 259489 CTGCATGGCTGTCGTCAGCTCGTGTCGTGAGATGTTGGGTTAAGTCCCGCAACGAGCGCA 259548
Query 1073 ACCCTCATTTTTAGTTGCTA-CTGGTT-TACCAGGCACTCTaaaaaaaCTGTCAGTAATA 1130
|||||||| |||||| | | | ||| | | |||||||||| |||||| |||| |||
Sbjct 259549 ACCCTCATCCTTAGTTACCAACAGGTAATGCTGGGCACTCTAAGGAAACTGCCAGTGATA 259608
Query 1131 AACTGAAGGAAGGAGAGGACGATGTCAAGTCATCATGGCCCTTATGAAGTGGGCTACACA 1190
||||| ||||||| | ||| |||||||||||| || ||||||||| | ||||||||||||
Sbjct 259609 AACTGGAGGAAGGTGGGGATGATGTCAAGTCAGCACGGCCCTTATAAGGTGGGCTACACA 259668
Query 1191 CGTGCTACAATGGCAACTACAATGAGCGGCAAAACCGTGAGGTGGAGCAAATCTCTAAAA 1250
||||||||||||||||||||||| | || | |||| |||| ||| |||| |||||
Sbjct 259669 CGTGCTACAATGGCAACTACAATAGGTCGCGAGACCGCAAGGTTTAGCTAATCCATAAAA 259728
Query 1251 GTTGTCTCAGTTCAGATTGCTCTCTGCAACTCGAGAGCATGAAGTTGGAATCGCTAGTAA 1310
||||||||||||| ||||| ||||||||||||||||||||||||| ||||||||||||||
Sbjct 259729 GTTGTCTCAGTTCGGATTGTTCTCTGCAACTCGAGAGCATGAAGTCGGAATCGCTAGTAA 259788
Query 1311 TCGCAAATCAGCATGTTGCGGTGAATACGTTCTCGAGTCTTGTACACACTGCCCGTCACG 1370
||| |||| |||| ||||||||||||||||| ||||||||||||||||||||||||
Sbjct 259789 TCGTGGATCATCATGCCACGGTGAATACGTTCTCGGGTCTTGTACACACTGCCCGTCACG 259848
Query 1371 CCATGGAAGTTGATCTTACC-CGAAGATAACAGACTAACCGTAAGGAGGTAGTTATCTAA 1429
|||||| | ||| |||| | ||||| | ||||||| ||||| | || || |||
Sbjct 259849 CCATGGGAATTGG-CTTAACTCGAAGCTGGTGTGCTAACCGCAAGGAAGCAGCCATTTAA 259907
Query 1430 GGT-GGATTGATGACTGGGGTGAAGTCGTAACAAGGTAGCTGTAGGAGAACCTGTGGCTG 1488
||| || || ||||| ||||||||||||||||||||||||||||| ||||||| |||||
Sbjct 259908 GGTTGGGTTAGTGACTAGGGTGAAGTCGTAACAAGGTAGCTGTAGGTGAACCTGCGGCTG 259967
Query 1489 GATTACCTCCTTT-AGG 1504
||||||||||||| |||
Sbjct 259968 GATTACCTCCTTTTAGG 259984
>Ehrlichia chaffeensis str. Heartland, complete genome
Sequence ID: CP007473.1 Length: 1172721
Range 1: 935363 to 936873
Score:1539 bits(833), Expect:0.0,
Identities:1293/1517(85%), Gaps:23/1517(1%), Strand: Plus/Minus
Query 5 AACTTAAGAGTTTGATCCTGGCTCAGAACAAACGCTGGCGGCAGGCTTAACACATGCAAG 64
||||| ||||||||||||||||||||||| ||||||||||||| || |||||||||||||
Sbjct 936873 AACTTGAGAGTTTGATCCTGGCTCAGAACGAACGCTGGCGGCAAGCCTAACACATGCAAG 936814
Query 65 TCGAACG----A--GTTTATAA--TTTAGCTTGCTAAATTATGGCTAGTGGCAGACGGAT 116
||||||| | | |||||| ||| | || ||||| || | ||||||||||||| |
Sbjct 936813 TCGAACGGACAATTGCTTATAACCTTTTGGTT-ATAAATAATTGTTAGTGGCAGACGGGT 936755
Query 117 GAGTAACACGTAGGAATTTACCCAGTAGTATGGAATAGTCACTAGAAATAGTGAATAATA 176
|||||| ||||||||| |||| ||||||||||||||| || ||||||| || |||||
Sbjct 936754 GAGTAATGCGTAGGAATCTACCTAGTAGTATGGAATAGCCATTAGAAATGATGGGTAATA 936695
Query 177 CCATATACGCTCCACGGAGAAAAGATTTATCGCTATTGGATAAGCCTGCGTTAGATTAGT 236
| |||| | | ||| | ||||||||||||||||| ||| ||||| |||||||||||
Sbjct 936694 CTGTATAATCCCTGCGGGGGAAAGATTTATCGCTATTAGATGAGCCTACGTTAGATTAGC 936635
Query 237 TAGTTGGTAGAGTAATGGCCTACCAAGACGATGATCTATAGCTGGTCTAAGAGGACGATC 296
||||||||| |||||||| ||||||| | |||||||||||||||||| |||||||||||
Sbjct 936634 TAGTTGGTAAGGTAATGGCTTACCAAGGCTATGATCTATAGCTGGTCTGAGAGGACGATC 936575
Query 297 AGCCATACTGGAATTGAGATACGGTCCAGACTCCTACGGGAGGCAGCAGTGAGGAATATT 356
||||| ||||||| ||||||||||||||||||||||||||||||||||||| ||||||||
Sbjct 936574 AGCCACACTGGAACTGAGATACGGTCCAGACTCCTACGGGAGGCAGCAGTGGGGAATATT 936515
Query 357 GGACAATGGGCGAAAGCCTGATCCAGCCATGCCGCATGAGTGATGAAGGTTTTAGAATTG 416
||||||||||||||||||||||||||| ||||||| ||||||| ||||| || | |||
Sbjct 936514 GGACAATGGGCGAAAGCCTGATCCAGCTATGCCGCGTGAGTGAAGAAGGCCTTCGGGTTG 936455
Query 417 TAAAGCTCTTTTAGCAGAGAAGATAATGACGTTATCTGCAGAAGAAGTCCTGGCTAACTC 476
|||| |||||| | || ||||||||||||| || || ||||||||||| ||| |||||
Sbjct 936454 TAAAACTCTTTCAATAGGGAAGATAATGACGGTACCTATAGAAGAAGTCCCGGCAAACTC 936395
Query 477 CGTGCCAGCAGCCGCGGTAATACGGAGAGGGCTAGCGTTGTTCGAAATTATTGGGCGTAA 536
|||||||||||||||||||||||||| |||| ||||||||||| |||||||||||||||
Sbjct 936394 TGTGCCAGCAGCCGCGGTAATACGGAGGGGGCAAGCGTTGTTCGGAATTATTGGGCGTAA 936335
Query 537 AGAGTACGCAGGTGG-TTATGTAAGTTATTTGTGAAAGCCCTAAGCTTAACTTAGGAATT 595
|| | ||| |||||| || |||||||| |||||| || | ||||||||| |||
Sbjct 936334 AGGGCACGTAGGTGGACTA-GTAAGTTAAAAGTGAAATACCAAGGCTTAACTTTGGAGCG 936276
Query 596 GCAATTAATACTGCATA-ACTTGAATATGAAAGAGGATAGCAGAATTTCTAGTGTAGCGG 654
|| |||||||||| || ||| || ||||||||||||| ||||| ||||||||| ||
Sbjct 936275 GCTTTTAATACTGC-TAGACTAGAGGTCGAAAGAGGATAGCGGAATTCCTAGTGTAGAGG 936217
Query 655 TAAAATGCGTAGATATTAGAAAGAATACCAACAGCGAAGGCAGCTATCTGGTTCATTATT 714
| |||| |||||||||||| | ||| |||| ||||| || |||||||||||| || |
Sbjct 936216 TGAAATTCGTAGATATTAGGAGGAACACCAGTGGCGAAAGCGGCTATCTGGTTCGATACT 936157
Query 715 GACACTGAGGTACGAAAGCATGGGGAGCAAACAGGATTAGATACCCTGGTAGTCCATGCT 774
||||||||||| ||||||| |||||||||||||||||||||||||||||||||||| |||
Sbjct 936156 GACACTGAGGTGCGAAAGCGTGGGGAGCAAACAGGATTAGATACCCTGGTAGTCCACGCT 936097
Query 775 GTAAACGTTGAGTGCTAAATGTGGGAATTTTGATTTCCGTATTGTAGTTAACACGATAAG 834
||||||| ||||||||||||||| | ||||| || | ||||||||| |||| || ||||
Sbjct 936096 GTAAACGATGAGTGCTAAATGTGAGGATTTT-ATCTTTGTATTGTAGCTAACGCGTTAAG 936038
Query 835 CACTCCGCCTGGGGACTACGATCGCAAGATTAAAACTCAAAGGAATTGACGGGGACTCGC 894
|||||||||||||||||||| |||||||| |||||||||||||||||||||||||| |||
Sbjct 936037 CACTCCGCCTGGGGACTACGGTCGCAAGACTAAAACTCAAAGGAATTGACGGGGACCCGC 935978
Query 895 ACAAGCGGTGGAGCATGTGGTTTAATTCGATGCACCGCGAAGAACCTTACCACTTCTTGA 954
|||||||||||||||||||||||||||||||||| |||||| ||||||||||||| ||||
Sbjct 935977 ACAAGCGGTGGAGCATGTGGTTTAATTCGATGCAACGCGAAAAACCTTACCACTTTTTGA 935918
Query 955 CATTGAGGTTATATCCTTCCGAA-AGGAAGGAGTCAGTTCGGCTGGACCTTA-ACAGGTG 1012
||| |||| ||||| ||| || ||| ||||||||||||||||||||||| |||||||
Sbjct 935917 CATGAAGGTCGTATCCCTCCTAATAGGG-GGAGTCAGTTCGGCTGGACCTTACACAGGTG 935859
Query 1013 TTGCATGGCTGTCGTCAGCTCGTGTCGTAAGATGTTGGGTTAAGTCCCGTAACGAGCGCA 1072
||||||||||||||||||||||||||| |||||||||||||||||||| ||||||||||
Sbjct 935858 CTGCATGGCTGTCGTCAGCTCGTGTCGTGAGATGTTGGGTTAAGTCCCGCAACGAGCGCA 935799
Query 1073 ACCCTCATTTTTAGTTGCTA-CTGGTT-TACCAGGCACTCTaaaaaaaCTGTCAGTAATA 1130
|||||||| |||||| | | | ||| | | |||||||||| |||||| |||| |||
Sbjct 935798 ACCCTCATCCTTAGTTACCAACAGGTAATGCTGGGCACTCTAAGGAAACTGCCAGTGATA 935739
Query 1131 AACTGAAGGAAGGAGAGGACGATGTCAAGTCATCATGGCCCTTATGAAGTGGGCTACACA 1190
||||| ||||||| | ||| |||||||||||| || ||||||||| | ||||||||||||
Sbjct 935738 AACTGGAGGAAGGTGGGGATGATGTCAAGTCAGCACGGCCCTTATAAGGTGGGCTACACA 935679
Query 1191 CGTGCTACAATGGCAACTACAATGAGCGGCAAAACCGTGAGGTGGAGCAAATCTCTAAAA 1250
||||||||||||||||||||||| | || | |||| |||| ||| |||| |||||
Sbjct 935678 CGTGCTACAATGGCAACTACAATAGGTCGCGAGACCGCAAGGTTTAGCTAATCCATAAAA 935619
Query 1251 GTTGTCTCAGTTCAGATTGCTCTCTGCAACTCGAGAGCATGAAGTTGGAATCGCTAGTAA 1310
||||||||||||| ||||| ||||||||||||||||||||||||| ||||||||||||||
Sbjct 935618 GTTGTCTCAGTTCGGATTGTTCTCTGCAACTCGAGAGCATGAAGTCGGAATCGCTAGTAA 935559
Query 1311 TCGCAAATCAGCATGTTGCGGTGAATACGTTCTCGAGTCTTGTACACACTGCCCGTCACG 1370
||| |||| |||| ||||||||||||||||| ||||||||||||||||||||||||
Sbjct 935558 TCGTGGATCATCATGCCACGGTGAATACGTTCTCGGGTCTTGTACACACTGCCCGTCACG 935499
Query 1371 CCATGGAAGTTGATCTTACC-CGAAGATAACAGACTAACCGTAAGGAGGTAGTTATCTAA 1429
|||||| | ||| |||| | ||||| | ||||||| ||||| | || || |||
Sbjct 935498 CCATGGGAATTGG-CTTAACTCGAAGCTGGTGTGCTAACCGCAAGGAAGCAGCCATTTAA 935440
Query 1430 GGT-GGATTGATGACTGGGGTGAAGTCGTAACAAGGTAGCTGTAGGAGAACCTGTGGCTG 1488
||| || || ||||| ||||||||||||||||||||||||||||| ||||||| |||||
Sbjct 935439 GGTTGGGTTAGTGACTAGGGTGAAGTCGTAACAAGGTAGCTGTAGGTGAACCTGCGGCTG 935380
Query 1489 GATTACCTCCTTT-AGG 1504
||||||||||||| |||
Sbjct 935379 GATTACCTCCTTTTAGG 935363
>Ehrlichia chaffeensis str. Arkansas, complete genome
Sequence ID: CP000236.1 Length: 1176248
Range 1: 942215 to 943725
Score:1539 bits(833), Expect:0.0,
Identities:1293/1517(85%), Gaps:23/1517(1%), Strand: Plus/Minus
Query 5 AACTTAAGAGTTTGATCCTGGCTCAGAACAAACGCTGGCGGCAGGCTTAACACATGCAAG 64
||||| ||||||||||||||||||||||| ||||||||||||| || |||||||||||||
Sbjct 943725 AACTTGAGAGTTTGATCCTGGCTCAGAACGAACGCTGGCGGCAAGCCTAACACATGCAAG 943666
Query 65 TCGAACG----A--GTTTATAA--TTTAGCTTGCTAAATTATGGCTAGTGGCAGACGGAT 116
||||||| | | |||||| ||| | || ||||| || | ||||||||||||| |
Sbjct 943665 TCGAACGGACAATTGCTTATAACCTTTTGGTT-ATAAATAATTGTTAGTGGCAGACGGGT 943607
Query 117 GAGTAACACGTAGGAATTTACCCAGTAGTATGGAATAGTCACTAGAAATAGTGAATAATA 176
|||||| ||||||||| |||| ||||||||||||||| || ||||||| || |||||
Sbjct 943606 GAGTAATGCGTAGGAATCTACCTAGTAGTATGGAATAGCCATTAGAAATGATGGGTAATA 943547
Query 177 CCATATACGCTCCACGGAGAAAAGATTTATCGCTATTGGATAAGCCTGCGTTAGATTAGT 236
| |||| | | ||| | ||||||||||||||||| ||| ||||| |||||||||||
Sbjct 943546 CTGTATAATCCCTGCGGGGGAAAGATTTATCGCTATTAGATGAGCCTACGTTAGATTAGC 943487
Query 237 TAGTTGGTAGAGTAATGGCCTACCAAGACGATGATCTATAGCTGGTCTAAGAGGACGATC 296
||||||||| |||||||| ||||||| | |||||||||||||||||| |||||||||||
Sbjct 943486 TAGTTGGTAAGGTAATGGCTTACCAAGGCTATGATCTATAGCTGGTCTGAGAGGACGATC 943427
Query 297 AGCCATACTGGAATTGAGATACGGTCCAGACTCCTACGGGAGGCAGCAGTGAGGAATATT 356
||||| ||||||| ||||||||||||||||||||||||||||||||||||| ||||||||
Sbjct 943426 AGCCACACTGGAACTGAGATACGGTCCAGACTCCTACGGGAGGCAGCAGTGGGGAATATT 943367
Query 357 GGACAATGGGCGAAAGCCTGATCCAGCCATGCCGCATGAGTGATGAAGGTTTTAGAATTG 416
||||||||||||||||||||||||||| ||||||| ||||||| ||||| || | |||
Sbjct 943366 GGACAATGGGCGAAAGCCTGATCCAGCTATGCCGCGTGAGTGAAGAAGGCCTTCGGGTTG 943307
Query 417 TAAAGCTCTTTTAGCAGAGAAGATAATGACGTTATCTGCAGAAGAAGTCCTGGCTAACTC 476
|||| |||||| | || ||||||||||||| || || ||||||||||| ||| |||||
Sbjct 943306 TAAAACTCTTTCAATAGGGAAGATAATGACGGTACCTATAGAAGAAGTCCCGGCAAACTC 943247
Query 477 CGTGCCAGCAGCCGCGGTAATACGGAGAGGGCTAGCGTTGTTCGAAATTATTGGGCGTAA 536
|||||||||||||||||||||||||| |||| ||||||||||| |||||||||||||||
Sbjct 943246 TGTGCCAGCAGCCGCGGTAATACGGAGGGGGCAAGCGTTGTTCGGAATTATTGGGCGTAA 943187
Query 537 AGAGTACGCAGGTGG-TTATGTAAGTTATTTGTGAAAGCCCTAAGCTTAACTTAGGAATT 595
|| | ||| |||||| || |||||||| |||||| || | ||||||||| |||
Sbjct 943186 AGGGCACGTAGGTGGACTA-GTAAGTTAAAAGTGAAATACCAAGGCTTAACTTTGGAGCG 943128
Query 596 GCAATTAATACTGCATA-ACTTGAATATGAAAGAGGATAGCAGAATTTCTAGTGTAGCGG 654
|| |||||||||| || ||| || ||||||||||||| ||||| ||||||||| ||
Sbjct 943127 GCTTTTAATACTGC-TAGACTAGAGGTCGAAAGAGGATAGCGGAATTCCTAGTGTAGAGG 943069
Query 655 TAAAATGCGTAGATATTAGAAAGAATACCAACAGCGAAGGCAGCTATCTGGTTCATTATT 714
| |||| |||||||||||| | ||| |||| ||||| || |||||||||||| || |
Sbjct 943068 TGAAATTCGTAGATATTAGGAGGAACACCAGTGGCGAAAGCGGCTATCTGGTTCGATACT 943009
Query 715 GACACTGAGGTACGAAAGCATGGGGAGCAAACAGGATTAGATACCCTGGTAGTCCATGCT 774
||||||||||| ||||||| |||||||||||||||||||||||||||||||||||| |||
Sbjct 943008 GACACTGAGGTGCGAAAGCGTGGGGAGCAAACAGGATTAGATACCCTGGTAGTCCACGCT 942949
Query 775 GTAAACGTTGAGTGCTAAATGTGGGAATTTTGATTTCCGTATTGTAGTTAACACGATAAG 834
||||||| ||||||||||||||| | ||||| || | ||||||||| |||| || ||||
Sbjct 942948 GTAAACGATGAGTGCTAAATGTGAGGATTTT-ATCTTTGTATTGTAGCTAACGCGTTAAG 942890
Query 835 CACTCCGCCTGGGGACTACGATCGCAAGATTAAAACTCAAAGGAATTGACGGGGACTCGC 894
|||||||||||||||||||| |||||||| |||||||||||||||||||||||||| |||
Sbjct 942889 CACTCCGCCTGGGGACTACGGTCGCAAGACTAAAACTCAAAGGAATTGACGGGGACCCGC 942830
Query 895 ACAAGCGGTGGAGCATGTGGTTTAATTCGATGCACCGCGAAGAACCTTACCACTTCTTGA 954
|||||||||||||||||||||||||||||||||| |||||| ||||||||||||| ||||
Sbjct 942829 ACAAGCGGTGGAGCATGTGGTTTAATTCGATGCAACGCGAAAAACCTTACCACTTTTTGA 942770
Query 955 CATTGAGGTTATATCCTTCCGAA-AGGAAGGAGTCAGTTCGGCTGGACCTTA-ACAGGTG 1012
||| |||| ||||| ||| || ||| ||||||||||||||||||||||| |||||||
Sbjct 942769 CATGAAGGTCGTATCCCTCCTAATAGGG-GGAGTCAGTTCGGCTGGACCTTACACAGGTG 942711
Query 1013 TTGCATGGCTGTCGTCAGCTCGTGTCGTAAGATGTTGGGTTAAGTCCCGTAACGAGCGCA 1072
||||||||||||||||||||||||||| |||||||||||||||||||| ||||||||||
Sbjct 942710 CTGCATGGCTGTCGTCAGCTCGTGTCGTGAGATGTTGGGTTAAGTCCCGCAACGAGCGCA 942651
Query 1073 ACCCTCATTTTTAGTTGCTA-CTGGTT-TACCAGGCACTCTaaaaaaaCTGTCAGTAATA 1130
|||||||| |||||| | | | ||| | | |||||||||| |||||| |||| |||
Sbjct 942650 ACCCTCATCCTTAGTTACCAACAGGTAATGCTGGGCACTCTAAGGAAACTGCCAGTGATA 942591
Query 1131 AACTGAAGGAAGGAGAGGACGATGTCAAGTCATCATGGCCCTTATGAAGTGGGCTACACA 1190
||||| ||||||| | ||| |||||||||||| || ||||||||| | ||||||||||||
Sbjct 942590 AACTGGAGGAAGGTGGGGATGATGTCAAGTCAGCACGGCCCTTATAAGGTGGGCTACACA 942531
Query 1191 CGTGCTACAATGGCAACTACAATGAGCGGCAAAACCGTGAGGTGGAGCAAATCTCTAAAA 1250
||||||||||||||||||||||| | || | |||| |||| ||| |||| |||||
Sbjct 942530 CGTGCTACAATGGCAACTACAATAGGTCGCGAGACCGCAAGGTTTAGCTAATCCATAAAA 942471
Query 1251 GTTGTCTCAGTTCAGATTGCTCTCTGCAACTCGAGAGCATGAAGTTGGAATCGCTAGTAA 1310
||||||||||||| ||||| ||||||||||||||||||||||||| ||||||||||||||
Sbjct 942470 GTTGTCTCAGTTCGGATTGTTCTCTGCAACTCGAGAGCATGAAGTCGGAATCGCTAGTAA 942411
Query 1311 TCGCAAATCAGCATGTTGCGGTGAATACGTTCTCGAGTCTTGTACACACTGCCCGTCACG 1370
||| |||| |||| ||||||||||||||||| ||||||||||||||||||||||||
Sbjct 942410 TCGTGGATCATCATGCCACGGTGAATACGTTCTCGGGTCTTGTACACACTGCCCGTCACG 942351
Query 1371 CCATGGAAGTTGATCTTACC-CGAAGATAACAGACTAACCGTAAGGAGGTAGTTATCTAA 1429
|||||| | ||| |||| | ||||| | ||||||| ||||| | || || |||
Sbjct 942350 CCATGGGAATTGG-CTTAACTCGAAGCTGGTGTGCTAACCGCAAGGAAGCAGCCATTTAA 942292
Query 1430 GGT-GGATTGATGACTGGGGTGAAGTCGTAACAAGGTAGCTGTAGGAGAACCTGTGGCTG 1488
||| || || ||||| ||||||||||||||||||||||||||||| ||||||| |||||
Sbjct 942291 GGTTGGGTTAGTGACTAGGGTGAAGTCGTAACAAGGTAGCTGTAGGTGAACCTGCGGCTG 942232
Query 1489 GATTACCTCCTTT-AGG 1504
||||||||||||| |||
Sbjct 942231 GATTACCTCCTTTTAGG 942215
>Wolbachia symbiont of Radopholus similis 16S ribosomal RNA gene, partial sequence
Sequence ID: KF059257.1 Length: 1494
Range 1: 1 to 1494
Score:1531 bits(829), Expect:0.0,
Identities:1279/1500(85%), Gaps:16/1500(1%), Strand: Plus/Plus
Query 11 AGAGTTTGATCCTGGCTCAGAACAAACGCTGGCGGCAGGCTTAACACATGCAAGTCGAAC 70
|||||||||||||||||||||| |||||||||||||||| |||||||||||||||||||
Sbjct 1 AGAGTTTGATCCTGGCTCAGAATGAACGCTGGCGGCAGGCCTAACACATGCAAGTCGAAC 60
Query 71 GAGTTTATAATTTAGCTTGCTAAATTATGGCTAGTGGCAGACGGATGAGTAACACGTAGG 130
||| || || | ||||||||| || |||||||||||||| ||||||| ||||
Sbjct 61 GAGGTTGTATTATAGCTTGCTGTATACAACCTAGTGGCAGACGGGTGAGTAATGTATAGG 120
Query 131 AATTTACCCAGTAGTATGGAATAGTCACTAGAAATAGTGAATAATACCATATACGCTCCA 190
||| |||| ||||||| |||||| | | | |||| ||| | ||||||| ||||||| | |
Sbjct 121 AATCTACCTAGTAGTACGGAATAATTATTGGAAACAGTAACTAATACCGTATACGCCCTA 180
Query 191 CGGAGAAAAGATTTATCGCTATTGGATAAGCCTGCGTTAGATTAGTTAGTTGGTAGAGTA 250
||| | |||||||||| |||||| ||| ||||| ||||||||| |||||||||| |||
Sbjct 181 CGGGGGAAAGATTTATTGCTATTAGATGAGCCTATATTAGATTAGCTAGTTGGTAGGGTA 240
Query 251 ATGGCCTACCAAGACGATGATCTATAGCTGGTCTAAGAGGACGATCAGCCATACTGGAAT 310
||||| ||||||| | |||||||||||||| | | |||||| ||||||||| |||||||
Sbjct 241 ATGGCTTACCAAGGCTATGATCTATAGCTGATTTGAGAGGATGATCAGCCACACTGGAAC 300
Query 311 TGAGATACGGTCCAGACTCCTACGGGAGGCAGCAGTGAGGAATATTGGACAATGGGCGAA 370
||||||||||||||||||||||||||||||||||||| ||||||||||||||||||||||
Sbjct 301 TGAGATACGGTCCAGACTCCTACGGGAGGCAGCAGTGGGGAATATTGGACAATGGGCGAA 360
Query 371 AGCCTGATCCAGCCATGCCGCATGAGTGATGAAGGTTTTAGAATTGTAAAGCTCTTTTAG 430
||||||||||||||||||||||||||||| ||||| || | |||||||||||||||||
Sbjct 361 AGCCTGATCCAGCCATGCCGCATGAGTGAAGAAGGCCTTCGGGTTGTAAAGCTCTTTTAG 420
Query 431 CAGAGAAGATAATGACGTTATCTGCAGAAGAAGTCCTGGCTAACTCCGTGCCAGCAGCCG 490
|||||||||||||| ||| ||||| ||||||||||||||||||||||||||||||
Sbjct 421 TGAAGAAGATAATGACGGTATTCACAGAAAAAGTCCTGGCTAACTCCGTGCCAGCAGCCG 480
Query 491 CGGTAATACGGAGAGGGCTAGCGTTGTTCGAAATTATTGGGCGTAAAGAGTACGCAGGTG 550
||||||||||||||||||||||||| |||| ||||||||||||||||| | || ||| |
Sbjct 481 CGGTAATACGGAGAGGGCTAGCGTTATTCGGAATTATTGGGCGTAAAGGGCGCGTAGGCG 540
Query 551 G-TTATGTAAGTTATTTGTGAAAGCCCTAAGCTTAACTTAGGAATTGCAATTAATACTGC 609
| ||| |||||||| |||||| ||| ||||||||||| |||||||| |||| |||||
Sbjct 541 GATTA-GTAAGTTAAAAGTGAAATCCCAAAGCTTAACTTTGGAATTGCTTTTAAAACTGC 599
Query 610 ATAA-CTTGA-ATATGAAAGAGGATAGCAGAATTTCTAGTGTAGCGGTAAAATGCGTAGA 667
||| || || || |||||| |||||| ||||| ||||||||| ||| |||| |||| |
Sbjct 600 -TAATCTAGAGAT-TGAAAGGGGATAGAGGAATTCCTAGTGTAGAGGTGAAATTCGTAAA 657
Query 668 TATTAGAAAGAATACCAACAGCGAAGGCAGCTATCTGGTTCATTAT-TGACACTGAGGTA 726
|||||| | ||| |||| |||||||| |||||||||||| || |||| ||||||
Sbjct 658 TATTAGGAGGAACACCAGTGGCGAAGGCGTCTATCTGGTTCAA-ATCTGACGCTGAGGCG 716
Query 727 CGAAAGCATGGGGAGCAAACAGGATTAGATACCCTGGTAGTCCATGCTGTAAACGTTGAG 786
|||| || |||||||||||||||||||||||||||||||||||| |||||||||| |||
Sbjct 717 CGAAGGCGTGGGGAGCAAACAGGATTAGATACCCTGGTAGTCCACGCTGTAAACGATGAA 776
Query 787 TGCTAAATGTGGGAATTTTGATTTCCGTATTGTAGTTAACACGATAAGCACTCCGCCTGG 846
|||||||| |||||| ||| |||| ||||| || |||| || |||||| |||||||||
Sbjct 777 TGCTAAATATGGGAAGGTTGCTTTCTGTATTACAGCTAACGCGTTAAGCATTCCGCCTGG 836
Query 847 GGACTACGATCGCAAGATTAAAACTCAAAGGAATTGACGGGGACTCGCACAAGCGGTGGA 906
| |||||||||||||||||||||||||||||||||||||||||| |||||||||||||||
Sbjct 837 GAACTACGATCGCAAGATTAAAACTCAAAGGAATTGACGGGGACCCGCACAAGCGGTGGA 896
Query 907 GCATGTGGTTTAATTCGATGCACCGCGAAGAACCTTACCACTTCTTGACATTGAGGTTAT 966
||||||||||||||||||||| |||||| |||||||||||| |||||||| || ||
Sbjct 897 GCATGTGGTTTAATTCGATGCTACGCGAAAAACCTTACCACTCCTTGACATGGAAATTGA 956
Query 967 ATCCTTCC-GAAAGGAAGGAGTCAGTTCGGCTGGACCTTA-ACAGGTGTTGCATGGCTGT 1024
||| | || ||| || ||||| ||||||| ||| | | |||||||||||||||||||
Sbjct 957 ATC-TACCTGAAGGGGTAGAGTCGGTTCGGCCGGATTTCATACAGGTGTTGCATGGCTGT 1015
Query 1025 CGTCAGCTCGTGTCGTAAGATGTTGGGTTAAGTCCCGTAACGAGCGCAACCCTCATTTTT 1084
|||||||||||||||| |||||||||||||||||||| |||||||||||||||||| ||
Sbjct 1016 CGTCAGCTCGTGTCGTGAGATGTTGGGTTAAGTCCCGCAACGAGCGCAACCCTCATCCTT 1075
Query 1085 AGTTGCTA-CTGGTT-TACCAGGCACTCTaaaaaaaCTGTCAGTAATAAACTGAAGGAAG 1142
|||| | | | |||| | | || ||| ||| |||||| |||| |||||||| ||||||
Sbjct 1076 AGTTACCATCAGGTTATGCTGGGGACTTTAAGGAAACTGCCAGTGATAAACTGGAGGAAG 1135
Query 1143 GAGAGGACGATGTCAAGTCATCATGGCCCTTATGAAGTGGGCTACACACGTGCTACAATG 1202
| | |||||||||||||||||||||||||||||| |||||||||||||||||||||||||
Sbjct 1136 GTGGGGACGATGTCAAGTCATCATGGCCCTTATGGAGTGGGCTACACACGTGCTACAATG 1195
Query 1203 GCAACTACAATGAGCGGCAAAACCGTGAGGTGGAGCAAATCTCTAAAAGTTGTCTCAGTT 1262
| | ||||||| || ||||| ||| ||| |||| |||| ||||| | ||||||||
Sbjct 1196 GTGATTACAATGGGCTGCAAAGTCGTAAGGCCGAGCTAATCCTTAAAAATCATCTCAGTT 1255
Query 1263 CAGATTGCTCTCTGCAACTCGAGAGCATGAAGTTGGAATCGCTAGTAATCGCAAATCAGC 1322
| ||||| ||||||||||||||||||||||| |||||||||||||||||| ||||||
Sbjct 1256 CGGATTGTTCTCTGCAACTCGAGAGCATGAAACTGGAATCGCTAGTAATCGTGGATCAGC 1315
Query 1323 ATGTTGCGGTGAATACGTTCTCGAGTCTTGTACACACTGCCCGTCACGCCATGGAAGTTG 1382
| | ||||||||||||||||| |||||||||||||||||||||||||||||| | |||
Sbjct 1316 ACGCCACGGTGAATACGTTCTCGGGTCTTGTACACACTGCCCGTCACGCCATGGGAATTG 1375
Query 1383 ATCTTACCCGAAGATAACAGA-CTAACCGTAAGGAGGTAGTTATCTAAGGTGGATT-GAT 1440
| | || |||| |||| || ||||||| ||||| | |||||||||| ||||| | | |
Sbjct 1376 GTTTCACTTGAAGCTAAC-GACCTAACCGAAAGGAAGGAGTTATCTAAAGTGGAGTCGGT 1434
Query 1441 GACTGGGGTGAAGTCGTAACAAGGTAGCTGTAGGAGAACCTGTGGCTGGATTACCTCCTT 1500
|||||||||||||||||||||||||||| ||||||||||||| |||||||| ||||||||
Sbjct 1435 GACTGGGGTGAAGTCGTAACAAGGTAGCCGTAGGAGAACCTGCGGCTGGATCACCTCCTT 1494
>Wolbachia symbiont of Radopholus similis 16S ribosomal RNA gene, partial sequence
Sequence ID: EU833482.1 Length: 1494
Range 1: 1 to 1494
Score:1531 bits(829), Expect:0.0,
Identities:1279/1500(85%), Gaps:16/1500(1%), Strand: Plus/Plus
Query 11 AGAGTTTGATCCTGGCTCAGAACAAACGCTGGCGGCAGGCTTAACACATGCAAGTCGAAC 70
|||||||||||||||||||||| |||||||||||||||| |||||||||||||||||||
Sbjct 1 AGAGTTTGATCCTGGCTCAGAATGAACGCTGGCGGCAGGCCTAACACATGCAAGTCGAAC 60
Query 71 GAGTTTATAATTTAGCTTGCTAAATTATGGCTAGTGGCAGACGGATGAGTAACACGTAGG 130
||| || || | ||||||||| || |||||||||||||| ||||||| ||||
Sbjct 61 GAGGTTGTATTATAGCTTGCTGTATACAACCTAGTGGCAGACGGGTGAGTAATGTATAGG 120
Query 131 AATTTACCCAGTAGTATGGAATAGTCACTAGAAATAGTGAATAATACCATATACGCTCCA 190
||| |||| ||||||| |||||| | | | |||| ||| | ||||||| ||||||| | |
Sbjct 121 AATCTACCTAGTAGTACGGAATAATTATTGGAAACAGTAACTAATACCGTATACGCCCTA 180
Query 191 CGGAGAAAAGATTTATCGCTATTGGATAAGCCTGCGTTAGATTAGTTAGTTGGTAGAGTA 250
||| | |||||||||| |||||| ||| ||||| ||||||||| |||||||||| |||
Sbjct 181 CGGGGGAAAGATTTATTGCTATTAGATGAGCCTATATTAGATTAGCTAGTTGGTAGGGTA 240
Query 251 ATGGCCTACCAAGACGATGATCTATAGCTGGTCTAAGAGGACGATCAGCCATACTGGAAT 310
||||| ||||||| | |||||||||||||| | | |||||| ||||||||| |||||||
Sbjct 241 ATGGCTTACCAAGGCTATGATCTATAGCTGATTTGAGAGGATGATCAGCCACACTGGAAC 300
Query 311 TGAGATACGGTCCAGACTCCTACGGGAGGCAGCAGTGAGGAATATTGGACAATGGGCGAA 370
||||||||||||||||||||||||||||||||||||| ||||||||||||||||||||||
Sbjct 301 TGAGATACGGTCCAGACTCCTACGGGAGGCAGCAGTGGGGAATATTGGACAATGGGCGAA 360
Query 371 AGCCTGATCCAGCCATGCCGCATGAGTGATGAAGGTTTTAGAATTGTAAAGCTCTTTTAG 430
||||||||||||||||||||||||||||| ||||| || | |||||||||||||||||
Sbjct 361 AGCCTGATCCAGCCATGCCGCATGAGTGAAGAAGGCCTTCGGGTTGTAAAGCTCTTTTAG 420
Query 431 CAGAGAAGATAATGACGTTATCTGCAGAAGAAGTCCTGGCTAACTCCGTGCCAGCAGCCG 490
|||||||||||||| ||| ||||| ||||||||||||||||||||||||||||||
Sbjct 421 TGAAGAAGATAATGACGGTATTCACAGAAAAAGTCCTGGCTAACTCCGTGCCAGCAGCCG 480
Query 491 CGGTAATACGGAGAGGGCTAGCGTTGTTCGAAATTATTGGGCGTAAAGAGTACGCAGGTG 550
||||||||||||||||||||||||| |||| ||||||||||||||||| | || ||| |
Sbjct 481 CGGTAATACGGAGAGGGCTAGCGTTATTCGGAATTATTGGGCGTAAAGGGCGCGTAGGCG 540
Query 551 G-TTATGTAAGTTATTTGTGAAAGCCCTAAGCTTAACTTAGGAATTGCAATTAATACTGC 609
| ||| |||||||| |||||| ||| ||||||||||| |||||||| |||| |||||
Sbjct 541 GATTA-GTAAGTTAAAAGTGAAATCCCAAAGCTTAACTTTGGAATTGCTTTTAAAACTGC 599
Query 610 ATAA-CTTGA-ATATGAAAGAGGATAGCAGAATTTCTAGTGTAGCGGTAAAATGCGTAGA 667
||| || || || |||||| |||||| ||||| ||||||||| ||| |||| |||| |
Sbjct 600 -TAATCTAGAGAT-TGAAAGGGGATAGAGGAATTCCTAGTGTAGAGGTGAAATTCGTAAA 657
Query 668 TATTAGAAAGAATACCAACAGCGAAGGCAGCTATCTGGTTCATTAT-TGACACTGAGGTA 726
|||||| | ||| |||| |||||||| |||||||||||| || |||| ||||||
Sbjct 658 TATTAGGAGGAACACCAGTGGCGAAGGCGTCTATCTGGTTCAA-ATCTGACGCTGAGGCG 716
Query 727 CGAAAGCATGGGGAGCAAACAGGATTAGATACCCTGGTAGTCCATGCTGTAAACGTTGAG 786
|||| || |||||||||||||||||||||||||||||||||||| |||||||||| |||
Sbjct 717 CGAAGGCGTGGGGAGCAAACAGGATTAGATACCCTGGTAGTCCACGCTGTAAACGATGAA 776
Query 787 TGCTAAATGTGGGAATTTTGATTTCCGTATTGTAGTTAACACGATAAGCACTCCGCCTGG 846
|||||||| |||||| ||| |||| ||||| || |||| || |||||| |||||||||
Sbjct 777 TGCTAAATATGGGAAGGTTGCTTTCTGTATTACAGCTAACGCGTTAAGCATTCCGCCTGG 836
Query 847 GGACTACGATCGCAAGATTAAAACTCAAAGGAATTGACGGGGACTCGCACAAGCGGTGGA 906
| |||||||||||||||||||||||||||||||||||||||||| |||||||||||||||
Sbjct 837 GAACTACGATCGCAAGATTAAAACTCAAAGGAATTGACGGGGACCCGCACAAGCGGTGGA 896
Query 907 GCATGTGGTTTAATTCGATGCACCGCGAAGAACCTTACCACTTCTTGACATTGAGGTTAT 966
||||||||||||||||||||| |||||| |||||||||||| |||||||| || ||
Sbjct 897 GCATGTGGTTTAATTCGATGCTACGCGAAAAACCTTACCACTCCTTGACATGGAAATTGA 956
Query 967 ATCCTTCC-GAAAGGAAGGAGTCAGTTCGGCTGGACCTTA-ACAGGTGTTGCATGGCTGT 1024
||| | || ||| || ||||| ||||||| ||| | | |||||||||||||||||||
Sbjct 957 ATC-TACCTGAAGGGGTAGAGTCGGTTCGGCCGGATTTCATACAGGTGTTGCATGGCTGT 1015
Query 1025 CGTCAGCTCGTGTCGTAAGATGTTGGGTTAAGTCCCGTAACGAGCGCAACCCTCATTTTT 1084
|||||||||||||||| ||||||||||||| |||||| |||||||||||||||||| ||
Sbjct 1016 CGTCAGCTCGTGTCGTGAGATGTTGGGTTAGGTCCCGCAACGAGCGCAACCCTCATCCTT 1075
Query 1085 AGTTGCTA-CTGGTT-TACCAGGCACTCTaaaaaaaCTGTCAGTAATAAACTGAAGGAAG 1142
|||| | | | |||| | | || ||| ||| |||||| |||| |||||||| ||||||
Sbjct 1076 AGTTACCATCAGGTTATGCTGGGGACTTTAAGGAAACTGCCAGTGATAAACTGGAGGAAG 1135
Query 1143 GAGAGGACGATGTCAAGTCATCATGGCCCTTATGAAGTGGGCTACACACGTGCTACAATG 1202
| | |||||||||||||||||||||||||||||| |||||||||||||||||||||||||
Sbjct 1136 GTGGGGACGATGTCAAGTCATCATGGCCCTTATGGAGTGGGCTACACACGTGCTACAATG 1195
Query 1203 GCAACTACAATGAGCGGCAAAACCGTGAGGTGGAGCAAATCTCTAAAAGTTGTCTCAGTT 1262
| | ||||||| || ||||| ||| ||| |||| |||| ||||| | ||||||||
Sbjct 1196 GTGATTACAATGGGCTGCAAAGTCGTAAGGCCGAGCTAATCCTTAAAAATCATCTCAGTT 1255
Query 1263 CAGATTGCTCTCTGCAACTCGAGAGCATGAAGTTGGAATCGCTAGTAATCGCAAATCAGC 1322
| ||||| |||||||||||||||||||||||| |||||||||||||||||| ||||||
Sbjct 1256 CGGATTGTTCTCTGCAACTCGAGAGCATGAAGCTGGAATCGCTAGTAATCGTGGATCAGC 1315
Query 1323 ATGTTGCGGTGAATACGTTCTCGAGTCTTGTACACACTGCCCGTCACGCCATGGAAGTTG 1382
| | ||||||||||||||||| |||||||||||||||||||||||||||||| | |||
Sbjct 1316 ACGCCACGGTGAATACGTTCTCGGGTCTTGTACACACTGCCCGTCACGCCATGGGAATTG 1375
Query 1383 ATCTTACCCGAAGATAACAGA-CTAACCGTAAGGAGGTAGTTATCTAAGGTGGATT-GAT 1440
| | || |||| |||| || ||||||| ||||| | |||||||||| ||||| | | |
Sbjct 1376 GTTTCACTTGAAGCTAAC-GACCTAACCGAAAGGAAGGAGTTATCTAAAGTGGAGTCGGT 1434
Query 1441 GACTGGGGTGAAGTCGTAACAAGGTAGCTGTAGGAGAACCTGTGGCTGGATTACCTCCTT 1500
|||||||||||||||||||||||||||| ||||||||||||| |||||||| ||||||||
Sbjct 1435 GACTGGGGTGAAGTCGTAACAAGGTAGCCGTAGGAGAACCTGCGGCTGGATCACCTCCTT 1494
>Wolbachia endosymbiont of Ctenocephalides felis wCfeJ chromosome, complete genome
Sequence ID: CP051157.1 Length: 1201647
Range 1: 3817 to 5315
Score:1528 bits(827), Expect:0.0,
Identities:1286/1509(85%), Gaps:25/1509(1%), Strand: Plus/Minus
Query 11 AGAGTTTGATCCTGGCTCAGAACAAACGCTGGCGGCAGGCTTAACACATGCAAGTCGAAC 70
|||||||||||||||||||||| |||||||||||||||| |||||||||||||||||||
Sbjct 5315 AGAGTTTGATCCTGGCTCAGAATGAACGCTGGCGGCAGGCCTAACACATGCAAGTCGAAC 5256
Query 71 GAGTTTATAATTTAGCTTGCTAAATTATGGCT-AGTGGCAGACGGATGAGTAACACGTAG 129
||| ||||| | |||||||||| | ||| || |||||||||||| ||||||| |||
Sbjct 5255 GAGGTTATATTGTAGCTTGCTATAGTATAACTTAGTGGCAGACGGGTGAGTAATGTATAG 5196
Query 130 GAATTTACCCAGTAGTATGGAATAGTCACTAGAAATAGTGAA-TAATACCATATACGCTC 188
|||| |||| ||||||| || | | | || |||| | || ||||||| ||||||| |
Sbjct 5195 GAATCTACCTAGTAGTACGGGACAATTGCTGGAAA-CGGCAACTAATACCGTATACGCCC 5137
Query 189 CACGGAGAAAAGATTTATCGCTATTGGATAAGCCTGCGTTAGATTAGTTAGTTGGTAGAG 248
|||| | |||||||||| |||||| ||| ||||| |||||||||||||||||| | |
Sbjct 5136 TACGGGGGAAAGATTTATTGCTATTAGATGAGCCTATATTAGATTAGTTAGTTGGTGGGG 5077
Query 249 TAATGGCCTACCAAGACGATGATCTATAGCTGGTCTAAGAGGACGATCAGCCATACTGGA 308
||||||||||||||| | |||||||||||||| ||| |||||| ||||||||| ||||||
Sbjct 5076 TAATGGCCTACCAAGGCAATGATCTATAGCTGATCTGAGAGGATGATCAGCCACACTGGA 5017
Query 309 ATTGAGATACGGTCCAGACTCCTACGGGAGGCAGCAGTGAGGAATATTGGACAATGGGCG 368
| ||||||||||||||||||||||||||||||||||||| ||||||||||||||||||||
Sbjct 5016 ACTGAGATACGGTCCAGACTCCTACGGGAGGCAGCAGTGGGGAATATTGGACAATGGGCG 4957
Query 369 AAAGCCTGATCCAGCCATGCCGCATGAGTGATGAAGGTTTTAGAATTGTAAAGCTCTTTT 428
||||||||||||||||||||||||||||||| ||||| || | ||||||||||||||
Sbjct 4956 AAAGCCTGATCCAGCCATGCCGCATGAGTGAAGAAGGCCTTTGGGTTGTAAAGCTCTTTC 4897
Query 429 AGCAGA-GAAGATAATGACGTTATCT-GCAGAAGAAGTCCTGGCTAACTCCGTGCCAGCA 486
|| || ||||||||||||| || || ||||||||||||||||||||||||||||||||
Sbjct 4896 AG-TGAGGAAGATAATGACGGTA-CTCACAGAAGAAGTCCTGGCTAACTCCGTGCCAGCA 4839
Query 487 GCCGCGGTAATACGGAGAGGGCTAGCGTTGTTCGAAATTATTGGGCGTAAAGAGTACGCA 546
||||||||||||||||||||||||||||| |||| ||||||||||||||||| | || |
Sbjct 4838 GCCGCGGTAATACGGAGAGGGCTAGCGTTATTCGGAATTATTGGGCGTAAAGGGCGCGTA 4779
Query 547 GG-TGGTTATGTAAGTTATTTGTGAAAGCCCTAAGCTTAACTTAGGAATTGCAATTAATA 605
|| || ||| |||||||| |||||| ||| ||||||||||| |||||||| |||| |
Sbjct 4778 GGCTGATTA-GTAAGTTAAAAGTGAAATCCCAAAGCTTAACTTTGGAATTGCTTTTAAAA 4720
Query 606 CTGCATAA-CTTGA-ATATGAAAGAGGATAGCAGAATTTCTAGTGTAGCGGTAAAATGCG 663
|||| ||| || || || ||||||||||||| ||||| ||||||||| ||| |||| ||
Sbjct 4719 CTGC-TAATCTAGAGAT-TGAAAGAGGATAGAGGAATTCCTAGTGTAGAGGTGAAATTCG 4662
Query 664 TAGATATTAGAAAGAATACCAACAGCGAAGGCAGCTATCTGGTTCATTAT-TGACACTGA 722
|| ||||||| | ||| |||| |||||||| |||||||||||| || |||| ||||
Sbjct 4661 TAAATATTAGGAGGAACACCAGTGGCGAAGGCGTCTATCTGGTTCAA-ATCTGACGCTGA 4603
Query 723 GGTACGAAAGCATGGGGAGCAAACAGGATTAGATACCCTGGTAGTCCATGCTGTAAACGT 782
|| |||| || |||||||||||||||||||||||||||||||||||| ||||||||||
Sbjct 4602 GGCGCGAAGGCGTGGGGAGCAAACAGGATTAGATACCCTGGTAGTCCACGCTGTAAACGA 4543
Query 783 TGAGTGCTAAATGTGGGAATTTTGATTTCCGTATTGTAGTTAACACGATAAGCACTCCGC 842
||| || ||||| |||| | ||| |||| ||||| || |||| || ||| || |||||
Sbjct 4542 TGAATGTTAAATATGGGGAGTTTACTTTCTGTATTACAGCTAACGCGTTAAACATTCCGC 4483
Query 843 CTGGGGACTACGATCGCAAGATTAAAACTCAAAGGAATTGACGGGGACTCGCACAAGCGG 902
|||||||||||| ||||||||||||||||||||||||||||||||||| |||||||||||
Sbjct 4482 CTGGGGACTACGGTCGCAAGATTAAAACTCAAAGGAATTGACGGGGACCCGCACAAGCGG 4423
Query 903 TGGAGCATGTGGTTTAATTCGATGCACCGCGAAGAACCTTACCACTTCTTGACATTGAGG 962
|||||||||||||||||||||||||| |||||| |||||||||||| |||||||| ||
Sbjct 4422 TGGAGCATGTGGTTTAATTCGATGCAACGCGAAAAACCTTACCACTCCTTGACATGGAAA 4363
Query 963 TTATATCCT-TCCGAAAGGAAGGAGTCAGTTCGGCTGGACCTTA-ACAGGTGTTGCATGG 1020
||||| ||| |||||| ||| || ||| ||||||| ||| | | |||||||||||||||
Sbjct 4362 TTATA-CCTATCCGAAGGGATGGGGTCGGTTCGGCCGGATTTCACACAGGTGTTGCATGG 4304
Query 1021 CTGTCGTCAGCTCGTGTCGTAAGATGTTGGGTTAAGTCCCGTAACGAGCGCAACCCTCAT 1080
|||||||||||||||||||| |||||||||||||||||||| ||||||||||||||||||
Sbjct 4303 CTGTCGTCAGCTCGTGTCGTGAGATGTTGGGTTAAGTCCCGCAACGAGCGCAACCCTCAT 4244
Query 1081 TTTTAGTTGCTA-CTGGTT-TACCAGGCACTCTaaaaaaaCTGTCAGTAATAAACTGAAG 1138
|||||| | | | ||| | | || ||| ||| |||||| |||| |||||||| ||
Sbjct 4243 CCTTAGTTACCATCAGGTAATGCTGGGAACTTTAAGGAAACTGCCAGTGATAAACTGGAG 4184
Query 1139 GAAGGAGAGGACGATGTCAAGTCATCATGGCCCTTATGAAGTGGGCTACACACGTGCTAC 1198
||||| | ||| |||||||||||||||||||||||||| |||||||||||||||||||||
Sbjct 4183 GAAGGTGGGGATGATGTCAAGTCATCATGGCCCTTATGGAGTGGGCTACACACGTGCTAC 4124
Query 1199 AATGGCAACTACAATGAGCGGCAAAACCGTGAGGTGGAGCAAATCTC-TAAAAGTTGTCT 1257
||||| |||||||| || ||||| || |||| ||| |||| | |||||| |||
Sbjct 4123 AATGGTGGCTACAATGGGCTGCAAAGTCGCGAGGCTAAGCTAATCCCTTAAAAGCCATCT 4064
Query 1258 CAGTTCAGATTGCTCTCTGCAACTCGAGAGCATGAAGTTGGAATCGCTAGTAATCGCAAA 1317
|||||| ||||| |||||||||||||| ||||||||||||||||||||||||||| |
Sbjct 4063 CAGTTCGGATTGTACTCTGCAACTCGAGTGCATGAAGTTGGAATCGCTAGTAATCGTGGA 4004
Query 1318 TCAGCATGTTGCGGTGAATACGTTCTCGAGTCTTGTACACACTGCCCGTCACGCCATGGA 1377
|||||||| ||||||||||||||||| ||||||||||||||||||||||||||||||
Sbjct 4003 TCAGCATGCCACGGTGAATACGTTCTCGGGTCTTGTACACACTGCCCGTCACGCCATGGG 3944
Query 1378 AGTTGATCTTACCCGAAGATAACAGA-CTAACCGTAAGGAGGTAGTTATCTAAGGTGG-A 1435
| ||| | | || ||||| ||| || ||||||| ||||||| |||||| ||| |||| |
Sbjct 3943 AATTGGTTTCACTCGAAGCTAAT-GACCTAACCGCAAGGAGGGAGTTATTTAAAGTGGGA 3885
Query 1436 TTGATGACTGGGGTGAAGTCGTAACAAGGTAGCTGTAGGAGAACCTGTGGCTGGATTACC 1495
| ||||||||||||||||||||||||||||| ||||| ||| ||| |||||||||||
Sbjct 3884 TCAGTGACTGGGGTGAAGTCGTAACAAGGTAGCAGTAGGGGAATCTGCAGCTGGATTACC 3825
Query 1496 TCCTTTAGG 1504
||||| |||
Sbjct 3824 TCCTT-AGG 3817
>MAG: Wolbachia endosymbiont of Ctenocephalides felis wCfeJ isolate Perak chromosome, complete genome
Sequence ID: CP116768.1 Length: 1201780
Range 1: 738063 to 739570
Score:1528 bits(827), Expect:0.0,
Identities:1292/1518(85%), Gaps:25/1518(1%), Strand: Plus/Plus
Query 2 CTTAACTTAAGAGTTTGATCCTGGCTCAGAACAAACGCTGGCGGCAGGCTTAACACATGC 61
|| || || |||||||||||||||||||||| |||||||||||||||| ||||||||||
Sbjct 738063 CTAAATTTGAGAGTTTGATCCTGGCTCAGAATGAACGCTGGCGGCAGGCCTAACACATGC 738122
Query 62 AAGTCGAACGAGTTTATAATTTAGCTTGCTAAATTATGGC-TAGTGGCAGACGGATGAGT 120
|||||||||||| ||||| | |||||||||| | ||| | ||||||||||||| |||||
Sbjct 738123 AAGTCGAACGAGGTTATATTGTAGCTTGCTATAGTATAACTTAGTGGCAGACGGGTGAGT 738182
Query 121 AACACGTAGGAATTTACCCAGTAGTATGGAATAGTCACTAGAAATAGTGAA-TAATACCA 179
|| ||||||| |||| ||||||| || | | | || |||| | || |||||||
Sbjct 738183 AATGTATAGGAATCTACCTAGTAGTACGGGACAATTGCTGGAAA-CGGCAACTAATACCG 738241
Query 180 TATACGCTCCACGGAGAAAAGATTTATCGCTATTGGATAAGCCTGCGTTAGATTAGTTAG 239
||||||| | |||| | |||||||||| |||||| ||| ||||| |||||||||||||
Sbjct 738242 TATACGCCCTACGGGGGAAAGATTTATTGCTATTAGATGAGCCTATATTAGATTAGTTAG 738301
Query 240 TTGGTAGAGTAATGGCCTACCAAGACGATGATCTATAGCTGGTCTAAGAGGACGATCAGC 299
||||| | |||||||||||||||| | |||||||||||||| ||| |||||| |||||||
Sbjct 738302 TTGGTGGGGTAATGGCCTACCAAGGCAATGATCTATAGCTGATCTGAGAGGATGATCAGC 738361
Query 300 CATACTGGAATTGAGATACGGTCCAGACTCCTACGGGAGGCAGCAGTGAGGAATATTGGA 359
|| ||||||| ||||||||||||||||||||||||||||||||||||| |||||||||||
Sbjct 738362 CACACTGGAACTGAGATACGGTCCAGACTCCTACGGGAGGCAGCAGTGGGGAATATTGGA 738421
Query 360 CAATGGGCGAAAGCCTGATCCAGCCATGCCGCATGAGTGATGAAGGTTTTAGAATTGTAA 419
|||||||||||||||||||||||||||||||||||||||| ||||| || | ||||||
Sbjct 738422 CAATGGGCGAAAGCCTGATCCAGCCATGCCGCATGAGTGAAGAAGGCCTTTGGGTTGTAA 738481
Query 420 AGCTCTTTTAGCAGA-GAAGATAATGACGTTATCT-GCAGAAGAAGTCCTGGCTAACTCC 477
|||||||| || || ||||||||||||| || || |||||||||||||||||||||||
Sbjct 738482 AGCTCTTTCAG-TGAGGAAGATAATGACGGTA-CTCACAGAAGAAGTCCTGGCTAACTCC 738539
Query 478 GTGCCAGCAGCCGCGGTAATACGGAGAGGGCTAGCGTTGTTCGAAATTATTGGGCGTAAA 537
|||||||||||||||||||||||||||||||||||||| |||| ||||||||||||||||
Sbjct 738540 GTGCCAGCAGCCGCGGTAATACGGAGAGGGCTAGCGTTATTCGGAATTATTGGGCGTAAA 738599
Query 538 GAGTACGCAGG-TGGTTATGTAAGTTATTTGTGAAAGCCCTAAGCTTAACTTAGGAATTG 596
| | || ||| || ||| |||||||| |||||| ||| ||||||||||| |||||||
Sbjct 738600 GGGCGCGTAGGCTGATTA-GTAAGTTAAAAGTGAAATCCCAAAGCTTAACTTTGGAATTG 738658
Query 597 CAATTAATACTGCATAA-CTTGA-ATATGAAAGAGGATAGCAGAATTTCTAGTGTAGCGG 654
| |||| ||||| ||| || || || ||||||||||||| ||||| ||||||||| ||
Sbjct 738659 CTTTTAAAACTGC-TAATCTAGAGAT-TGAAAGAGGATAGAGGAATTCCTAGTGTAGAGG 738716
Query 655 TAAAATGCGTAGATATTAGAAAGAATACCAACAGCGAAGGCAGCTATCTGGTTCATTAT- 713
| |||| |||| ||||||| | ||| |||| |||||||| |||||||||||| ||
Sbjct 738717 TGAAATTCGTAAATATTAGGAGGAACACCAGTGGCGAAGGCGTCTATCTGGTTCAA-ATC 738775
Query 714 TGACACTGAGGTACGAAAGCATGGGGAGCAAACAGGATTAGATACCCTGGTAGTCCATGC 773
|||| |||||| |||| || |||||||||||||||||||||||||||||||||||| ||
Sbjct 738776 TGACGCTGAGGCGCGAAGGCGTGGGGAGCAAACAGGATTAGATACCCTGGTAGTCCACGC 738835
Query 774 TGTAAACGTTGAGTGCTAAATGTGGGAATTTTGATTTCCGTATTGTAGTTAACACGATAA 833
|||||||| ||| || ||||| |||| | ||| |||| ||||| || |||| || |||
Sbjct 738836 TGTAAACGATGAATGTTAAATATGGGGAGTTTACTTTCTGTATTACAGCTAACGCGTTAA 738895
Query 834 GCACTCCGCCTGGGGACTACGATCGCAAGATTAAAACTCAAAGGAATTGACGGGGACTCG 893
|| ||||||||||||||||| ||||||||||||||||||||||||||||||||||| ||
Sbjct 738896 ACATTCCGCCTGGGGACTACGGTCGCAAGATTAAAACTCAAAGGAATTGACGGGGACCCG 738955
Query 894 CACAAGCGGTGGAGCATGTGGTTTAATTCGATGCACCGCGAAGAACCTTACCACTTCTTG 953
||||||||||||||||||||||||||||||||||| |||||| |||||||||||| ||||
Sbjct 738956 CACAAGCGGTGGAGCATGTGGTTTAATTCGATGCAACGCGAAAAACCTTACCACTCCTTG 739015
Query 954 ACATTGAGGTTATATCCT-TCCGAAAGGAAGGAGTCAGTTCGGCTGGACCTTA-ACAGGT 1011
|||| || ||||| ||| |||||| ||| || ||| ||||||| ||| | | ||||||
Sbjct 739016 ACATGGAAATTATA-CCTATCCGAAGGGATGGGGTCGGTTCGGCCGGATTTCACACAGGT 739074
Query 1012 GTTGCATGGCTGTCGTCAGCTCGTGTCGTAAGATGTTGGGTTAAGTCCCGTAACGAGCGC 1071
||||||||||||||||||||||||||||| |||||||||||||||||||| |||||||||
Sbjct 739075 GTTGCATGGCTGTCGTCAGCTCGTGTCGTGAGATGTTGGGTTAAGTCCCGCAACGAGCGC 739134
Query 1072 AACCCTCATTTTTAGTTGCTA-CTGGTT-TACCAGGCACTCTaaaaaaaCTGTCAGTAAT 1129
||||||||| |||||| | | | ||| | | || ||| ||| |||||| |||| ||
Sbjct 739135 AACCCTCATCCTTAGTTACCATCAGGTAATGCTGGGAACTTTAAGGAAACTGCCAGTGAT 739194
Query 1130 AAACTGAAGGAAGGAGAGGACGATGTCAAGTCATCATGGCCCTTATGAAGTGGGCTACAC 1189
|||||| ||||||| | ||| |||||||||||||||||||||||||| ||||||||||||
Sbjct 739195 AAACTGGAGGAAGGTGGGGATGATGTCAAGTCATCATGGCCCTTATGGAGTGGGCTACAC 739254
Query 1190 ACGTGCTACAATGGCAACTACAATGAGCGGCAAAACCGTGAGGTGGAGCAAATCTC-TAA 1248
|||||||||||||| |||||||| || ||||| || |||| ||| |||| | |||
Sbjct 739255 ACGTGCTACAATGGTGGCTACAATGGGCTGCAAAGTCGCGAGGCTAAGCTAATCCCTTAA 739314
Query 1249 AAGTTGTCTCAGTTCAGATTGCTCTCTGCAACTCGAGAGCATGAAGTTGGAATCGCTAGT 1308
||| ||||||||| ||||| |||||||||||||| ||||||||||||||||||||||
Sbjct 739315 AAGCCATCTCAGTTCGGATTGTACTCTGCAACTCGAGTGCATGAAGTTGGAATCGCTAGT 739374
Query 1309 AATCGCAAATCAGCATGTTGCGGTGAATACGTTCTCGAGTCTTGTACACACTGCCCGTCA 1368
||||| ||||||||| ||||||||||||||||| ||||||||||||||||||||||
Sbjct 739375 AATCGTGGATCAGCATGCCACGGTGAATACGTTCTCGGGTCTTGTACACACTGCCCGTCA 739434
Query 1369 CGCCATGGAAGTTGATCTTACCCGAAGATAACAGA-CTAACCGTAAGGAGGTAGTTATCT 1427
|||||||| | ||| | | || ||||| ||| || ||||||| ||||||| |||||| |
Sbjct 739435 CGCCATGGGAATTGGTTTCACTCGAAGCTAAT-GACCTAACCGCAAGGAGGGAGTTATTT 739493
Query 1428 AAGGTGG-ATTGATGACTGGGGTGAAGTCGTAACAAGGTAGCTGTAGGAGAACCTGTGGC 1486
|| |||| || ||||||||||||||||||||||||||||| ||||| ||| ||| ||
Sbjct 739494 AAAGTGGGATCAGTGACTGGGGTGAAGTCGTAACAAGGTAGCAGTAGGGGAATCTGCAGC 739553
Query 1487 TGGATTACCTCCTTTAGG 1504
|||||||||||||| |||
Sbjct 739554 TGGATTACCTCCTT-AGG 739570
>Wolbachia pipientis isolate wNik chromosome
Sequence ID: CP050530.1 Length: 1139744
Range 1: 568981 to 570488
Score:1522 bits(824), Expect:0.0,
Identities:1293/1520(85%), Gaps:29/1520(1%), Strand: Plus/Plus
Query 2 CTTAACTTAAGAGTTTGATCCTGGCTCAGAACAAACGCTGGCGGCAGGCTTAACACATGC 61
|| || || |||||||||||||||||||||| |||||||||||||||| ||||||||||
Sbjct 568981 CTAAATTTGAGAGTTTGATCCTGGCTCAGAATGAACGCTGGCGGCAGGCCTAACACATGC 569040
Query 62 AAGTCGAACG-AGTTTATAATTTAGCTTGCTAAATTATGGC-TAGTGGCAGACGGATGAG 119
|||||||||| || ||||| | |||||||||| ||| | ||||||||||||| ||||
Sbjct 569041 AAGTCGAACGGAG-TTATATTGTAGCTTGCTATGGTATAACTTAGTGGCAGACGGGTGAG 569099
Query 120 TAACACGTAGGAATTTACCCAGTAGTATGGAATAGTCACTAGAAATAGTGAA-TAATACC 178
||| ||||||| |||| ||||||| |||||| | | |||| | || |||||||
Sbjct 569100 TAATGTATAGGAATCTACCTAGTAGTACGGAATAATTGTTGGAAA-CGGCAACTAATACC 569158
Query 179 ATATACGCTCCACGGAGAAAAGATTTATCGCTATTGGATAAGCCTGCGTTAGATTAGTTA 238
||||||| | | || | ||| |||||| |||||| ||| ||||| |||||||||| ||
Sbjct 569159 GTATACGCCCTATGGGGGAAAAATTTATTGCTATTAGATGAGCCTATGTTAGATTAGCTA 569218
Query 239 GTTGGTAGAGTAATGGCCTACCAAGACGATGATCTATAGCTGGTCTAAGAGGACGATCAG 298
|||||||||||||| |||||||||| | |||||||||||||| ||| |||||| ||||||
Sbjct 569219 GTTGGTAGAGTAATAGCCTACCAAGGCAATGATCTATAGCTGATCTGAGAGGATGATCAG 569278
Query 299 CCATACTGGAATTGAGATACGGTCCAGACTCCTACGGGAGGCAGCAGTGAGGAATATTGG 358
||| ||||||| ||||||||||||||||||||||||||||||||||||| ||||||||||
Sbjct 569279 CCACACTGGAACTGAGATACGGTCCAGACTCCTACGGGAGGCAGCAGTGGGGAATATTGG 569338
Query 359 ACAATGGGCGAAAGCCTGATCCAGCCATGCCGCATGAGTGATGAAGGTTTTAGAATTGTA 418
||||||||||||||||||||||||||||||||||||||||| ||||| || | |||||
Sbjct 569339 ACAATGGGCGAAAGCCTGATCCAGCCATGCCGCATGAGTGAAGAAGGCCTTTGGGTTGTA 569398
Query 419 AAGCTCTTTTAGCAGA-GAAGATAATGACGTTATCT-GCAGAAGAAGTCCTGGCTAACTC 476
|||||||||||| || ||||||||||||| || || ||||||||||||||||||||||
Sbjct 569399 AAGCTCTTTTAG-TGAGGAAGATAATGACGGTA-CTCACAGAAGAAGTCCTGGCTAACTC 569456
Query 477 CGTGCCAGCAGCCGCGGTAATACGGAGAGGGCTAGCGTTGTTCGAAATTATTGGGCGTAA 536
||||||||||||||||||||||||||||||||||||||| |||| |||||||||||||||
Sbjct 569457 CGTGCCAGCAGCCGCGGTAATACGGAGAGGGCTAGCGTTATTCGGAATTATTGGGCGTAA 569516
Query 537 AGAGTACGCAGG-TGGTTATGTAAGTTATTTGTGAAAGCCCTAAGCTTAACTTAGGAATT 595
|| | || ||| |||||| |||||||| |||||| ||| | ||||||| | |||| |
Sbjct 569517 AGGGCGCGTAGGCTGGTTA-GTAAGTTAAAAGTGAAATCCCGAGGCTTAACCTTGGAACT 569575
Query 596 GCAATTAATACTGCATAACTT-GA-ATATGAAAGAGGATAGCAGAATTTCTAGTGTAGCG 653
|| |||| ||||| |||| | || || ||||||||||||| ||||| ||||||||| |
Sbjct 569576 GCTTTTAAAACTGC-TAACCTAGAGAT-TGAAAGAGGATAGAGGAATTCCTAGTGTAGAG 569633
Query 654 GTAAAATGCGTAGATATTAGAAAGAATACCAACAGCGAAGGCAGCTATCTGGTTCATTAT 713
|| |||| |||| ||||||| | ||| |||| |||||||| |||||||||||| ||
Sbjct 569634 GTGAAATTCGTAAATATTAGGAGGAACACCAGTGGCGAAGGCGTCTATCTGGTTCAA-AT 569692
Query 714 -TGACACTGAGGTACGAAAGCATGGGGAGCAAACAGGATTAGATACCCTGGTAGTCCATG 772
|||| |||||| |||| || |||||||||||||||||||||||||||||||||||| |
Sbjct 569693 CTGACGCTGAGGCGCGAAGGCGTGGGGAGCAAACAGGATTAGATACCCTGGTAGTCCACG 569752
Query 773 CTGTAAACGTTGAGTGCTAAATGTGGGAATTTTGATTTCCGTATTGTAGTTAACACGATA 832
||||||||| ||| || ||||| |||||| ||| |||| ||||| || |||| || ||
Sbjct 569753 CTGTAAACGATGAATGTTAAATATGGGAAGTTTACTTTCTGTATTACAGCTAACGCGTTA 569812
Query 833 AGCACTCCGCCTGGGGACTACGATCGCAAGATTAAAACTCAAAGGAATTGACGGGGACTC 892
| || ||||||||||||||||| ||||||||||||||||||||||||||||||||||| |
Sbjct 569813 AACATTCCGCCTGGGGACTACGGTCGCAAGATTAAAACTCAAAGGAATTGACGGGGACCC 569872
Query 893 GCACAAGCGGTGGAGCATGTGGTTTAATTCGATGCACCGCGAAGAACCTTACCACTTCTT 952
|||||||||||||||||||||||||||||||||||| |||||| |||||||||||| |||
Sbjct 569873 GCACAAGCGGTGGAGCATGTGGTTTAATTCGATGCAACGCGAAAAACCTTACCACTCCTT 569932
Query 953 GACATTGAGGTTATATCCT-TCCGAAAGGA-AGGAGTCAGTTCGGCTGGACCTTA-ACAG 1009
||||| || ||||| ||| | |||| ||| ||| ||| ||||||| ||| | | ||||
Sbjct 569933 GACATGGAAATTATA-CCTATTCGAAGGGATAGG-GTCGGTTCGGCCGGATTTCACACAG 569990
Query 1010 GTGTTGCATGGCTGTCGTCAGCTCGTGTCGTAAGATGTTGGGTTAAGTCCCGTAACGAGC 1069
||||||||||||||||||||||||||||||| |||||||||||||||||||| |||||||
Sbjct 569991 GTGTTGCATGGCTGTCGTCAGCTCGTGTCGTGAGATGTTGGGTTAAGTCCCGCAACGAGC 570050
Query 1070 GCAACCCTCATTTTTAGTTGCTA-CTGGTT-TACCAGGCACTCTaaaaaaaCTGTCAGTA 1127
|||||||||||| |||||| | | | ||| | | || ||| ||| |||||| ||||
Sbjct 570051 GCAACCCTCATTCTTAGTTACCATCAGGTAATGCTGGGGACTTTAAGGAAACTGCCAGTG 570110
Query 1128 ATAAACTGAAGGAAGGAGAGGACGATGTCAAGTCATCATGGCCCTTATGAAGTGGGCTAC 1187
|||||||| ||||||| | ||| |||||||||||||||||||||||||| ||||||||||
Sbjct 570111 ATAAACTGGAGGAAGGTGGGGATGATGTCAAGTCATCATGGCCCTTATGGAGTGGGCTAC 570170
Query 1188 ACACGTGCTACAATGGCAACTACAATGAGCGGCAAAACCGTGAGGTGGAGCAAATCTC-T 1246
|||||||||||||||| |||||||| || ||||| || |||| ||| |||| | |
Sbjct 570171 ACACGTGCTACAATGGTGGCTACAATGGGCTGCAAAGTCGCGAGGCTAAGCTAATCCCTT 570230
Query 1247 AAAAGTTGTCTCAGTTCAGATTGCTCTCTGCAACTCGAGAGCATGAAGTTGGAATCGCTA 1306
||||| ||||||||| ||||| |||||||||||||| ||||||||||||||||||||
Sbjct 570231 AAAAGCCATCTCAGTTCGGATTGTACTCTGCAACTCGAGTGCATGAAGTTGGAATCGCTA 570290
Query 1307 GTAATCGCAAATCAGCATGTTGCGGTGAATACGTTCTCGAGTCTTGTACACACTGCCCGT 1366
||||||| ||||||| | ||||||||||||||||| ||||||||||||||||||||
Sbjct 570291 GTAATCGTGGATCAGCACGCCACGGTGAATACGTTCTCGGGTCTTGTACACACTGCCCGT 570350
Query 1367 CACGCCATGGAAGTTGATCTTACCCGAAGATAACAGA-CTAACCGTAAGGAGGTAGTTAT 1425
|||||||||| | ||| | | || ||||| |||| || ||||||| ||||||| ||||||
Sbjct 570351 CACGCCATGGGAATTGGTTTCACTCGAAGCTAAC-GACCTAACCGCAAGGAGGGAGTTAT 570409
Query 1426 CTAAGGT-GGATTGATGACTGGGGTGAAGTCGTAACAAGGTAGCTGTAGGAGAACCTGTG 1484
||| || |||| | ||||||||||||||||||||||||||||| ||||| ||| |||
Sbjct 570410 TTAAAGTGGGATCGGTGACTGGGGTGAAGTCGTAACAAGGTAGCAGTAGGGGAATCTGCA 570469
Query 1485 GCTGGATTACCTCCTTTAGG 1504
|||||||||||||||| |||
Sbjct 570470 GCTGGATTACCTCCTT-AGG 570488
>Ehrlichia ruminantium str. Welgevonden, complete genome
Sequence ID: CR925678.1 Length: 1512977
Range 1: 306931 to 308440
Score:1522 bits(824), Expect:0.0,
Identities:1290/1517(85%), Gaps:24/1517(1%), Strand: Plus/Plus
Query 5 AACTTAAGAGTTTGATCCTGGCTCAGAACAAACGCTGGCGGCAGGCTTAACACATGCAAG 64
||||| ||||||||||||||||||||||| ||||||||||||| ||||||||||||||||
Sbjct 306931 AACTTGAGAGTTTGATCCTGGCTCAGAACGAACGCTGGCGGCAAGCTTAACACATGCAAG 306990
Query 65 TCGAACG---AGTTTATAATTTAGCTT--GCTA-AATTAT-GGCTAGTGGCAGACGGATG 117
||||||| || |||| | |||||| |||| | ||| | ||||||||||||| ||
Sbjct 306991 TCGAACGGACAG-TTAT-TTATAGCTTCGGCTATGAGTATCTGTTAGTGGCAGACGGGTG 307048
Query 118 AGTAACACGTAGGAATTTACCCAGTAGTATGGAATAGTCACTAGAAATAGTGAATAATAC 177
||||| ||||||||| | || ||||||||||||||| | ||||||| | ||||||
Sbjct 307049 AGTAATGCGTAGGAATCTGCCTAGTAGTATGGAATAGCTATTAGAAATGATAGGTAATAC 307108
Query 178 CATATACGCTCCACGGAGAAAAGATTTATCGCTATTGGATAAGCCTGCGTTAGATTAGTT 237
|||| | | ||| | ||||||||||||||||| ||| ||||| ||||||||||| |
Sbjct 307109 TGTATAATCCCTGCGGGGGAAAGATTTATCGCTATTAGATGAGCCTACGTTAGATTAGCT 307168
Query 238 AGTTGGTAGAGTAATGGCCTACCAAGACGATGATCTATAGCTGGTCTAAGAGGACGATCA 297
|||||||| |||||||| ||||||| | |||||||||||||||||| ||||||||||||
Sbjct 307169 AGTTGGTAAGGTAATGGCTTACCAAGGCAATGATCTATAGCTGGTCTGAGAGGACGATCA 307228
Query 298 GCCATACTGGAATTGAGATACGGTCCAGACTCCTACGGGAGGCAGCAGTGAGGAATATTG 357
|||| ||||||| ||||||||||||||||||||||||||||||||||||| |||||||||
Sbjct 307229 GCCACACTGGAACTGAGATACGGTCCAGACTCCTACGGGAGGCAGCAGTGGGGAATATTG 307288
Query 358 GACAATGGGCGAAAGCCTGATCCAGCCATGCCGCATGAGTGATGAAGGTTTTAGAATTGT 417
|||||||||||||||||||||||||| ||||||| ||||||| ||||| || | ||||
Sbjct 307289 GACAATGGGCGAAAGCCTGATCCAGCTATGCCGCGTGAGTGAAGAAGGCCTTCGGGTTGT 307348
Query 418 AAAGCTCTTTTAGCAGAGAAGATAATGACGTTATCTGCAGAAGAAGTCCTGGCTAACTCC 477
||| |||||||| || ||||||||||||| || || |||| |||||| ||| ||||||
Sbjct 307349 AAAACTCTTTTAATAGGGAAGATAATGACGGTACCTATAGAAAAAGTCCCGGCAAACTCC 307408
Query 478 GTGCCAGCAGCCGCGGTAATACGGAGAGGGCTAGCGTTGTTCGAAATTATTGGGCGTAAA 537
|||||||||||||||||||||||||| |||| ||||||||||| ||||||||||||||||
Sbjct 307409 GTGCCAGCAGCCGCGGTAATACGGAGGGGGCAAGCGTTGTTCGGAATTATTGGGCGTAAA 307468
Query 538 GAGTACGCAGGTGGT-TATGTAAGTTATTTGTGAAAGCCCTAAGCTTAACTTAGGAATTG 596
| | ||| |||||| || |||||||| |||||| || ||||| ||||| ||| ||
Sbjct 307469 GGGCACGTAGGTGGACTA-GTAAGTTAAAAGTGAAATACCAAAGCTCAACTTTGGAGCTG 307527
Query 597 CAATTAATACTGCATA-ACTTGAATAT-GAAAGAGGATAGCAGAATTTCTAGTGTAGCGG 654
| ||||||||| || ||| ||| | || |||||||||| ||||| ||||||||| ||
Sbjct 307528 CTTTTAATACTGT-TAGACTAGAAGGTCGAGAGAGGATAGCGGAATTCCTAGTGTAGAGG 307586
Query 655 TAAAATGCGTAGATATTAGAAAGAATACCAACAGCGAAGGCAGCTATCTGGTTCATTATT 714
| |||| |||||||||||| | ||| ||| |||||||| ||||||||| || || |
Sbjct 307587 TGAAATTCGTAGATATTAGGAGGAACACCGGTGGCGAAGGCGGCTATCTGGCTCGATACT 307646
Query 715 GACACTGAGGTACGAAAGCATGGGGAGCAAACAGGATTAGATACCCTGGTAGTCCATGCT 774
||||||||||| ||||||| |||||||||||||||||||||||||||||||||||| |||
Sbjct 307647 GACACTGAGGTGCGAAAGCGTGGGGAGCAAACAGGATTAGATACCCTGGTAGTCCACGCT 307706
Query 775 GTAAACGTTGAGTGCTAAATGTGGGAATTTTGATTTCCGTATTGTAGTTAACACGATAAG 834
||||||| ||||||||||||||| | ||||| || | ||||||||| |||| || ||||
Sbjct 307707 GTAAACGATGAGTGCTAAATGTGAGGATTTT-ATCTTTGTATTGTAGCTAACGCGTTAAG 307765
Query 835 CACTCCGCCTGGGGACTACGATCGCAAGATTAAAACTCAAAGGAATTGACGGGGACTCGC 894
|||||||||||||||||||| |||||||| |||||||||||||||||||||||||| |||
Sbjct 307766 CACTCCGCCTGGGGACTACGGTCGCAAGACTAAAACTCAAAGGAATTGACGGGGACCCGC 307825
Query 895 ACAAGCGGTGGAGCATGTGGTTTAATTCGATGCACCGCGAAGAACCTTACCACTTCTTGA 954
|||||||||||||||||||||||||||||||||| |||||| ||||||||||||| ||||
Sbjct 307826 ACAAGCGGTGGAGCATGTGGTTTAATTCGATGCAACGCGAAAAACCTTACCACTTTTTGA 307885
Query 955 CATTGAGGTTATATCCTTCCGAAAGGAAGGAGTCAGTTCGGCTGGACCTTA-ACAGGTGT 1013
||| |||| ||||| | || || ||||||||||||||||||||||| |||||||
Sbjct 307886 CATGAAGGTCGTATCCCTTTTAACCGAGGGAGTCAGTTCGGCTGGACCTTACACAGGTGC 307945
Query 1014 TGCATGGCTGTCGTCAGCTCGTGTCGTAAGATGTTGGGTTAAGTCCCGTAACGAGCGCAA 1073
||||||||||||||||||||||||||| |||||||||||||||||||| |||||||||||
Sbjct 307946 TGCATGGCTGTCGTCAGCTCGTGTCGTGAGATGTTGGGTTAAGTCCCGCAACGAGCGCAA 308005
Query 1074 CCCTCATTTTTAGTTGCTA-CTGGTT-TACCAGGCACTCTaaaaaaaCTGTCAGTAATAA 1131
||||||| |||||| | | | ||| | | |||||||||| |||||| |||| ||||
Sbjct 308006 CCCTCATCCTTAGTTACCAACAGGTAATGCTGGGCACTCTAAGGAAACTGCCAGTGATAA 308065
Query 1132 ACTGAAGGAAGGAGAGGACGATGTCAAGTCATCATGGCCCTTATGAAGTGGGCTACACAC 1191
|||| ||||||| | ||| |||||||||||| || ||||||||| |||||||||||||
Sbjct 308066 ACTGGAGGAAGGTGGGGATGATGTCAAGTCAGCACGGCCCTTATAGGGTGGGCTACACAC 308125
Query 1192 GTGCTACAATGGCAACTACAATGAGCG-GCAAAACCGTGAGGTGGAGCAAATCTCTAAAA 1250
|||||||||||||||||||||| || || | |||| ||||| ||| |||| ||||
Sbjct 308126 GTGCTACAATGGCAACTACAAT-AGGTTGCGAGACCGCGAGGTTTAGCTAATCCAAAAAA 308184
Query 1251 GTTGTCTCAGTTCAGATTGCTCTCTGCAACTCGAGAGCATGAAGTTGGAATCGCTAGTAA 1310
||||||||||||| ||||| ||||||||||||||||||||||||| ||||||||||||||
Sbjct 308185 GTTGTCTCAGTTCGGATTGTTCTCTGCAACTCGAGAGCATGAAGTCGGAATCGCTAGTAA 308244
Query 1311 TCGCAAATCAGCATGTTGCGGTGAATACGTTCTCGAGTCTTGTACACACTGCCCGTCACG 1370
||| |||| |||| ||||||||||||||||| ||||||||||||||||||||||||
Sbjct 308245 TCGTGGATCATCATGCCACGGTGAATACGTTCTCGGGTCTTGTACACACTGCCCGTCACG 308304
Query 1371 CCATGGAAGTTGATCTTACC-CGAAGATAACAGACTAACCGTAAGGAGGTAGTTATCTAA 1429
|||||| | ||| |||| | ||||| | ||||||||||||| | || || |||
Sbjct 308305 CCATGGGAATTGG-CTTAACTCGAAGCTGGTGTGCTAACCGTAAGGAAGCAGCCATTTAA 308363
Query 1430 GGT-GGATTGATGACTGGGGTGAAGTCGTAACAAGGTAGCTGTAGGAGAACCTGTGGCTG 1488
||| || || ||||| ||||||||||||||||||||||||||||| ||||||| |||||
Sbjct 308364 GGTTGGGTTAGTGACTAGGGTGAAGTCGTAACAAGGTAGCTGTAGGTGAACCTGCGGCTG 308423
Query 1489 GATTACCTCCTTT-AGG 1504
||||||||||||| |||
Sbjct 308424 GATTACCTCCTTTTAGG 308440
>Ehrlichia ruminantium strain Welgevonden 16S ribosomal RNA, complete sequence
Sequence ID: NR_074513.2 Length: 1507
Range 1: 2 to 1507
Score:1520 bits(823), Expect:0.0,
Identities:1287/1513(85%), Gaps:23/1513(1%), Strand: Plus/Plus
Query 5 AACTTAAGAGTTTGATCCTGGCTCAGAACAAACGCTGGCGGCAGGCTTAACACATGCAAG 64
||||| ||||||||||||||||||||||| ||||||||||||| ||||||||||||||||
Sbjct 2 AACTTGAGAGTTTGATCCTGGCTCAGAACGAACGCTGGCGGCAAGCTTAACACATGCAAG 61
Query 65 TCGAACG---AGTTTATAATTTAGCTT--GCTA-AATTAT-GGCTAGTGGCAGACGGATG 117
||||||| || |||| | |||||| |||| | ||| | ||||||||||||| ||
Sbjct 62 TCGAACGGACAG-TTAT-TTATAGCTTCGGCTATGAGTATCTGTTAGTGGCAGACGGGTG 119
Query 118 AGTAACACGTAGGAATTTACCCAGTAGTATGGAATAGTCACTAGAAATAGTGAATAATAC 177
||||| ||||||||| | || ||||||||||||||| | ||||||| | ||||||
Sbjct 120 AGTAATGCGTAGGAATCTGCCTAGTAGTATGGAATAGCTATTAGAAATGATAGGTAATAC 179
Query 178 CATATACGCTCCACGGAGAAAAGATTTATCGCTATTGGATAAGCCTGCGTTAGATTAGTT 237
|||| | | ||| | ||||||||||||||||| ||| ||||| ||||||||||| |
Sbjct 180 TGTATAATCCCTGCGGGGGAAAGATTTATCGCTATTAGATGAGCCTACGTTAGATTAGCT 239
Query 238 AGTTGGTAGAGTAATGGCCTACCAAGACGATGATCTATAGCTGGTCTAAGAGGACGATCA 297
|||||||| |||||||| ||||||| | |||||||||||||||||| ||||||||||||
Sbjct 240 AGTTGGTAAGGTAATGGCTTACCAAGGCAATGATCTATAGCTGGTCTGAGAGGACGATCA 299
Query 298 GCCATACTGGAATTGAGATACGGTCCAGACTCCTACGGGAGGCAGCAGTGAGGAATATTG 357
|||| ||||||| ||||||||||||||||||||||||||||||||||||| |||||||||
Sbjct 300 GCCACACTGGAACTGAGATACGGTCCAGACTCCTACGGGAGGCAGCAGTGGGGAATATTG 359
Query 358 GACAATGGGCGAAAGCCTGATCCAGCCATGCCGCATGAGTGATGAAGGTTTTAGAATTGT 417
|||||||||||||||||||||||||| ||||||| ||||||| ||||| || | ||||
Sbjct 360 GACAATGGGCGAAAGCCTGATCCAGCTATGCCGCGTGAGTGAAGAAGGCCTTCGGGTTGT 419
Query 418 AAAGCTCTTTTAGCAGAGAAGATAATGACGTTATCTGCAGAAGAAGTCCTGGCTAACTCC 477
||| |||||||| || ||||||||||||| || || |||| |||||| ||| ||||||
Sbjct 420 AAAACTCTTTTAATAGGGAAGATAATGACGGTACCTATAGAAAAAGTCCCGGCAAACTCC 479
Query 478 GTGCCAGCAGCCGCGGTAATACGGAGAGGGCTAGCGTTGTTCGAAATTATTGGGCGTAAA 537
|||||||||||||||||||||||||| |||| ||||||||||| ||||||||||||||||
Sbjct 480 GTGCCAGCAGCCGCGGTAATACGGAGGGGGCAAGCGTTGTTCGGAATTATTGGGCGTAAA 539
Query 538 GAGTACGCAGGTGGT-TATGTAAGTTATTTGTGAAAGCCCTAAGCTTAACTTAGGAATTG 596
| | ||| |||||| || |||||||| |||||| || ||||| ||||| ||| ||
Sbjct 540 GGGCACGTAGGTGGACTA-GTAAGTTAAAAGTGAAATACCAAAGCTCAACTTTGGAGCTG 598
Query 597 CAATTAATACTGCATA-ACTTGAATAT-GAAAGAGGATAGCAGAATTTCTAGTGTAGCGG 654
| ||||||||| || ||| ||| | || |||||||||| ||||| ||||||||| ||
Sbjct 599 CTTTTAATACTGT-TAGACTAGAAGGTCGAGAGAGGATAGCGGAATTCCTAGTGTAGAGG 657
Query 655 TAAAATGCGTAGATATTAGAAAGAATACCAACAGCGAAGGCAGCTATCTGGTTCATTATT 714
| |||| |||||||||||| | ||| ||| |||||||| ||||||||| || || |
Sbjct 658 TGAAATTCGTAGATATTAGGAGGAACACCGGTGGCGAAGGCGGCTATCTGGCTCGATACT 717
Query 715 GACACTGAGGTACGAAAGCATGGGGAGCAAACAGGATTAGATACCCTGGTAGTCCATGCT 774
||||||||||| ||||||| |||||||||||||||||||||||||||||||||||| |||
Sbjct 718 GACACTGAGGTGCGAAAGCGTGGGGAGCAAACAGGATTAGATACCCTGGTAGTCCACGCT 777
Query 775 GTAAACGTTGAGTGCTAAATGTGGGAATTTTGATTTCCGTATTGTAGTTAACACGATAAG 834
||||||| ||||||||||||||| | ||||| || | ||||||||| |||| || ||||
Sbjct 778 GTAAACGATGAGTGCTAAATGTGAGGATTTT-ATCTTTGTATTGTAGCTAACGCGTTAAG 836
Query 835 CACTCCGCCTGGGGACTACGATCGCAAGATTAAAACTCAAAGGAATTGACGGGGACTCGC 894
|||||||||||||||||||| |||||||| |||||||||||||||||||||||||| |||
Sbjct 837 CACTCCGCCTGGGGACTACGGTCGCAAGACTAAAACTCAAAGGAATTGACGGGGACCCGC 896
Query 895 ACAAGCGGTGGAGCATGTGGTTTAATTCGATGCACCGCGAAGAACCTTACCACTTCTTGA 954
|||||||||||||||||||||||||||||||||| |||||| ||||||||||||| ||||
Sbjct 897 ACAAGCGGTGGAGCATGTGGTTTAATTCGATGCAACGCGAAAAACCTTACCACTTTTTGA 956
Query 955 CATTGAGGTTATATCCTTCCGAAAGGAAGGAGTCAGTTCGGCTGGACCTTA-ACAGGTGT 1013
||| |||| ||||| | || || ||||||||||||||||||||||| |||||||
Sbjct 957 CATGAAGGTCGTATCCCTTTTAACCGAGGGAGTCAGTTCGGCTGGACCTTACACAGGTGC 1016
Query 1014 TGCATGGCTGTCGTCAGCTCGTGTCGTAAGATGTTGGGTTAAGTCCCGTAACGAGCGCAA 1073
||||||||||||||||||||||||||| |||||||||||||||||||| |||||||||||
Sbjct 1017 TGCATGGCTGTCGTCAGCTCGTGTCGTGAGATGTTGGGTTAAGTCCCGCAACGAGCGCAA 1076
Query 1074 CCCTCATTTTTAGTTGCTA-CTGGTT-TACCAGGCACTCTaaaaaaaCTGTCAGTAATAA 1131
||||||| |||||| | | | ||| | | |||||||||| |||||| |||| ||||
Sbjct 1077 CCCTCATCCTTAGTTACCAACAGGTAATGCTGGGCACTCTAAGGAAACTGCCAGTGATAA 1136
Query 1132 ACTGAAGGAAGGAGAGGACGATGTCAAGTCATCATGGCCCTTATGAAGTGGGCTACACAC 1191
|||| ||||||| | ||| |||||||||||| || ||||||||| |||||||||||||
Sbjct 1137 ACTGGAGGAAGGTGGGGATGATGTCAAGTCAGCACGGCCCTTATAGGGTGGGCTACACAC 1196
Query 1192 GTGCTACAATGGCAACTACAATGAGCG-GCAAAACCGTGAGGTGGAGCAAATCTCTAAAA 1250
|||||||||||||||||||||| || || | |||| ||||| ||| |||| ||||
Sbjct 1197 GTGCTACAATGGCAACTACAAT-AGGTTGCGAGACCGCGAGGTTTAGCTAATCCAAAAAA 1255
Query 1251 GTTGTCTCAGTTCAGATTGCTCTCTGCAACTCGAGAGCATGAAGTTGGAATCGCTAGTAA 1310
||||||||||||| ||||| ||||||||||||||||||||||||| ||||||||||||||
Sbjct 1256 GTTGTCTCAGTTCGGATTGTTCTCTGCAACTCGAGAGCATGAAGTCGGAATCGCTAGTAA 1315
Query 1311 TCGCAAATCAGCATGTTGCGGTGAATACGTTCTCGAGTCTTGTACACACTGCCCGTCACG 1370
||| |||| |||| ||||||||||||||||| ||||||||||||||||||||||||
Sbjct 1316 TCGTGGATCATCATGCCACGGTGAATACGTTCTCGGGTCTTGTACACACTGCCCGTCACG 1375
Query 1371 CCATGGAAGTTGATCTTACC-CGAAGATAACAGACTAACCGTAAGGAGGTAGTTATCTAA 1429
|||||| | ||| |||| | ||||| | ||||||||||||| | || || |||
Sbjct 1376 CCATGGGAATTGG-CTTAACTCGAAGCTGGTGTGCTAACCGTAAGGAAGCAGCCATTTAA 1434
Query 1430 GGT-GGATTGATGACTGGGGTGAAGTCGTAACAAGGTAGCTGTAGGAGAACCTGTGGCTG 1488
||| || || ||||| ||||||||||||||||||||||||||||| ||||||| |||||
Sbjct 1435 GGTTGGGTTAGTGACTAGGGTGAAGTCGTAACAAGGTAGCTGTAGGTGAACCTGCGGCTG 1494
Query 1489 GATTACCTCCTTT 1501
|||||||||||||
Sbjct 1495 GATTACCTCCTTT 1507
>Ehrlichia ruminantium strain Blaauwkrans chromosome
Sequence ID: CP063043.1 Length: 1484125
Range 1: 319492 to 321000
Score:1520 bits(823), Expect:0.0,
Identities:1289/1516(85%), Gaps:23/1516(1%), Strand: Plus/Plus
Query 5 AACTTAAGAGTTTGATCCTGGCTCAGAACAAACGCTGGCGGCAGGCTTAACACATGCAAG 64
||||| ||||||||||||||||||||||| ||||||||||||| ||||||||||||||||
Sbjct 319492 AACTTGAGAGTTTGATCCTGGCTCAGAACGAACGCTGGCGGCAAGCTTAACACATGCAAG 319551
Query 65 TCGAACG---AGTTTATAATTTAGCTT--GCTA-AATTAT-GGCTAGTGGCAGACGGATG 117
||||||| || |||| | |||||| |||| | ||| | ||||||||||||| ||
Sbjct 319552 TCGAACGGACAG-TTAT-TTATAGCTTCGGCTATGAGTATCTGTTAGTGGCAGACGGGTG 319609
Query 118 AGTAACACGTAGGAATTTACCCAGTAGTATGGAATAGTCACTAGAAATAGTGAATAATAC 177
||||| ||||||||| | || ||||||||||||||| | ||||||| | ||||||
Sbjct 319610 AGTAATGCGTAGGAATCTGCCTAGTAGTATGGAATAGCTATTAGAAATGATAGGTAATAC 319669
Query 178 CATATACGCTCCACGGAGAAAAGATTTATCGCTATTGGATAAGCCTGCGTTAGATTAGTT 237
|||| | | ||| | ||||||||||||||||| ||| ||||| ||||||||||| |
Sbjct 319670 TGTATAATCCCTGCGGGGGAAAGATTTATCGCTATTAGATGAGCCTACGTTAGATTAGCT 319729
Query 238 AGTTGGTAGAGTAATGGCCTACCAAGACGATGATCTATAGCTGGTCTAAGAGGACGATCA 297
|||||||| |||||||| ||||||| | |||||||||||||||||| ||||||||||||
Sbjct 319730 AGTTGGTAAGGTAATGGCTTACCAAGGCAATGATCTATAGCTGGTCTGAGAGGACGATCA 319789
Query 298 GCCATACTGGAATTGAGATACGGTCCAGACTCCTACGGGAGGCAGCAGTGAGGAATATTG 357
|||| ||||||| ||||||||||||||||||||||||||||||||||||| |||||||||
Sbjct 319790 GCCACACTGGAACTGAGATACGGTCCAGACTCCTACGGGAGGCAGCAGTGGGGAATATTG 319849
Query 358 GACAATGGGCGAAAGCCTGATCCAGCCATGCCGCATGAGTGATGAAGGTTTTAGAATTGT 417
|||||||||||||||||||||||||| ||||||| ||||||| ||||| || | ||||
Sbjct 319850 GACAATGGGCGAAAGCCTGATCCAGCTATGCCGCGTGAGTGAAGAAGGCCTTCGGGTTGT 319909
Query 418 AAAGCTCTTTTAGCAGAGAAGATAATGACGTTATCTGCAGAAGAAGTCCTGGCTAACTCC 477
||| |||||||| || ||||||||||||| || || |||| |||||| ||| ||||||
Sbjct 319910 AAAACTCTTTTAATAGGGAAGATAATGACGGTACCTATAGAAAAAGTCCCGGCAAACTCC 319969
Query 478 GTGCCAGCAGCCGCGGTAATACGGAGAGGGCTAGCGTTGTTCGAAATTATTGGGCGTAAA 537
|||||||||||||||||||||||||| |||| ||||||||||| ||||||||||||||||
Sbjct 319970 GTGCCAGCAGCCGCGGTAATACGGAGGGGGCAAGCGTTGTTCGGAATTATTGGGCGTAAA 320029
Query 538 GAGTACGCAGGTGGT-TATGTAAGTTATTTGTGAAAGCCCTAAGCTTAACTTAGGAATTG 596
| | ||| |||||| || |||||||| |||||| || ||||| ||||| ||| ||
Sbjct 320030 GGGCACGTAGGTGGACTA-GTAAGTTAAAAGTGAAATACCAAAGCTCAACTTTGGAGCTG 320088
Query 597 CAATTAATACTGCATA-ACTTGAATATGAAAGAGGATAGCAGAATTTCTAGTGTAGCGGT 655
| |||||||||| || ||| || || |||||||||| ||||| ||||||||| |||
Sbjct 320089 CTTTTAATACTGC-TAGACTAGAGGTCGAGAGAGGATAGCGGAATTCCTAGTGTAGAGGT 320147
Query 656 AAAATGCGTAGATATTAGAAAGAATACCAACAGCGAAGGCAGCTATCTGGTTCATTATTG 715
|||| |||||||||||| | ||| ||| |||||||| ||||||||| || || ||
Sbjct 320148 GAAATTCGTAGATATTAGGAGGAACACCGGTGGCGAAGGCGGCTATCTGGCTCGATACTG 320207
Query 716 ACACTGAGGTACGAAAGCATGGGGAGCAAACAGGATTAGATACCCTGGTAGTCCATGCTG 775
|||||||||| ||||||| |||||||||||||||||||||||||||||||||||| ||||
Sbjct 320208 ACACTGAGGTGCGAAAGCGTGGGGAGCAAACAGGATTAGATACCCTGGTAGTCCACGCTG 320267
Query 776 TAAACGTTGAGTGCTAAATGTGGGAATTTTGATTTCCGTATTGTAGTTAACACGATAAGC 835
|||||| ||||||||||||||| | ||||| || | ||||||||| |||| || |||||
Sbjct 320268 TAAACGATGAGTGCTAAATGTGAGGATTTT-ATCTTTGTATTGTAGCTAACGCGTTAAGC 320326
Query 836 ACTCCGCCTGGGGACTACGATCGCAAGATTAAAACTCAAAGGAATTGACGGGGACTCGCA 895
||||||||||||||||||| |||||||| |||||||||||||||||||||||||| ||||
Sbjct 320327 ACTCCGCCTGGGGACTACGGTCGCAAGACTAAAACTCAAAGGAATTGACGGGGACCCGCA 320386
Query 896 CAAGCGGTGGAGCATGTGGTTTAATTCGATGCACCGCGAAGAACCTTACCACTTCTTGAC 955
||||||||||||||||||||||||||||||||| |||||| ||||||||||||| |||||
Sbjct 320387 CAAGCGGTGGAGCATGTGGTTTAATTCGATGCAACGCGAAAAACCTTACCACTTTTTGAC 320446
Query 956 ATTGAGGTTATATCCTTCCGAAAGGAAGGAGTCAGTTCGGCTGGACCTTA-ACAGGTGTT 1014
|| |||| ||||| | || || ||||||||||||||||||||||| ||||||| |
Sbjct 320447 ATGAAGGTCGTATCCCTTTTAACCGAGGGAGTCAGTTCGGCTGGACCTTACACAGGTGCT 320506
Query 1015 GCATGGCTGTCGTCAGCTCGTGTCGTAAGATGTTGGGTTAAGTCCCGTAACGAGCGCAAC 1074
|||||||||||||||||||||||||| |||||||||||||||||||| ||||||||||||
Sbjct 320507 GCATGGCTGTCGTCAGCTCGTGTCGTGAGATGTTGGGTTAAGTCCCGCAACGAGCGCAAC 320566
Query 1075 CCTCATTTTTAGTTGCTA-CTGGTT-TACCAGGCACTCTaaaaaaaCTGTCAGTAATAAA 1132
|||||| |||||| | | | ||| | | |||||||||| |||||| |||| |||||
Sbjct 320567 CCTCATCCTTAGTTACCAACAGGTAATGCTGGGCACTCTAAGGAAACTGCCAGTGATAAA 320626
Query 1133 CTGAAGGAAGGAGAGGACGATGTCAAGTCATCATGGCCCTTATGAAGTGGGCTACACACG 1192
||| ||||||| | ||| |||||||||||| || ||||||||| ||||||||||||||
Sbjct 320627 CTGGAGGAAGGTGGGGATGATGTCAAGTCAGCACGGCCCTTATAGGGTGGGCTACACACG 320686
Query 1193 TGCTACAATGGCAACTACAATGAGCG-GCAAAACCGTGAGGTGGAGCAAATCTCTAAAAG 1251
||||||||||||||||||||| || || | |||| ||||| ||| |||| |||||
Sbjct 320687 TGCTACAATGGCAACTACAAT-AGGTTGCGAGACCGCGAGGTTTAGCTAATCCAAAAAAG 320745
Query 1252 TTGTCTCAGTTCAGATTGCTCTCTGCAACTCGAGAGCATGAAGTTGGAATCGCTAGTAAT 1311
|||||||||||| ||||| ||||||||||||||||||||||||| |||||||||||||||
Sbjct 320746 TTGTCTCAGTTCGGATTGTTCTCTGCAACTCGAGAGCATGAAGTCGGAATCGCTAGTAAT 320805
Query 1312 CGCAAATCAGCATGTTGCGGTGAATACGTTCTCGAGTCTTGTACACACTGCCCGTCACGC 1371
|| |||| |||| ||||||||||||||||| |||||||||||||||||||||||||
Sbjct 320806 CGTGGATCATCATGCCACGGTGAATACGTTCTCGGGTCTTGTACACACTGCCCGTCACGC 320865
Query 1372 CATGGAAGTTGATCTTACC-CGAAGATAACAGACTAACCGTAAGGAGGTAGTTATCTAAG 1430
||||| | ||| |||| | ||||| | ||||||||||||| | || || ||||
Sbjct 320866 CATGGGAATTGG-CTTAACTCGAAGCTGGTGTGCTAACCGTAAGGAAGCAGCCATTTAAG 320924
Query 1431 GT-GGATTGATGACTGGGGTGAAGTCGTAACAAGGTAGCTGTAGGAGAACCTGTGGCTGG 1489
|| || || ||||| ||||||||||||||||||||||||||||| ||||||| ||||||
Sbjct 320925 GTTGGGTTAGTGACTAGGGTGAAGTCGTAACAAGGTAGCTGTAGGTGAACCTGCGGCTGG 320984
Query 1490 ATTACCTCCTTT-AGG 1504
|||||||||||| |||
Sbjct 320985 ATTACCTCCTTTTAGG 321000
>Ehrlichia ruminantium isolate Attenuated Welgevonden chromosome, complete genome
Sequence ID: CP063045.1 Length: 1516356
Range 1: 326938 to 328446
Score:1520 bits(823), Expect:0.0,
Identities:1289/1516(85%), Gaps:23/1516(1%), Strand: Plus/Plus
Query 5 AACTTAAGAGTTTGATCCTGGCTCAGAACAAACGCTGGCGGCAGGCTTAACACATGCAAG 64
||||| ||||||||||||||||||||||| ||||||||||||| ||||||||||||||||
Sbjct 326938 AACTTGAGAGTTTGATCCTGGCTCAGAACGAACGCTGGCGGCAAGCTTAACACATGCAAG 326997
Query 65 TCGAACG---AGTTTATAATTTAGCTT--GCTA-AATTAT-GGCTAGTGGCAGACGGATG 117
||||||| || |||| | |||||| |||| | ||| | ||||||||||||| ||
Sbjct 326998 TCGAACGGACAG-TTAT-TTATAGCTTCGGCTATGAGTATCTGTTAGTGGCAGACGGGTG 327055
Query 118 AGTAACACGTAGGAATTTACCCAGTAGTATGGAATAGTCACTAGAAATAGTGAATAATAC 177
||||| ||||||||| | || ||||||||||||||| | ||||||| | ||||||
Sbjct 327056 AGTAATGCGTAGGAATCTGCCTAGTAGTATGGAATAGCTATTAGAAATGATAGGTAATAC 327115
Query 178 CATATACGCTCCACGGAGAAAAGATTTATCGCTATTGGATAAGCCTGCGTTAGATTAGTT 237
|||| | | ||| | ||||||||||||||||| ||| ||||| ||||||||||| |
Sbjct 327116 TGTATAATCCCTGCGGGGGAAAGATTTATCGCTATTAGATGAGCCTACGTTAGATTAGCT 327175
Query 238 AGTTGGTAGAGTAATGGCCTACCAAGACGATGATCTATAGCTGGTCTAAGAGGACGATCA 297
|||||||| |||||||| ||||||| | |||||||||||||||||| ||||||||||||
Sbjct 327176 AGTTGGTAAGGTAATGGCTTACCAAGGCAATGATCTATAGCTGGTCTGAGAGGACGATCA 327235
Query 298 GCCATACTGGAATTGAGATACGGTCCAGACTCCTACGGGAGGCAGCAGTGAGGAATATTG 357
|||| ||||||| ||||||||||||||||||||||||||||||||||||| |||||||||
Sbjct 327236 GCCACACTGGAACTGAGATACGGTCCAGACTCCTACGGGAGGCAGCAGTGGGGAATATTG 327295
Query 358 GACAATGGGCGAAAGCCTGATCCAGCCATGCCGCATGAGTGATGAAGGTTTTAGAATTGT 417
|||||||||||||||||||||||||| ||||||| ||||||| ||||| || | ||||
Sbjct 327296 GACAATGGGCGAAAGCCTGATCCAGCTATGCCGCGTGAGTGAAGAAGGCCTTCGGGTTGT 327355
Query 418 AAAGCTCTTTTAGCAGAGAAGATAATGACGTTATCTGCAGAAGAAGTCCTGGCTAACTCC 477
||| |||||||| || ||||||||||||| || || |||| |||||| ||| ||||||
Sbjct 327356 AAAACTCTTTTAATAGGGAAGATAATGACGGTACCTATAGAAAAAGTCCCGGCAAACTCC 327415
Query 478 GTGCCAGCAGCCGCGGTAATACGGAGAGGGCTAGCGTTGTTCGAAATTATTGGGCGTAAA 537
|||||||||||||||||||||||||| |||| ||||||||||| ||||||||||||||||
Sbjct 327416 GTGCCAGCAGCCGCGGTAATACGGAGGGGGCAAGCGTTGTTCGGAATTATTGGGCGTAAA 327475
Query 538 GAGTACGCAGGTGGT-TATGTAAGTTATTTGTGAAAGCCCTAAGCTTAACTTAGGAATTG 596
| | ||| |||||| || |||||||| |||||| || ||||| ||||| ||| ||
Sbjct 327476 GGGCACGTAGGTGGACTA-GTAAGTTAAAAGTGAAATACCAAAGCTCAACTTTGGAGCTG 327534
Query 597 CAATTAATACTGCATA-ACTTGAATATGAAAGAGGATAGCAGAATTTCTAGTGTAGCGGT 655
| |||||||||| || ||| || || |||||||||| ||||| ||||||||| |||
Sbjct 327535 CTTTTAATACTGC-TAGACTAGAGGTCGAGAGAGGATAGCGGAATTCCTAGTGTAGAGGT 327593
Query 656 AAAATGCGTAGATATTAGAAAGAATACCAACAGCGAAGGCAGCTATCTGGTTCATTATTG 715
|||| |||||||||||| | ||| ||| |||||||| ||||||||| || || ||
Sbjct 327594 GAAATTCGTAGATATTAGGAGGAACACCGGTGGCGAAGGCGGCTATCTGGCTCGATACTG 327653
Query 716 ACACTGAGGTACGAAAGCATGGGGAGCAAACAGGATTAGATACCCTGGTAGTCCATGCTG 775
|||||||||| ||||||| |||||||||||||||||||||||||||||||||||| ||||
Sbjct 327654 ACACTGAGGTGCGAAAGCGTGGGGAGCAAACAGGATTAGATACCCTGGTAGTCCACGCTG 327713
Query 776 TAAACGTTGAGTGCTAAATGTGGGAATTTTGATTTCCGTATTGTAGTTAACACGATAAGC 835
|||||| ||||||||||||||| | ||||| || | ||||||||| |||| || |||||
Sbjct 327714 TAAACGATGAGTGCTAAATGTGAGGATTTT-ATCTTTGTATTGTAGCTAACGCGTTAAGC 327772
Query 836 ACTCCGCCTGGGGACTACGATCGCAAGATTAAAACTCAAAGGAATTGACGGGGACTCGCA 895
||||||||||||||||||| |||||||| |||||||||||||||||||||||||| ||||
Sbjct 327773 ACTCCGCCTGGGGACTACGGTCGCAAGACTAAAACTCAAAGGAATTGACGGGGACCCGCA 327832
Query 896 CAAGCGGTGGAGCATGTGGTTTAATTCGATGCACCGCGAAGAACCTTACCACTTCTTGAC 955
||||||||||||||||||||||||||||||||| |||||| ||||||||||||| |||||
Sbjct 327833 CAAGCGGTGGAGCATGTGGTTTAATTCGATGCAACGCGAAAAACCTTACCACTTTTTGAC 327892
Query 956 ATTGAGGTTATATCCTTCCGAAAGGAAGGAGTCAGTTCGGCTGGACCTTA-ACAGGTGTT 1014
|| |||| ||||| | || || ||||||||||||||||||||||| ||||||| |
Sbjct 327893 ATGAAGGTCGTATCCCTTTTAACCGAGGGAGTCAGTTCGGCTGGACCTTACACAGGTGCT 327952
Query 1015 GCATGGCTGTCGTCAGCTCGTGTCGTAAGATGTTGGGTTAAGTCCCGTAACGAGCGCAAC 1074
|||||||||||||||||||||||||| |||||||||||||||||||| ||||||||||||
Sbjct 327953 GCATGGCTGTCGTCAGCTCGTGTCGTGAGATGTTGGGTTAAGTCCCGCAACGAGCGCAAC 328012
Query 1075 CCTCATTTTTAGTTGCTA-CTGGTT-TACCAGGCACTCTaaaaaaaCTGTCAGTAATAAA 1132
|||||| |||||| | | | ||| | | |||||||||| |||||| |||| |||||
Sbjct 328013 CCTCATCCTTAGTTACCAACAGGTAATGCTGGGCACTCTAAGGAAACTGCCAGTGATAAA 328072
Query 1133 CTGAAGGAAGGAGAGGACGATGTCAAGTCATCATGGCCCTTATGAAGTGGGCTACACACG 1192
||| ||||||| | ||| |||||||||||| || ||||||||| ||||||||||||||
Sbjct 328073 CTGGAGGAAGGTGGGGATGATGTCAAGTCAGCACGGCCCTTATAGGGTGGGCTACACACG 328132
Query 1193 TGCTACAATGGCAACTACAATGAGCG-GCAAAACCGTGAGGTGGAGCAAATCTCTAAAAG 1251
||||||||||||||||||||| || || | |||| ||||| ||| |||| |||||
Sbjct 328133 TGCTACAATGGCAACTACAAT-AGGTTGCGAGACCGCGAGGTTTAGCTAATCCAAAAAAG 328191
Query 1252 TTGTCTCAGTTCAGATTGCTCTCTGCAACTCGAGAGCATGAAGTTGGAATCGCTAGTAAT 1311
|||||||||||| ||||| ||||||||||||||||||||||||| |||||||||||||||
Sbjct 328192 TTGTCTCAGTTCGGATTGTTCTCTGCAACTCGAGAGCATGAAGTCGGAATCGCTAGTAAT 328251
Query 1312 CGCAAATCAGCATGTTGCGGTGAATACGTTCTCGAGTCTTGTACACACTGCCCGTCACGC 1371
|| |||| |||| ||||||||||||||||| |||||||||||||||||||||||||
Sbjct 328252 CGTGGATCATCATGCCACGGTGAATACGTTCTCGGGTCTTGTACACACTGCCCGTCACGC 328311
Query 1372 CATGGAAGTTGATCTTACC-CGAAGATAACAGACTAACCGTAAGGAGGTAGTTATCTAAG 1430
||||| | ||| |||| | ||||| | ||||||||||||| | || || ||||
Sbjct 328312 CATGGGAATTGG-CTTAACTCGAAGCTGGTGTGCTAACCGTAAGGAAGCAGCCATTTAAG 328370
Query 1431 GT-GGATTGATGACTGGGGTGAAGTCGTAACAAGGTAGCTGTAGGAGAACCTGTGGCTGG 1489
|| || || ||||| ||||||||||||||||||||||||||||| ||||||| ||||||
Sbjct 328371 GTTGGGTTAGTGACTAGGGTGAAGTCGTAACAAGGTAGCTGTAGGTGAACCTGCGGCTGG 328430
Query 1490 ATTACCTCCTTT-AGG 1504
|||||||||||| |||
Sbjct 328431 ATTACCTCCTTTTAGG 328446
>Ehrlichia ruminantium strain Grootvallei chromosome, complete genome
Sequence ID: CP040120.1 Length: 1511004
Range 1: 323008 to 324516
Score:1520 bits(823), Expect:0.0,
Identities:1289/1516(85%), Gaps:23/1516(1%), Strand: Plus/Plus
Query 5 AACTTAAGAGTTTGATCCTGGCTCAGAACAAACGCTGGCGGCAGGCTTAACACATGCAAG 64
||||| ||||||||||||||||||||||| ||||||||||||| ||||||||||||||||
Sbjct 323008 AACTTGAGAGTTTGATCCTGGCTCAGAACGAACGCTGGCGGCAAGCTTAACACATGCAAG 323067
Query 65 TCGAACG---AGTTTATAATTTAGCTT--GCTA-AATTAT-GGCTAGTGGCAGACGGATG 117
||||||| || |||| | |||||| |||| | ||| | ||||||||||||| ||
Sbjct 323068 TCGAACGGACAG-TTAT-TTATAGCTTCGGCTATGAGTATCTGTTAGTGGCAGACGGGTG 323125
Query 118 AGTAACACGTAGGAATTTACCCAGTAGTATGGAATAGTCACTAGAAATAGTGAATAATAC 177
||||| ||||||||| | || ||||||||||||||| | ||||||| | ||||||
Sbjct 323126 AGTAATGCGTAGGAATCTGCCTAGTAGTATGGAATAGCTATTAGAAATGATAGGTAATAC 323185
Query 178 CATATACGCTCCACGGAGAAAAGATTTATCGCTATTGGATAAGCCTGCGTTAGATTAGTT 237
|||| | | ||| | ||||||||||||||||| ||| ||||| ||||||||||| |
Sbjct 323186 TGTATAATCCCTGCGGGGGAAAGATTTATCGCTATTAGATGAGCCTACGTTAGATTAGCT 323245
Query 238 AGTTGGTAGAGTAATGGCCTACCAAGACGATGATCTATAGCTGGTCTAAGAGGACGATCA 297
|||||||| |||||||| ||||||| | |||||||||||||||||| ||||||||||||
Sbjct 323246 AGTTGGTAAGGTAATGGCTTACCAAGGCAATGATCTATAGCTGGTCTGAGAGGACGATCA 323305
Query 298 GCCATACTGGAATTGAGATACGGTCCAGACTCCTACGGGAGGCAGCAGTGAGGAATATTG 357
|||| ||||||| ||||||||||||||||||||||||||||||||||||| |||||||||
Sbjct 323306 GCCACACTGGAACTGAGATACGGTCCAGACTCCTACGGGAGGCAGCAGTGGGGAATATTG 323365
Query 358 GACAATGGGCGAAAGCCTGATCCAGCCATGCCGCATGAGTGATGAAGGTTTTAGAATTGT 417
|||||||||||||||||||||||||| ||||||| ||||||| ||||| || | ||||
Sbjct 323366 GACAATGGGCGAAAGCCTGATCCAGCTATGCCGCGTGAGTGAAGAAGGCCTTCGGGTTGT 323425
Query 418 AAAGCTCTTTTAGCAGAGAAGATAATGACGTTATCTGCAGAAGAAGTCCTGGCTAACTCC 477
||| |||||||| || ||||||||||||| || || |||| |||||| ||| ||||||
Sbjct 323426 AAAACTCTTTTAATAGGGAAGATAATGACGGTACCTATAGAAAAAGTCCCGGCAAACTCC 323485
Query 478 GTGCCAGCAGCCGCGGTAATACGGAGAGGGCTAGCGTTGTTCGAAATTATTGGGCGTAAA 537
|||||||||||||||||||||||||| |||| ||||||||||| ||||||||||||||||
Sbjct 323486 GTGCCAGCAGCCGCGGTAATACGGAGGGGGCAAGCGTTGTTCGGAATTATTGGGCGTAAA 323545
Query 538 GAGTACGCAGGTGGT-TATGTAAGTTATTTGTGAAAGCCCTAAGCTTAACTTAGGAATTG 596
| | ||| |||||| || |||||||| |||||| || ||||| ||||| ||| ||
Sbjct 323546 GGGCACGTAGGTGGACTA-GTAAGTTAAAAGTGAAATACCAAAGCTCAACTTTGGAGCTG 323604
Query 597 CAATTAATACTGCATA-ACTTGAATATGAAAGAGGATAGCAGAATTTCTAGTGTAGCGGT 655
| |||||||||| || ||| || || |||||||||| ||||| ||||||||| |||
Sbjct 323605 CTTTTAATACTGC-TAGACTAGAGGTCGAGAGAGGATAGCGGAATTCCTAGTGTAGAGGT 323663
Query 656 AAAATGCGTAGATATTAGAAAGAATACCAACAGCGAAGGCAGCTATCTGGTTCATTATTG 715
|||| |||||||||||| | ||| ||| |||||||| ||||||||| || || ||
Sbjct 323664 GAAATTCGTAGATATTAGGAGGAACACCGGTGGCGAAGGCGGCTATCTGGCTCGATACTG 323723
Query 716 ACACTGAGGTACGAAAGCATGGGGAGCAAACAGGATTAGATACCCTGGTAGTCCATGCTG 775
|||||||||| ||||||| |||||||||||||||||||||||||||||||||||| ||||
Sbjct 323724 ACACTGAGGTGCGAAAGCGTGGGGAGCAAACAGGATTAGATACCCTGGTAGTCCACGCTG 323783
Query 776 TAAACGTTGAGTGCTAAATGTGGGAATTTTGATTTCCGTATTGTAGTTAACACGATAAGC 835
|||||| ||||||||||||||| | ||||| || | ||||||||| |||| || |||||
Sbjct 323784 TAAACGATGAGTGCTAAATGTGAGGATTTT-ATCTTTGTATTGTAGCTAACGCGTTAAGC 323842
Query 836 ACTCCGCCTGGGGACTACGATCGCAAGATTAAAACTCAAAGGAATTGACGGGGACTCGCA 895
||||||||||||||||||| |||||||| |||||||||||||||||||||||||| ||||
Sbjct 323843 ACTCCGCCTGGGGACTACGGTCGCAAGACTAAAACTCAAAGGAATTGACGGGGACCCGCA 323902
Query 896 CAAGCGGTGGAGCATGTGGTTTAATTCGATGCACCGCGAAGAACCTTACCACTTCTTGAC 955
||||||||||||||||||||||||||||||||| |||||| ||||||||||||| |||||
Sbjct 323903 CAAGCGGTGGAGCATGTGGTTTAATTCGATGCAACGCGAAAAACCTTACCACTTTTTGAC 323962
Query 956 ATTGAGGTTATATCCTTCCGAAAGGAAGGAGTCAGTTCGGCTGGACCTTA-ACAGGTGTT 1014
|| |||| ||||| | || || ||||||||||||||||||||||| ||||||| |
Sbjct 323963 ATGAAGGTCGTATCCCTTTTAACCGAGGGAGTCAGTTCGGCTGGACCTTACACAGGTGCT 324022
Query 1015 GCATGGCTGTCGTCAGCTCGTGTCGTAAGATGTTGGGTTAAGTCCCGTAACGAGCGCAAC 1074
|||||||||||||||||||||||||| |||||||||||||||||||| ||||||||||||
Sbjct 324023 GCATGGCTGTCGTCAGCTCGTGTCGTGAGATGTTGGGTTAAGTCCCGCAACGAGCGCAAC 324082
Query 1075 CCTCATTTTTAGTTGCTA-CTGGTT-TACCAGGCACTCTaaaaaaaCTGTCAGTAATAAA 1132
|||||| |||||| | | | ||| | | |||||||||| |||||| |||| |||||
Sbjct 324083 CCTCATCCTTAGTTACCAACAGGTAATGCTGGGCACTCTAAGGAAACTGCCAGTGATAAA 324142
Query 1133 CTGAAGGAAGGAGAGGACGATGTCAAGTCATCATGGCCCTTATGAAGTGGGCTACACACG 1192
||| ||||||| | ||| |||||||||||| || ||||||||| ||||||||||||||
Sbjct 324143 CTGGAGGAAGGTGGGGATGATGTCAAGTCAGCACGGCCCTTATAGGGTGGGCTACACACG 324202
Query 1193 TGCTACAATGGCAACTACAATGAGCG-GCAAAACCGTGAGGTGGAGCAAATCTCTAAAAG 1251
||||||||||||||||||||| || || | |||| ||||| ||| |||| |||||
Sbjct 324203 TGCTACAATGGCAACTACAAT-AGGTTGCGAGACCGCGAGGTTTAGCTAATCCAAAAAAG 324261
Query 1252 TTGTCTCAGTTCAGATTGCTCTCTGCAACTCGAGAGCATGAAGTTGGAATCGCTAGTAAT 1311
|||||||||||| ||||| ||||||||||||||||||||||||| |||||||||||||||
Sbjct 324262 TTGTCTCAGTTCGGATTGTTCTCTGCAACTCGAGAGCATGAAGTCGGAATCGCTAGTAAT 324321
Query 1312 CGCAAATCAGCATGTTGCGGTGAATACGTTCTCGAGTCTTGTACACACTGCCCGTCACGC 1371
|| |||| |||| ||||||||||||||||| |||||||||||||||||||||||||
Sbjct 324322 CGTGGATCATCATGCCACGGTGAATACGTTCTCGGGTCTTGTACACACTGCCCGTCACGC 324381
Query 1372 CATGGAAGTTGATCTTACC-CGAAGATAACAGACTAACCGTAAGGAGGTAGTTATCTAAG 1430
||||| | ||| |||| | ||||| | ||||||||||||| | || || ||||
Sbjct 324382 CATGGGAATTGG-CTTAACTCGAAGCTGGTGTGCTAACCGTAAGGAAGCAGCCATTTAAG 324440
Query 1431 GT-GGATTGATGACTGGGGTGAAGTCGTAACAAGGTAGCTGTAGGAGAACCTGTGGCTGG 1489
|| || || ||||| ||||||||||||||||||||||||||||| ||||||| ||||||
Sbjct 324441 GTTGGGTTAGTGACTAGGGTGAAGTCGTAACAAGGTAGCTGTAGGTGAACCTGCGGCTGG 324500
Query 1490 ATTACCTCCTTT-AGG 1504
|||||||||||| |||
Sbjct 324501 ATTACCTCCTTTTAGG 324516
>Ehrlichia ruminantium strain Kwanyanga chromosome
Sequence ID: CP040119.1 Length: 1484713
Range 1: 319262 to 320770
Score:1520 bits(823), Expect:0.0,
Identities:1289/1516(85%), Gaps:23/1516(1%), Strand: Plus/Plus
Query 5 AACTTAAGAGTTTGATCCTGGCTCAGAACAAACGCTGGCGGCAGGCTTAACACATGCAAG 64
||||| ||||||||||||||||||||||| ||||||||||||| ||||||||||||||||
Sbjct 319262 AACTTGAGAGTTTGATCCTGGCTCAGAACGAACGCTGGCGGCAAGCTTAACACATGCAAG 319321
Query 65 TCGAACG---AGTTTATAATTTAGCTT--GCTA-AATTAT-GGCTAGTGGCAGACGGATG 117
||||||| || |||| | |||||| |||| | ||| | ||||||||||||| ||
Sbjct 319322 TCGAACGGACAG-TTAT-TTATAGCTTCGGCTATGAGTATCTGTTAGTGGCAGACGGGTG 319379
Query 118 AGTAACACGTAGGAATTTACCCAGTAGTATGGAATAGTCACTAGAAATAGTGAATAATAC 177
||||| ||||||||| | || ||||||||||||||| | ||||||| | ||||||
Sbjct 319380 AGTAATGCGTAGGAATCTGCCTAGTAGTATGGAATAGCTATTAGAAATGATAGGTAATAC 319439
Query 178 CATATACGCTCCACGGAGAAAAGATTTATCGCTATTGGATAAGCCTGCGTTAGATTAGTT 237
|||| | | ||| | ||||||||||||||||| ||| ||||| ||||||||||| |
Sbjct 319440 TGTATAATCCCTGCGGGGGAAAGATTTATCGCTATTAGATGAGCCTACGTTAGATTAGCT 319499
Query 238 AGTTGGTAGAGTAATGGCCTACCAAGACGATGATCTATAGCTGGTCTAAGAGGACGATCA 297
|||||||| |||||||| ||||||| | |||||||||||||||||| ||||||||||||
Sbjct 319500 AGTTGGTAAGGTAATGGCTTACCAAGGCAATGATCTATAGCTGGTCTGAGAGGACGATCA 319559
Query 298 GCCATACTGGAATTGAGATACGGTCCAGACTCCTACGGGAGGCAGCAGTGAGGAATATTG 357
|||| ||||||| ||||||||||||||||||||||||||||||||||||| |||||||||
Sbjct 319560 GCCACACTGGAACTGAGATACGGTCCAGACTCCTACGGGAGGCAGCAGTGGGGAATATTG 319619
Query 358 GACAATGGGCGAAAGCCTGATCCAGCCATGCCGCATGAGTGATGAAGGTTTTAGAATTGT 417
|||||||||||||||||||||||||| ||||||| ||||||| ||||| || | ||||
Sbjct 319620 GACAATGGGCGAAAGCCTGATCCAGCTATGCCGCGTGAGTGAAGAAGGCCTTCGGGTTGT 319679
Query 418 AAAGCTCTTTTAGCAGAGAAGATAATGACGTTATCTGCAGAAGAAGTCCTGGCTAACTCC 477
||| |||||||| || ||||||||||||| || || |||| |||||| ||| ||||||
Sbjct 319680 AAAACTCTTTTAATAGGGAAGATAATGACGGTACCTATAGAAAAAGTCCCGGCAAACTCC 319739
Query 478 GTGCCAGCAGCCGCGGTAATACGGAGAGGGCTAGCGTTGTTCGAAATTATTGGGCGTAAA 537
|||||||||||||||||||||||||| |||| ||||||||||| ||||||||||||||||
Sbjct 319740 GTGCCAGCAGCCGCGGTAATACGGAGGGGGCAAGCGTTGTTCGGAATTATTGGGCGTAAA 319799
Query 538 GAGTACGCAGGTGGT-TATGTAAGTTATTTGTGAAAGCCCTAAGCTTAACTTAGGAATTG 596
| | ||| |||||| || |||||||| |||||| || ||||| ||||| ||| ||
Sbjct 319800 GGGCACGTAGGTGGACTA-GTAAGTTAAAAGTGAAATACCAAAGCTCAACTTTGGAGCTG 319858
Query 597 CAATTAATACTGCATA-ACTTGAATATGAAAGAGGATAGCAGAATTTCTAGTGTAGCGGT 655
| |||||||||| || ||| || || |||||||||| ||||| ||||||||| |||
Sbjct 319859 CTTTTAATACTGC-TAGACTAGAGGTCGAGAGAGGATAGCGGAATTCCTAGTGTAGAGGT 319917
Query 656 AAAATGCGTAGATATTAGAAAGAATACCAACAGCGAAGGCAGCTATCTGGTTCATTATTG 715
|||| |||||||||||| | ||| ||| |||||||| ||||||||| || || ||
Sbjct 319918 GAAATTCGTAGATATTAGGAGGAACACCGGTGGCGAAGGCGGCTATCTGGCTCGATACTG 319977
Query 716 ACACTGAGGTACGAAAGCATGGGGAGCAAACAGGATTAGATACCCTGGTAGTCCATGCTG 775
|||||||||| ||||||| |||||||||||||||||||||||||||||||||||| ||||
Sbjct 319978 ACACTGAGGTGCGAAAGCGTGGGGAGCAAACAGGATTAGATACCCTGGTAGTCCACGCTG 320037
Query 776 TAAACGTTGAGTGCTAAATGTGGGAATTTTGATTTCCGTATTGTAGTTAACACGATAAGC 835
|||||| ||||||||||||||| | ||||| || | ||||||||| |||| || |||||
Sbjct 320038 TAAACGATGAGTGCTAAATGTGAGGATTTT-ATCTTTGTATTGTAGCTAACGCGTTAAGC 320096
Query 836 ACTCCGCCTGGGGACTACGATCGCAAGATTAAAACTCAAAGGAATTGACGGGGACTCGCA 895
||||||||||||||||||| |||||||| |||||||||||||||||||||||||| ||||
Sbjct 320097 ACTCCGCCTGGGGACTACGGTCGCAAGACTAAAACTCAAAGGAATTGACGGGGACCCGCA 320156
Query 896 CAAGCGGTGGAGCATGTGGTTTAATTCGATGCACCGCGAAGAACCTTACCACTTCTTGAC 955
||||||||||||||||||||||||||||||||| |||||| ||||||||||||| |||||
Sbjct 320157 CAAGCGGTGGAGCATGTGGTTTAATTCGATGCAACGCGAAAAACCTTACCACTTTTTGAC 320216
Query 956 ATTGAGGTTATATCCTTCCGAAAGGAAGGAGTCAGTTCGGCTGGACCTTA-ACAGGTGTT 1014
|| |||| ||||| | || || ||||||||||||||||||||||| ||||||| |
Sbjct 320217 ATGAAGGTCGTATCCCTTTTAACCGAGGGAGTCAGTTCGGCTGGACCTTACACAGGTGCT 320276
Query 1015 GCATGGCTGTCGTCAGCTCGTGTCGTAAGATGTTGGGTTAAGTCCCGTAACGAGCGCAAC 1074
|||||||||||||||||||||||||| |||||||||||||||||||| ||||||||||||
Sbjct 320277 GCATGGCTGTCGTCAGCTCGTGTCGTGAGATGTTGGGTTAAGTCCCGCAACGAGCGCAAC 320336
Query 1075 CCTCATTTTTAGTTGCTA-CTGGTT-TACCAGGCACTCTaaaaaaaCTGTCAGTAATAAA 1132
|||||| |||||| | | | ||| | | |||||||||| |||||| |||| |||||
Sbjct 320337 CCTCATCCTTAGTTACCAACAGGTAATGCTGGGCACTCTAAGGAAACTGCCAGTGATAAA 320396
Query 1133 CTGAAGGAAGGAGAGGACGATGTCAAGTCATCATGGCCCTTATGAAGTGGGCTACACACG 1192
||| ||||||| | ||| |||||||||||| || ||||||||| ||||||||||||||
Sbjct 320397 CTGGAGGAAGGTGGGGATGATGTCAAGTCAGCACGGCCCTTATAGGGTGGGCTACACACG 320456
Query 1193 TGCTACAATGGCAACTACAATGAGCG-GCAAAACCGTGAGGTGGAGCAAATCTCTAAAAG 1251
||||||||||||||||||||| || || | |||| ||||| ||| |||| |||||
Sbjct 320457 TGCTACAATGGCAACTACAAT-AGGTTGCGAGACCGCGAGGTTTAGCTAATCCAAAAAAG 320515
Query 1252 TTGTCTCAGTTCAGATTGCTCTCTGCAACTCGAGAGCATGAAGTTGGAATCGCTAGTAAT 1311
|||||||||||| ||||| ||||||||||||||||||||||||| |||||||||||||||
Sbjct 320516 TTGTCTCAGTTCGGATTGTTCTCTGCAACTCGAGAGCATGAAGTCGGAATCGCTAGTAAT 320575
Query 1312 CGCAAATCAGCATGTTGCGGTGAATACGTTCTCGAGTCTTGTACACACTGCCCGTCACGC 1371
|| |||| |||| ||||||||||||||||| |||||||||||||||||||||||||
Sbjct 320576 CGTGGATCATCATGCCACGGTGAATACGTTCTCGGGTCTTGTACACACTGCCCGTCACGC 320635
Query 1372 CATGGAAGTTGATCTTACC-CGAAGATAACAGACTAACCGTAAGGAGGTAGTTATCTAAG 1430
||||| | ||| |||| | ||||| | ||||||||||||| | || || ||||
Sbjct 320636 CATGGGAATTGG-CTTAACTCGAAGCTGGTGTGCTAACCGTAAGGAAGCAGCCATTTAAG 320694
Query 1431 GT-GGATTGATGACTGGGGTGAAGTCGTAACAAGGTAGCTGTAGGAGAACCTGTGGCTGG 1489
|| || || ||||| ||||||||||||||||||||||||||||| ||||||| ||||||
Sbjct 320695 GTTGGGTTAGTGACTAGGGTGAAGTCGTAACAAGGTAGCTGTAGGTGAACCTGCGGCTGG 320754
Query 1490 ATTACCTCCTTT-AGG 1504
|||||||||||| |||
Sbjct 320755 ATTACCTCCTTTTAGG 320770
>Ehrlichia ruminantium strain Nonile chromosome, complete genome
Sequence ID: CP040117.1 Length: 1506425
Range 1: 324269 to 325777
Score:1520 bits(823), Expect:0.0,
Identities:1289/1516(85%), Gaps:23/1516(1%), Strand: Plus/Plus
Query 5 AACTTAAGAGTTTGATCCTGGCTCAGAACAAACGCTGGCGGCAGGCTTAACACATGCAAG 64
||||| ||||||||||||||||||||||| ||||||||||||| ||||||||||||||||
Sbjct 324269 AACTTGAGAGTTTGATCCTGGCTCAGAACGAACGCTGGCGGCAAGCTTAACACATGCAAG 324328
Query 65 TCGAACG---AGTTTATAATTTAGCTT--GCTA-AATTAT-GGCTAGTGGCAGACGGATG 117
||||||| || |||| | |||||| |||| | ||| | ||||||||||||| ||
Sbjct 324329 TCGAACGGACAG-TTAT-TTATAGCTTCGGCTATGAGTATCTGTTAGTGGCAGACGGGTG 324386
Query 118 AGTAACACGTAGGAATTTACCCAGTAGTATGGAATAGTCACTAGAAATAGTGAATAATAC 177
||||| ||||||||| | || ||||||||||||||| | ||||||| | ||||||
Sbjct 324387 AGTAATGCGTAGGAATCTGCCTAGTAGTATGGAATAGCTATTAGAAATGATAGGTAATAC 324446
Query 178 CATATACGCTCCACGGAGAAAAGATTTATCGCTATTGGATAAGCCTGCGTTAGATTAGTT 237
|||| | | ||| | ||||||||||||||||| ||| ||||| ||||||||||| |
Sbjct 324447 TGTATAATCCCTGCGGGGGAAAGATTTATCGCTATTAGATGAGCCTACGTTAGATTAGCT 324506
Query 238 AGTTGGTAGAGTAATGGCCTACCAAGACGATGATCTATAGCTGGTCTAAGAGGACGATCA 297
|||||||| |||||||| ||||||| | |||||||||||||||||| ||||||||||||
Sbjct 324507 AGTTGGTAAGGTAATGGCTTACCAAGGCAATGATCTATAGCTGGTCTGAGAGGACGATCA 324566
Query 298 GCCATACTGGAATTGAGATACGGTCCAGACTCCTACGGGAGGCAGCAGTGAGGAATATTG 357
|||| ||||||| ||||||||||||||||||||||||||||||||||||| |||||||||
Sbjct 324567 GCCACACTGGAACTGAGATACGGTCCAGACTCCTACGGGAGGCAGCAGTGGGGAATATTG 324626
Query 358 GACAATGGGCGAAAGCCTGATCCAGCCATGCCGCATGAGTGATGAAGGTTTTAGAATTGT 417
|||||||||||||||||||||||||| ||||||| ||||||| ||||| || | ||||
Sbjct 324627 GACAATGGGCGAAAGCCTGATCCAGCTATGCCGCGTGAGTGAAGAAGGCCTTCGGGTTGT 324686
Query 418 AAAGCTCTTTTAGCAGAGAAGATAATGACGTTATCTGCAGAAGAAGTCCTGGCTAACTCC 477
||| |||||||| || ||||||||||||| || || |||| |||||| ||| ||||||
Sbjct 324687 AAAACTCTTTTAATAGGGAAGATAATGACGGTACCTATAGAAAAAGTCCCGGCAAACTCC 324746
Query 478 GTGCCAGCAGCCGCGGTAATACGGAGAGGGCTAGCGTTGTTCGAAATTATTGGGCGTAAA 537
|||||||||||||||||||||||||| |||| ||||||||||| ||||||||||||||||
Sbjct 324747 GTGCCAGCAGCCGCGGTAATACGGAGGGGGCAAGCGTTGTTCGGAATTATTGGGCGTAAA 324806
Query 538 GAGTACGCAGGTGGT-TATGTAAGTTATTTGTGAAAGCCCTAAGCTTAACTTAGGAATTG 596
| | ||| |||||| || |||||||| |||||| || ||||| ||||| ||| ||
Sbjct 324807 GGGCACGTAGGTGGACTA-GTAAGTTAAAAGTGAAATACCAAAGCTCAACTTTGGAGCTG 324865
Query 597 CAATTAATACTGCATA-ACTTGAATATGAAAGAGGATAGCAGAATTTCTAGTGTAGCGGT 655
| |||||||||| || ||| || || |||||||||| ||||| ||||||||| |||
Sbjct 324866 CTTTTAATACTGC-TAGACTAGAGGTCGAGAGAGGATAGCGGAATTCCTAGTGTAGAGGT 324924
Query 656 AAAATGCGTAGATATTAGAAAGAATACCAACAGCGAAGGCAGCTATCTGGTTCATTATTG 715
|||| |||||||||||| | ||| ||| |||||||| ||||||||| || || ||
Sbjct 324925 GAAATTCGTAGATATTAGGAGGAACACCGGTGGCGAAGGCGGCTATCTGGCTCGATACTG 324984
Query 716 ACACTGAGGTACGAAAGCATGGGGAGCAAACAGGATTAGATACCCTGGTAGTCCATGCTG 775
|||||||||| ||||||| |||||||||||||||||||||||||||||||||||| ||||
Sbjct 324985 ACACTGAGGTGCGAAAGCGTGGGGAGCAAACAGGATTAGATACCCTGGTAGTCCACGCTG 325044
Query 776 TAAACGTTGAGTGCTAAATGTGGGAATTTTGATTTCCGTATTGTAGTTAACACGATAAGC 835
|||||| ||||||||||||||| | ||||| || | ||||||||| |||| || |||||
Sbjct 325045 TAAACGATGAGTGCTAAATGTGAGGATTTT-ATCTTTGTATTGTAGCTAACGCGTTAAGC 325103
Query 836 ACTCCGCCTGGGGACTACGATCGCAAGATTAAAACTCAAAGGAATTGACGGGGACTCGCA 895
||||||||||||||||||| |||||||| |||||||||||||||||||||||||| ||||
Sbjct 325104 ACTCCGCCTGGGGACTACGGTCGCAAGACTAAAACTCAAAGGAATTGACGGGGACCCGCA 325163
Query 896 CAAGCGGTGGAGCATGTGGTTTAATTCGATGCACCGCGAAGAACCTTACCACTTCTTGAC 955
||||||||||||||||||||||||||||||||| |||||| ||||||||||||| |||||
Sbjct 325164 CAAGCGGTGGAGCATGTGGTTTAATTCGATGCAACGCGAAAAACCTTACCACTTTTTGAC 325223
Query 956 ATTGAGGTTATATCCTTCCGAAAGGAAGGAGTCAGTTCGGCTGGACCTTA-ACAGGTGTT 1014
|| |||| ||||| | || || ||||||||||||||||||||||| ||||||| |
Sbjct 325224 ATGAAGGTCGTATCCCTTTTAACCGAGGGAGTCAGTTCGGCTGGACCTTACACAGGTGCT 325283
Query 1015 GCATGGCTGTCGTCAGCTCGTGTCGTAAGATGTTGGGTTAAGTCCCGTAACGAGCGCAAC 1074
|||||||||||||||||||||||||| |||||||||||||||||||| ||||||||||||
Sbjct 325284 GCATGGCTGTCGTCAGCTCGTGTCGTGAGATGTTGGGTTAAGTCCCGCAACGAGCGCAAC 325343
Query 1075 CCTCATTTTTAGTTGCTA-CTGGTT-TACCAGGCACTCTaaaaaaaCTGTCAGTAATAAA 1132
|||||| |||||| | | | ||| | | |||||||||| |||||| |||| |||||
Sbjct 325344 CCTCATCCTTAGTTACCAACAGGTAATGCTGGGCACTCTAAGGAAACTGCCAGTGATAAA 325403
Query 1133 CTGAAGGAAGGAGAGGACGATGTCAAGTCATCATGGCCCTTATGAAGTGGGCTACACACG 1192
||| ||||||| | ||| |||||||||||| || ||||||||| ||||||||||||||
Sbjct 325404 CTGGAGGAAGGTGGGGATGATGTCAAGTCAGCACGGCCCTTATAGGGTGGGCTACACACG 325463
Query 1193 TGCTACAATGGCAACTACAATGAGCG-GCAAAACCGTGAGGTGGAGCAAATCTCTAAAAG 1251
||||||||||||||||||||| || || | |||| ||||| ||| |||| |||||
Sbjct 325464 TGCTACAATGGCAACTACAAT-AGGTTGCGAGACCGCGAGGTTTAGCTAATCCAAAAAAG 325522
Query 1252 TTGTCTCAGTTCAGATTGCTCTCTGCAACTCGAGAGCATGAAGTTGGAATCGCTAGTAAT 1311
|||||||||||| ||||| ||||||||||||||||||||||||| |||||||||||||||
Sbjct 325523 TTGTCTCAGTTCGGATTGTTCTCTGCAACTCGAGAGCATGAAGTCGGAATCGCTAGTAAT 325582
Query 1312 CGCAAATCAGCATGTTGCGGTGAATACGTTCTCGAGTCTTGTACACACTGCCCGTCACGC 1371
|| |||| |||| ||||||||||||||||| |||||||||||||||||||||||||
Sbjct 325583 CGTGGATCATCATGCCACGGTGAATACGTTCTCGGGTCTTGTACACACTGCCCGTCACGC 325642
Query 1372 CATGGAAGTTGATCTTACC-CGAAGATAACAGACTAACCGTAAGGAGGTAGTTATCTAAG 1430
||||| | ||| |||| | ||||| | ||||||||||||| | || || ||||
Sbjct 325643 CATGGGAATTGG-CTTAACTCGAAGCTGGTGTGCTAACCGTAAGGAAGCAGCCATTTAAG 325701
Query 1431 GT-GGATTGATGACTGGGGTGAAGTCGTAACAAGGTAGCTGTAGGAGAACCTGTGGCTGG 1489
|| || || ||||| ||||||||||||||||||||||||||||| ||||||| ||||||
Sbjct 325702 GTTGGGTTAGTGACTAGGGTGAAGTCGTAACAAGGTAGCTGTAGGTGAACCTGCGGCTGG 325761
Query 1490 ATTACCTCCTTT-AGG 1504
|||||||||||| |||
Sbjct 325762 ATTACCTCCTTTTAGG 325777
>Ehrlichia ruminantium strain Springbokfontein1 chromosome, complete genome
Sequence ID: CP040116.1 Length: 1505693
Range 1: 324255 to 325763
Score:1520 bits(823), Expect:0.0,
Identities:1289/1516(85%), Gaps:23/1516(1%), Strand: Plus/Plus
Query 5 AACTTAAGAGTTTGATCCTGGCTCAGAACAAACGCTGGCGGCAGGCTTAACACATGCAAG 64
||||| ||||||||||||||||||||||| ||||||||||||| ||||||||||||||||
Sbjct 324255 AACTTGAGAGTTTGATCCTGGCTCAGAACGAACGCTGGCGGCAAGCTTAACACATGCAAG 324314
Query 65 TCGAACG---AGTTTATAATTTAGCTT--GCTA-AATTAT-GGCTAGTGGCAGACGGATG 117
||||||| || |||| | |||||| |||| | ||| | ||||||||||||| ||
Sbjct 324315 TCGAACGGACAG-TTAT-TTATAGCTTCGGCTATGAGTATCTGTTAGTGGCAGACGGGTG 324372
Query 118 AGTAACACGTAGGAATTTACCCAGTAGTATGGAATAGTCACTAGAAATAGTGAATAATAC 177
||||| ||||||||| | || ||||||||||||||| | ||||||| | ||||||
Sbjct 324373 AGTAATGCGTAGGAATCTGCCTAGTAGTATGGAATAGCTATTAGAAATGATAGGTAATAC 324432
Query 178 CATATACGCTCCACGGAGAAAAGATTTATCGCTATTGGATAAGCCTGCGTTAGATTAGTT 237
|||| | | ||| | ||||||||||||||||| ||| ||||| ||||||||||| |
Sbjct 324433 TGTATAATCCCTGCGGGGGAAAGATTTATCGCTATTAGATGAGCCTACGTTAGATTAGCT 324492
Query 238 AGTTGGTAGAGTAATGGCCTACCAAGACGATGATCTATAGCTGGTCTAAGAGGACGATCA 297
|||||||| |||||||| ||||||| | |||||||||||||||||| ||||||||||||
Sbjct 324493 AGTTGGTAAGGTAATGGCTTACCAAGGCAATGATCTATAGCTGGTCTGAGAGGACGATCA 324552
Query 298 GCCATACTGGAATTGAGATACGGTCCAGACTCCTACGGGAGGCAGCAGTGAGGAATATTG 357
|||| ||||||| ||||||||||||||||||||||||||||||||||||| |||||||||
Sbjct 324553 GCCACACTGGAACTGAGATACGGTCCAGACTCCTACGGGAGGCAGCAGTGGGGAATATTG 324612
Query 358 GACAATGGGCGAAAGCCTGATCCAGCCATGCCGCATGAGTGATGAAGGTTTTAGAATTGT 417
|||||||||||||||||||||||||| ||||||| ||||||| ||||| || | ||||
Sbjct 324613 GACAATGGGCGAAAGCCTGATCCAGCTATGCCGCGTGAGTGAAGAAGGCCTTCGGGTTGT 324672
Query 418 AAAGCTCTTTTAGCAGAGAAGATAATGACGTTATCTGCAGAAGAAGTCCTGGCTAACTCC 477
||| |||||||| || ||||||||||||| || || |||| |||||| ||| ||||||
Sbjct 324673 AAAACTCTTTTAATAGGGAAGATAATGACGGTACCTATAGAAAAAGTCCCGGCAAACTCC 324732
Query 478 GTGCCAGCAGCCGCGGTAATACGGAGAGGGCTAGCGTTGTTCGAAATTATTGGGCGTAAA 537
|||||||||||||||||||||||||| |||| ||||||||||| ||||||||||||||||
Sbjct 324733 GTGCCAGCAGCCGCGGTAATACGGAGGGGGCAAGCGTTGTTCGGAATTATTGGGCGTAAA 324792
Query 538 GAGTACGCAGGTGGT-TATGTAAGTTATTTGTGAAAGCCCTAAGCTTAACTTAGGAATTG 596
| | ||| |||||| || |||||||| |||||| || ||||| ||||| ||| ||
Sbjct 324793 GGGCACGTAGGTGGACTA-GTAAGTTAAAAGTGAAATACCAAAGCTCAACTTTGGAGCTG 324851
Query 597 CAATTAATACTGCATA-ACTTGAATATGAAAGAGGATAGCAGAATTTCTAGTGTAGCGGT 655
| |||||||||| || ||| || || |||||||||| ||||| ||||||||| |||
Sbjct 324852 CTTTTAATACTGC-TAGACTAGAGGTCGAGAGAGGATAGCGGAATTCCTAGTGTAGAGGT 324910
Query 656 AAAATGCGTAGATATTAGAAAGAATACCAACAGCGAAGGCAGCTATCTGGTTCATTATTG 715
|||| |||||||||||| | ||| ||| |||||||| ||||||||| || || ||
Sbjct 324911 GAAATTCGTAGATATTAGGAGGAACACCGGTGGCGAAGGCGGCTATCTGGCTCGATACTG 324970
Query 716 ACACTGAGGTACGAAAGCATGGGGAGCAAACAGGATTAGATACCCTGGTAGTCCATGCTG 775
|||||||||| ||||||| |||||||||||||||||||||||||||||||||||| ||||
Sbjct 324971 ACACTGAGGTGCGAAAGCGTGGGGAGCAAACAGGATTAGATACCCTGGTAGTCCACGCTG 325030
Query 776 TAAACGTTGAGTGCTAAATGTGGGAATTTTGATTTCCGTATTGTAGTTAACACGATAAGC 835
|||||| ||||||||||||||| | ||||| || | ||||||||| |||| || |||||
Sbjct 325031 TAAACGATGAGTGCTAAATGTGAGGATTTT-ATCTTTGTATTGTAGCTAACGCGTTAAGC 325089
Query 836 ACTCCGCCTGGGGACTACGATCGCAAGATTAAAACTCAAAGGAATTGACGGGGACTCGCA 895
||||||||||||||||||| |||||||| |||||||||||||||||||||||||| ||||
Sbjct 325090 ACTCCGCCTGGGGACTACGGTCGCAAGACTAAAACTCAAAGGAATTGACGGGGACCCGCA 325149
Query 896 CAAGCGGTGGAGCATGTGGTTTAATTCGATGCACCGCGAAGAACCTTACCACTTCTTGAC 955
||||||||||||||||||||||||||||||||| |||||| ||||||||||||| |||||
Sbjct 325150 CAAGCGGTGGAGCATGTGGTTTAATTCGATGCAACGCGAAAAACCTTACCACTTTTTGAC 325209
Query 956 ATTGAGGTTATATCCTTCCGAAAGGAAGGAGTCAGTTCGGCTGGACCTTA-ACAGGTGTT 1014
|| |||| ||||| | || || ||||||||||||||||||||||| ||||||| |
Sbjct 325210 ATGAAGGTCGTATCCCTTTTAACCGAGGGAGTCAGTTCGGCTGGACCTTACACAGGTGCT 325269
Query 1015 GCATGGCTGTCGTCAGCTCGTGTCGTAAGATGTTGGGTTAAGTCCCGTAACGAGCGCAAC 1074
|||||||||||||||||||||||||| |||||||||||||||||||| ||||||||||||
Sbjct 325270 GCATGGCTGTCGTCAGCTCGTGTCGTGAGATGTTGGGTTAAGTCCCGCAACGAGCGCAAC 325329
Query 1075 CCTCATTTTTAGTTGCTA-CTGGTT-TACCAGGCACTCTaaaaaaaCTGTCAGTAATAAA 1132
|||||| |||||| | | | ||| | | |||||||||| |||||| |||| |||||
Sbjct 325330 CCTCATCCTTAGTTACCAACAGGTAATGCTGGGCACTCTAAGGAAACTGCCAGTGATAAA 325389
Query 1133 CTGAAGGAAGGAGAGGACGATGTCAAGTCATCATGGCCCTTATGAAGTGGGCTACACACG 1192
||| ||||||| | ||| |||||||||||| || ||||||||| ||||||||||||||
Sbjct 325390 CTGGAGGAAGGTGGGGATGATGTCAAGTCAGCACGGCCCTTATAGGGTGGGCTACACACG 325449
Query 1193 TGCTACAATGGCAACTACAATGAGCG-GCAAAACCGTGAGGTGGAGCAAATCTCTAAAAG 1251
||||||||||||||||||||| || || | |||| ||||| ||| |||| |||||
Sbjct 325450 TGCTACAATGGCAACTACAAT-AGGTTGCGAGACCGCGAGGTTTAGCTAATCCAAAAAAG 325508
Query 1252 TTGTCTCAGTTCAGATTGCTCTCTGCAACTCGAGAGCATGAAGTTGGAATCGCTAGTAAT 1311
|||||||||||| ||||| ||||||||||||||||||||||||| |||||||||||||||
Sbjct 325509 TTGTCTCAGTTCGGATTGTTCTCTGCAACTCGAGAGCATGAAGTCGGAATCGCTAGTAAT 325568
Query 1312 CGCAAATCAGCATGTTGCGGTGAATACGTTCTCGAGTCTTGTACACACTGCCCGTCACGC 1371
|| |||| |||| ||||||||||||||||| |||||||||||||||||||||||||
Sbjct 325569 CGTGGATCATCATGCCACGGTGAATACGTTCTCGGGTCTTGTACACACTGCCCGTCACGC 325628
Query 1372 CATGGAAGTTGATCTTACC-CGAAGATAACAGACTAACCGTAAGGAGGTAGTTATCTAAG 1430
||||| | ||| |||| | ||||| | ||||||||||||| | || || ||||
Sbjct 325629 CATGGGAATTGG-CTTAACTCGAAGCTGGTGTGCTAACCGTAAGGAAGCAGCCATTTAAG 325687
Query 1431 GT-GGATTGATGACTGGGGTGAAGTCGTAACAAGGTAGCTGTAGGAGAACCTGTGGCTGG 1489
|| || || ||||| ||||||||||||||||||||||||||||| ||||||| ||||||
Sbjct 325688 GTTGGGTTAGTGACTAGGGTGAAGTCGTAACAAGGTAGCTGTAGGTGAACCTGCGGCTGG 325747
Query 1490 ATTACCTCCTTT-AGG 1504
|||||||||||| |||
Sbjct 325748 ATTACCTCCTTTTAGG 325763
>Ehrlichia ruminantium strain Springbokfontein2 chromosome
Sequence ID: CP040115.1 Length: 1485262
Range 1: 319475 to 320983
Score:1520 bits(823), Expect:0.0,
Identities:1289/1516(85%), Gaps:23/1516(1%), Strand: Plus/Plus
Query 5 AACTTAAGAGTTTGATCCTGGCTCAGAACAAACGCTGGCGGCAGGCTTAACACATGCAAG 64
||||| ||||||||||||||||||||||| ||||||||||||| ||||||||||||||||
Sbjct 319475 AACTTGAGAGTTTGATCCTGGCTCAGAACGAACGCTGGCGGCAAGCTTAACACATGCAAG 319534
Query 65 TCGAACG---AGTTTATAATTTAGCTT--GCTA-AATTAT-GGCTAGTGGCAGACGGATG 117
||||||| || |||| | |||||| |||| | ||| | ||||||||||||| ||
Sbjct 319535 TCGAACGGACAG-TTAT-TTATAGCTTCGGCTATGAGTATCTGTTAGTGGCAGACGGGTG 319592
Query 118 AGTAACACGTAGGAATTTACCCAGTAGTATGGAATAGTCACTAGAAATAGTGAATAATAC 177
||||| ||||||||| | || ||||||||||||||| | ||||||| | ||||||
Sbjct 319593 AGTAATGCGTAGGAATCTGCCTAGTAGTATGGAATAGCTATTAGAAATGATAGGTAATAC 319652
Query 178 CATATACGCTCCACGGAGAAAAGATTTATCGCTATTGGATAAGCCTGCGTTAGATTAGTT 237
|||| | | ||| | ||||||||||||||||| ||| ||||| ||||||||||| |
Sbjct 319653 TGTATAATCCCTGCGGGGGAAAGATTTATCGCTATTAGATGAGCCTACGTTAGATTAGCT 319712
Query 238 AGTTGGTAGAGTAATGGCCTACCAAGACGATGATCTATAGCTGGTCTAAGAGGACGATCA 297
|||||||| |||||||| ||||||| | |||||||||||||||||| ||||||||||||
Sbjct 319713 AGTTGGTAAGGTAATGGCTTACCAAGGCAATGATCTATAGCTGGTCTGAGAGGACGATCA 319772
Query 298 GCCATACTGGAATTGAGATACGGTCCAGACTCCTACGGGAGGCAGCAGTGAGGAATATTG 357
|||| ||||||| ||||||||||||||||||||||||||||||||||||| |||||||||
Sbjct 319773 GCCACACTGGAACTGAGATACGGTCCAGACTCCTACGGGAGGCAGCAGTGGGGAATATTG 319832
Query 358 GACAATGGGCGAAAGCCTGATCCAGCCATGCCGCATGAGTGATGAAGGTTTTAGAATTGT 417
|||||||||||||||||||||||||| ||||||| ||||||| ||||| || | ||||
Sbjct 319833 GACAATGGGCGAAAGCCTGATCCAGCTATGCCGCGTGAGTGAAGAAGGCCTTCGGGTTGT 319892
Query 418 AAAGCTCTTTTAGCAGAGAAGATAATGACGTTATCTGCAGAAGAAGTCCTGGCTAACTCC 477
||| |||||||| || ||||||||||||| || || |||| |||||| ||| ||||||
Sbjct 319893 AAAACTCTTTTAATAGGGAAGATAATGACGGTACCTATAGAAAAAGTCCCGGCAAACTCC 319952
Query 478 GTGCCAGCAGCCGCGGTAATACGGAGAGGGCTAGCGTTGTTCGAAATTATTGGGCGTAAA 537
|||||||||||||||||||||||||| |||| ||||||||||| ||||||||||||||||
Sbjct 319953 GTGCCAGCAGCCGCGGTAATACGGAGGGGGCAAGCGTTGTTCGGAATTATTGGGCGTAAA 320012
Query 538 GAGTACGCAGGTGGT-TATGTAAGTTATTTGTGAAAGCCCTAAGCTTAACTTAGGAATTG 596
| | ||| |||||| || |||||||| |||||| || ||||| ||||| ||| ||
Sbjct 320013 GGGCACGTAGGTGGACTA-GTAAGTTAAAAGTGAAATACCAAAGCTCAACTTTGGAGCTG 320071
Query 597 CAATTAATACTGCATA-ACTTGAATATGAAAGAGGATAGCAGAATTTCTAGTGTAGCGGT 655
| |||||||||| || ||| || || |||||||||| ||||| ||||||||| |||
Sbjct 320072 CTTTTAATACTGC-TAGACTAGAGGTCGAGAGAGGATAGCGGAATTCCTAGTGTAGAGGT 320130
Query 656 AAAATGCGTAGATATTAGAAAGAATACCAACAGCGAAGGCAGCTATCTGGTTCATTATTG 715
|||| |||||||||||| | ||| ||| |||||||| ||||||||| || || ||
Sbjct 320131 GAAATTCGTAGATATTAGGAGGAACACCGGTGGCGAAGGCGGCTATCTGGCTCGATACTG 320190
Query 716 ACACTGAGGTACGAAAGCATGGGGAGCAAACAGGATTAGATACCCTGGTAGTCCATGCTG 775
|||||||||| ||||||| |||||||||||||||||||||||||||||||||||| ||||
Sbjct 320191 ACACTGAGGTGCGAAAGCGTGGGGAGCAAACAGGATTAGATACCCTGGTAGTCCACGCTG 320250
Query 776 TAAACGTTGAGTGCTAAATGTGGGAATTTTGATTTCCGTATTGTAGTTAACACGATAAGC 835
|||||| ||||||||||||||| | ||||| || | ||||||||| |||| || |||||
Sbjct 320251 TAAACGATGAGTGCTAAATGTGAGGATTTT-ATCTTTGTATTGTAGCTAACGCGTTAAGC 320309
Query 836 ACTCCGCCTGGGGACTACGATCGCAAGATTAAAACTCAAAGGAATTGACGGGGACTCGCA 895
||||||||||||||||||| |||||||| |||||||||||||||||||||||||| ||||
Sbjct 320310 ACTCCGCCTGGGGACTACGGTCGCAAGACTAAAACTCAAAGGAATTGACGGGGACCCGCA 320369
Query 896 CAAGCGGTGGAGCATGTGGTTTAATTCGATGCACCGCGAAGAACCTTACCACTTCTTGAC 955
||||||||||||||||||||||||||||||||| |||||| ||||||||||||| |||||
Sbjct 320370 CAAGCGGTGGAGCATGTGGTTTAATTCGATGCAACGCGAAAAACCTTACCACTTTTTGAC 320429
Query 956 ATTGAGGTTATATCCTTCCGAAAGGAAGGAGTCAGTTCGGCTGGACCTTA-ACAGGTGTT 1014
|| |||| ||||| | || || ||||||||||||||||||||||| ||||||| |
Sbjct 320430 ATGAAGGTCGTATCCCTTTTAACCGAGGGAGTCAGTTCGGCTGGACCTTACACAGGTGCT 320489
Query 1015 GCATGGCTGTCGTCAGCTCGTGTCGTAAGATGTTGGGTTAAGTCCCGTAACGAGCGCAAC 1074
|||||||||||||||||||||||||| |||||||||||||||||||| ||||||||||||
Sbjct 320490 GCATGGCTGTCGTCAGCTCGTGTCGTGAGATGTTGGGTTAAGTCCCGCAACGAGCGCAAC 320549
Query 1075 CCTCATTTTTAGTTGCTA-CTGGTT-TACCAGGCACTCTaaaaaaaCTGTCAGTAATAAA 1132
|||||| |||||| | | | ||| | | |||||||||| |||||| |||| |||||
Sbjct 320550 CCTCATCCTTAGTTACCAACAGGTAATGCTGGGCACTCTAAGGAAACTGCCAGTGATAAA 320609
Query 1133 CTGAAGGAAGGAGAGGACGATGTCAAGTCATCATGGCCCTTATGAAGTGGGCTACACACG 1192
||| ||||||| | ||| |||||||||||| || ||||||||| ||||||||||||||
Sbjct 320610 CTGGAGGAAGGTGGGGATGATGTCAAGTCAGCACGGCCCTTATAGGGTGGGCTACACACG 320669
Query 1193 TGCTACAATGGCAACTACAATGAGCG-GCAAAACCGTGAGGTGGAGCAAATCTCTAAAAG 1251
||||||||||||||||||||| || || | |||| ||||| ||| |||| |||||
Sbjct 320670 TGCTACAATGGCAACTACAAT-AGGTTGCGAGACCGCGAGGTTTAGCTAATCCAAAAAAG 320728
Query 1252 TTGTCTCAGTTCAGATTGCTCTCTGCAACTCGAGAGCATGAAGTTGGAATCGCTAGTAAT 1311
|||||||||||| ||||| ||||||||||||||||||||||||| |||||||||||||||
Sbjct 320729 TTGTCTCAGTTCGGATTGTTCTCTGCAACTCGAGAGCATGAAGTCGGAATCGCTAGTAAT 320788
[truncated: 6,524 more rows]
