# Supplementary material for: The microbiome of a Pacific moon jellyfish Aurelia coerulea
Source: PLoS One. 2024 Apr 18;19(4):e0298002. doi: 10.1371/journal.pone.0298002 (PMC11025843; doi:10.1371/journal.pone.0298002)
Supplement: S3 File — (TXT) [file pone.0298002.s003.txt]

(Bacillus_hominis:0.5390065445,(((Aurelia_Mollicutes_bin3.5:0.5105034332,Spiroplasma_holothuricola:0.6035115690)100:0.3657974588,(((((((((((Mesoplasma_florum_L1:0.0079968379,((Mesoplasma_entomophilum:0.0018852263,Mesoplasma_coleopterae:0.0056055108)85:0.0020747324,Mesoplasma_tabanidae:0.0079603626)51:0.0008382115)73:0.0046975297,Entomoplasma_melaleucae:0.0216551782)80:0.0083299243,Mesoplasma_chauliocola:0.0098426920)100:0.0627846022,((((Mycoplasma_capricolum_subsp:0.0067519479,Mycoplasma_leachii_99-014-6:0.0048691402)100:0.0104813104,Mycoplasma_feriruminatoris:0.0102817604)64:0.0035546603,Mycoplasma_mycoides_subsp:0.0022283040)100:0.0379760621,((Mycoplasma_yeatsii_GM274B:0.0008475760,Mycoplasma_cottewii:0.0034828666)100:0.0239570307,Mycoplasma_putrefaciens:0.0309931856)96:0.0220128612)100:0.0515626629)83:0.0188245416,Mesoplasma_syrphidae:0.0570733026)77:0.0194823705,((Williamsoniiplasma_luminosum:0.0651994448,Williamsoniiplasma_somnilux:0.0678202341)56:0.0170832570,Entomoplasma_freundtii:0.1201445653)79:0.0195813688)84:0.0236799773,Mesoplasma_lactucae_ATCC_49193:0.1245992382)100:0.0473216075,((((((Spiroplasma_taiwanense_CT-1:0.0437047389,((Spiroplasma_turonicum:0.0245645686,Spiroplasma_corruscae:0.0352633548)72:0.0133999118,Spiroplasma_litorale:0.0325185458)100:0.0778900970)81:0.0128430752,(((Spiroplasma_diminutum_CUAS-1:0.0204977128,Spiroplasma_monobiae_MQ-1:0.0168594108)83:0.0052461836,Spiroplasma_floricola_23-6:0.0144970077)54:0.0043563739,Spiroplasma_cantharicola:0.0214483639)91:0.0094360154)87:0.0195139255,((Spiroplasma_apis_B31:0.0489300590,Spiroplasma_chinense:0.0262556397)47:0.0065277203,(Spiroplasma_helicoides:0.0500961881,(Spiroplasma_gladiatoris:0.0212653292,Spiroplasma_tabanidicola:0.0249245215)100:0.0312477934)100:0.0306827604)40:0.0027959995)39:0.0075927225,Spiroplasma_culicicola_AES-1:0.0217169246)87:0.0196094329,Spiroplasma_clarkii:0.0682484227)100:0.0607861820,(Spiroplasma_sabaudiense_Ar-1343:0.0284396184,Spiroplasma_alleghenense:0.0287232204)100:0.0700236952)53:0.0216837737)100:0.1051620073,(((Spiroplasma_chrysopicola_DF-1:0.0070663167,Spiroplasma_syrphidicola_EA-1:0.0004844442)100:0.0537794434,(((Spiroplasma_kunkelii_CR2-3x:0.0133517031,Spiroplasma_phoeniceum_P40:0.0062525365)96:0.0049075303,(Spiroplasma_citri:0.0081611239,Spiroplasma_melliferum:0.0012641042)98:0.0027081592)100:0.0251059500,(Spiroplasma_poulsonii:0.0113845223,Spiroplasma_endosymbiont_of_Phyllotreta_cruciferae:0.0169689802)94:0.0106383875)100:0.0352744177)100:0.0346314693,((Spiroplasma_mirum_ATCC_29335:0.0000026079,Spiroplasma_atrichopogonis:0.0000026079)100:0.0144374247,Spiroplasma_eriocheiris:0.0054377179)100:0.0486323861)100:0.0958196930)97:0.0429871301,Spiroplasma_endosymbiont_of_Nebria_riversi:0.3142434206)83:0.0282588626,Spiroplasma_platyhelix_PALS-1:0.3774831307)51:0.0198572448)91:0.0499705374,(((Mesomycoplasma_mobile_163K:0.2454013692,((((((((Mycoplasma_crocodyli_MP145:0.0827396058,(Mycoplasmopsis_anatis:0.0180404476,Mycoplasma_anserisalpingitidis:0.0107421998)100:0.0777435152)99:0.0305758458,((((Mycoplasmopsis_cynos_C142:0.0411181407,Mycoplasmopsis_bovirhinis:0.0650855290)53:0.0079154718,(Mycoplasmopsis_canis:0.0166090571,Mycoplasmopsis_edwardii:0.0144513749)91:0.0107718516)100:0.0316316109,Mycoplasmopsis_felis:0.0830635766)100:0.0269476000,((Mycoplasma_nasistruthionis:0.0896818198,Mycoplasmopsis_gallinacea:0.0719958208)89:0.0187105925,(Mycoplasmopsis_glycophila:0.0322153744,Mycoplasmopsis_gallopavonis:0.0357943952)100:0.0339236993)48:0.0100849807)72:0.0118748092)65:0.0128455830,(Mycoplasmopsis_citelli:0.0302429445,Mycoplasmopsis_columboralis:0.0357467755)100:0.0779421784)75:0.0133343993,Mycoplasmopsis_synoviae:0.1536876249)99:0.0306703890,(((Mycoplasmopsis_fermentans_M64:0.0170283660,Mycoplasmopsis_caviae:0.0216788371)100:0.0626448148,(((Mycoplasmopsis_californica:0.0429018282,Mycoplasmopsis_bovigenitalium:0.0625914896)47:0.0132738023,(Mycoplasmopsis_phocirhinis:0.0471691156,Mycoplasma_miroungigenitalium:0.0437116556)41:0.0130718276)100:0.0756605239,((Mycoplasmopsis_columbina:0.0426946186,Mycoplasmopsis_columbinasalis:0.0966284453)53:0.0121278784,Mycoplasmopsis_meleagridis:0.0806239613)100:0.0318514017)98:0.0232327020)47:0.0136588906,(Mycoplasma_tauri:0.0987591474,Mycoplasmopsis_maculosa:0.0590448465)100:0.0365357089)100:0.0524384484)100:0.0398325397,Mycoplasmopsis_equigenitalium:0.1953589428)98:0.0337448217,Mycoplasmopsis_pulmonis:0.1867730840)95:0.0284191183,(((((Mesomycoplasma_conjunctivae:0.0873239216,Mesomycoplasma_bovoculi_M165-69:0.0995198615)76:0.0329660091,(Mesomycoplasma_hyopneumoniae_168-L:0.0303599123,(Mesomycoplasma_flocculare_ATCC_27399:0.0346026211,Mesomycoplasma_dispar:0.0296216427)51:0.0127055065)100:0.1237270882)100:0.1079246764,Mesomycoplasma_neurolyticum:0.1358842598)86:0.0364701378,Mycoplasma_iguanae:0.1497349792)80:0.0282443650,((((((((Metamycoplasma_canadense:0.0263874121,Mycoplasmopsis_arginini:0.0236910145)55:0.0087834758,Metamycoplasma_alkalescens:0.0625367161)99:0.0205363376,Metamycoplasma_phocicerebrale:0.0487414886)100:0.0442634543,((_Mycoplasma__phocidae:0.0177618624,Mycoplasma_phocoeninasale:0.0117920989)100:0.0494259063,Mycoplasma_struthionis:0.0570169649)94:0.0190872481)80:0.0159704130,(Metamycoplasma_cloacale:0.0489277859,Metamycoplasma_anseris:0.0291607114)100:0.0318312135)70:0.0126199008,((Metamycoplasma_hyosynoviae:0.0750924921,Metamycoplasma_orale:0.1133722842)48:0.0202711652,Metamycoplasma_salivarium:0.0756915612)97:0.0364892701)45:0.0123929747,Metamycoplasma_arthritidis:0.0727426244)100:0.0985688893,(Mycoplasma_phocoenae:0.0734650377,Mycoplasma_miroungirhinis:0.0750730458)100:0.0655231824)100:0.0854280650)50:0.0131427208)85:0.0404388486)100:0.1741102044,Candidatus_Hepatoplasma_crinochetorum_Av:0.5510118820)51:0.0395039786,((((Malacoplasma_penetrans_HF-2:0.1160321615,Malacoplasma_iowae:0.0978825543)100:0.0990607387,((Ureaplasma_parvum_serovar_3_str:0.0165229283,Ureaplasma_urealyticum_serovar_10_str:0.0093529401)100:0.0508229232,Ureaplasma_diversum:0.0627092846)100:0.2052119147)80:0.0396872629,((Mycoplasmoides_genitalium_G37:0.0740594601,Mycoplasmoides_pneumoniae:0.0552245765)100:0.2581402810,(Mycoplasmoides_gallisepticum_VA94_7994-1-7P:0.0131944709,Mycoplasma_tullyi:0.0057633539)100:0.1479046664)100:0.1219848779)97:0.0552778174,(((Mycoplasma_haemofelis_str:0.0134199400,Mycoplasma_haemocanis_str:0.0125418049)100:0.2676702674,(((Mycoplasma_suis_KI3806:0.0784836248,Mycoplasma_parvum_str:0.0653292099)100:0.1069902333,Candidatus_Mycoplasma_haemolamae_str:0.1248505416)50:0.0356693108,(Mycoplasma_wenyonii_str:0.0530068117,Mycoplasma_ovis_str:0.0799881467)100:0.1167646608)100:0.4338719827)100:0.1791737948,Mycoplasmoides_fastidiosum:0.2406019191)100:0.1226494038)100:0.1179338737)72:0.0311354688)100:0.0994084977,((((((((Candidatus_Phytoplasma_mali:0.2032889010,((Candidatus_Phytoplasma_ziziphi:0.0201391560,Candidatus_Phytoplasma_rubi:0.0401844982)100:0.1023771657,Candidatus_Phytoplasma_luffae:0.1550609123)100:0.1692591476)95:0.0503614093,Strawberry_lethal_yellows_phytoplasma__CPA__str:0.1776763087)100:0.1241161795,Alteracholeplasma_palmae_J233:0.0678100636)64:0.0221361234,Acholeplasma_hippikon:0.1412308996)88:0.0269045210,Haploplasma_axanthum:0.1395918629)72:0.0278647366,Mariniplasma_anaerobium:0.1044780807)94:0.0365579499,Paracholeplasma_brassicae:0.1083490990)100:0.0808981616,Xianfuyuplasma_coldseepsis:0.2113551003)100:0.0995451587);
