# Supplementary material for: The microbiome of a Pacific moon jellyfish Aurelia coerulea
Source: PLoS One. 2024 Apr 18;19(4):e0298002. doi: 10.1371/journal.pone.0298002 (PMC11025843; doi:10.1371/journal.pone.0298002)
Supplement: S4 File — (TXT) [file pone.0298002.s004.txt]

(Bacillushominis:0.1859629558,(((((AureliaMollicutes:0.1758753731,_R_S.holothuricola:0.2894055073)100:0.2247503661,((((((((((((Mesoplasma_florum_L1:0.0000021849,Mesoplasma_entomophilum_strain_TAC:0.0000021849)97:0.0000021849,Mesoplasma_tabanidae_strain_BARC:0.0013999687)64:0.0007030840,Mesoplasma_coleopterae_strain_BARC:0.0000021849)98:0.0034428137,(Mesoplasma_chauliocola_strain_CHPA-2:0.0020847231,Mesoplasma_melaleucae_strain_M1:0.0050037399)64:0.0008866021)100:0.0256654163,(((Mycoplasma_capricolum_subsp._capricolum:0.0013826868,Mycoplasma_leachii_99_:0.0007136332)82:0.0007694385,(_R_Mycoplasma_mycoides_subsp._capri:0.0020671922,_R_Mycoplasma_feriruminatoris_strain_G5847:0.0057295062)57:0.0014274614)100:0.0173304457,((Mycoplasma_yeatsii_GM274B_chromosome:0.0007049070,Mycoplasma_cottewii_strain_VIS:0.0006983376)100:0.0057417315,Mycoplasma_putrefaciens_strain_NCTC10155:0.0046626044)68:0.0049052265)100:0.0186631124)70:0.0112286033,Mesoplasma_syrphidae_strain_YJS:0.0183093750)54:0.0040789024,(Williamsoniiplasma_luminosum_strain_PIMN-1:0.0263738568,(Williamsoniiplasma_somnilux_strain_PYAN-1:0.0167626594,_R_Entomoplasma_freundtii_strain_BARC:0.0217071044)95:0.0119657714)79:0.0041735213)81:0.0138109055,_R_Mesoplasma_lactucae_ATCC_49193:0.0659177849)100:0.0314542094,((((((_R_Spiroplasma_taiwanense_CT-1:0.0073237174,(((Spiroplasma_turonicum_strain_Tab4c:0.0029759228,Spiroplasma_corruscae_strain_EC-1:0.0027993984)86:0.0036898894,Spiroplasma_litorale_strain_TN-1:0.0014651012)100:0.0189148128,(_R_Spiroplasma_helicoides_strain_TABS-2:0.0039703958,(_R_Spiroplasma_gladiatoris_strain_TG-1:0.0079550251,_R_Spiroplasma_tabanidicola_strain_TAUS-1:0.0015664534)100:0.0066368843)99:0.0066979594)74:0.0029505161)48:0.0015371670,_R_Spiroplasma_chinense_strain_CCH:0.0086318358)38:0.0019688799,Spiroplasma_clarkii_strain_CN-5:0.0153344352)68:0.0028423424,(((_R_Spiroplasma_diminutum_CUAS-1:0.0036020470,_R_Spiroplasma_cantharicola_strain_CC-1:0.0028697199)97:0.0044594781,(_R_Spiroplasma_floricola_23-6_chromosome:0.0021401753,_R_Spiroplasma_monobiae_MQ-1_chromosome:0.0028994589)61:0.0006359052)98:0.0070510639,_R_Spiroplasma_culicicola_AES-1_chromosome:0.0101044564)72:0.0035569641)74:0.0041436737,_R_Spiroplasma_apis_B31:0.0121422332)92:0.0129221819,(_R_Spiroplasma_sabaudiense_Ar-1343_chromosome:0.0018125234,_R_Spiroplasma_alleghenense_strain_PLHS-1:0.0025048268)100:0.0261028756)82:0.0138972202)100:0.0373151720,(((Spiroplasma_chrysopicola_DF-1:0.0000021849,Spiroplasma_syrphidicola_EA-1:0.0000021849)100:0.0125078575,(((_R_Spiroplasma_kunkelii_CR2-3x_chromosome:0.0086191379,(Spiroplasma_citri_strain_R8-A2:0.0035519992,Spiroplasma_melliferum_strain_microbial:0.0014150280)80:0.0007096377)55:0.0007390354,_R_Spiroplasma_phoeniceum_P40_chromosome:0.0049722773)85:0.0030207077,Spiroplasma_poulsonii_strain_MSRO_BK:0.0034474546)100:0.0150428151)84:0.0075207270,((_R_Spiroplasma_mirum_ATCC_29335:0.0000021849,_R_Spiroplasma_atrichopogonis_strain_GNAT3597:0.0000021849)100:0.0021713927,_R_Spiroplasma_eriocheiris_strain_DSM:0.0000021849)100:0.0239587210)100:0.0545778156)99:0.0261405294,_R_Spiroplasma_endosymbiont_of__Nebria:0.0981564895)88:0.0179331412,Spiroplasma_platyhelix_PALS-1_chromosome:0.1225029111)93:0.0233508267)94:0.0247602288,(((((_R_Malacoplasma_penetrans_HF-2:0.0476599900,Malacoplasma_iowae_strain_NCTC10185:0.0420993790)100:0.0534158553,((Ureaplasma_parvum_serovar_3:0.0045190910,Ureaplasma_urealyticum_serovar_10:0.0033037455)100:0.0206626893,Ureaplasma_diversum_strain_ATCC:0.0247170439)100:0.1108965628)94:0.0198107143,((Mycoplasmoides_genitalium_G37:0.0124067795,_R_Mycoplasmoides_pneumoniae_strain_NCTC10119:0.0064687226)100:0.0907290280,(Mycoplasmoides_gallisepticum_VA94_7994-1-7P:0.0028145635,Mycoplasma_tullyi_strain_56A97T:0.0000021849)100:0.0457490974)100:0.0669415383)94:0.0270360812,(((_R_Mycoplasma_haemofelis_str._Langford:0.0000026151,_R_Mycoplasma_haemocanis_str._Illinois:0.0054534073)100:0.1550261451,((_R_Mycoplasma_suis_KI3806:0.0265827587,Mycoplasma_parvum_str._Indiana:0.0332144064)100:0.0498683493,((Mycoplasma_wenyonii_str._Massachusetts:0.0218229188,_R_Mycoplasma_ovis_str._Michigan:0.0469649293)100:0.0401941790,_R_Candidatus_Mycoplasma_haemolamae_str.:0.0420358957)86:0.0140417198)100:0.2160349226)100:0.2256360985,_R_Mycoplasmoides_fastidiosum_strain_4822:0.1007300956)100:0.0885318856)100:0.1512570879,Candidatus_Hepatoplasma_crinochetorum_Av:0.2416759323)99:0.0433197993)98:0.0247185092,(_R_Mesomycoplasma_mobile_163K:0.0840901311,((((((Mycoplasma_crocodyli_MP145:0.0545947757,(Mycoplasmopsis_anatis_strain_NCTC:0.0064490236,Mycoplasma_anserisalpingitidis_strain_MYCAV177:0.0030608003)100:0.0145085184)73:0.0055333638,(((((((Mycoplasmopsis_cynos_C142:0.0131167298,Mycoplasmopsis_bovirhinis_strain_NCTC10118:0.0219981604)73:0.0073338820,_R_Mycoplasmopsis_canis_strain_LV:0.0031584020)76:0.0046843444,Mycoplasmopsis_edwardii_strain_NCTC10132:0.0043373414)99:0.0159861007,((_R_Mycoplasma_nasistruthionis_strain_2F1A:0.0384574976,_R_Mycoplasmopsis_synoviae_strain_86079:0.0597778742)38:0.0079869529,Mycoplasmopsis_felis_strain_Myco-2:0.0233951274)40:0.0083443847)71:0.0127745577,(Mycoplasmopsis_glycophila_strain_NCTC10194:0.0091561506,_R_Mycoplasmopsis_gallopavonis_strain_NCTC10186:0.0216136165)86:0.0070038197)58:0.0068628169,_R_Mycoplasmopsis_gallinacea_strain_NCTC10183:0.0306636476)46:0.0054921648,(Mycoplasmopsis_citelli_strain_NCTC10181:0.0255598970,_R_Mycoplasmopsis_columboralis_strain_NCTC10179:0.0073102334)100:0.0321922457)61:0.0060151740)99:0.0301846119,((((((_R_Mycoplasmopsis_fermentans_M64:0.0043233884,Mycoplasmopsis_caviae_strain_G122:0.0137517848)100:0.0242438778,(_R_Mycoplasma_tauri_strain_Zaradi2:0.0208664631,Mycoplasmopsis_maculosa_strain_NCTC10168:0.0307059499)93:0.0201903676)92:0.0148337191,((Mycoplasmopsis_californica_strain_HAZ106_1:0.0049866901,Mycoplasmopsis_bovigenitalium_strain_NCTC10122:0.0182233920)78:0.0033267750,(Mycoplasmopsis_phocirhinis_strain_852:0.0231315387,_R_Mycoplasma_miroungigenitalium_strain_ES2806-GEN:0.0205028229)67:0.0042852096)100:0.0251697998)70:0.0097059495,_R_Mycoplasmopsis_columbinasalis_strain_NCTC10184:0.0258718506)39:0.0039733447,Mycoplasmopsis_columbina_strain_NCTC10178:0.0164209607)71:0.0109329109,Mycoplasmopsis_meleagridis_strain_NCTC10153:0.0193266690)100:0.0348608332)100:0.0458284311,((((_R_Mesomycoplasma_conjunctivae_sequence:0.0169515913,(((_R_Mesomycoplasma_hyopneumoniae_168-L:0.0177496475,_R_Mesomycoplasma_flocculare_ATCC_27399:0.0177423424)90:0.0051204305,_R_Mesomycoplasma_dispar_strain_GS01:0.0046875570)100:0.0467465776,_R_Mesomycoplasma_bovoculi_M165_:0.0332417026)72:0.0084940055)100:0.0769044879,Mesomycoplasma_neurolyticum_strain_NCTC10166:0.0544977461)69:0.0173876713,Mycoplasma_iguanae_strain_2327:0.0533112621)99:0.0317702640,_R_Mycoplasmopsis_pulmonis_strain_NCTC10139:0.0819429401)84:0.0142585399)54:0.0097863100,((((((((Metamycoplasma_canadense_strain_HAZ360_1:0.0060770422,_R_Mycoplasmopsis_arginini_strain_HAZ145_1:0.0055161518)91:0.0032634056,Metamycoplasma_alkalescens_strain_NCTC10135:0.0085066633)73:0.0009484056,Metamycoplasma_phocicerebrale_strain_1049:0.0109530365)97:0.0088224774,(((_R_Metamycoplasma_hyosynoviae_strain_B1:0.0215364862,Metamycoplasma_orale_strain_NCTC10112:0.0137497488)67:0.0072571136,Metamycoplasma_salivarium_strain_NCTC10113:0.0133721668)99:0.0115378799,Metamycoplasma_arthritidis_strain_NCTC10162:0.0108997651)98:0.0121207561)67:0.0055210677,(Metamycoplasma_cloacale_strain_NCTC:0.0120647086,Metamycoplasma_anseris_strain_ATCC:0.0050587216)98:0.0123255087)47:0.0051062387,(_Mycoplasma__phocidae_strain_105:0.0030509083,_R_Mycoplasma_phocoeninasale_strain_C264-NAS:0.0013153445)100:0.0162368718)88:0.0117496989,Mycoplasma_struthionis_strain_237IA:0.0139091789)100:0.0311091773,(_R_Mycoplasma_phocoenae_strain_C264-GEN:0.0595131023,Mycoplasma_miroungirhinis_strain_ES2806-NAS:0.0196454577)100:0.0334970592)100:0.0515746495)35:0.0047547623,_R_Mycoplasmopsis_equigenitalium_strain_T37:0.0964081508)73:0.0213511297)100:0.1801845580)100:0.0549182615,((((((Candidatus_Phytoplasma_mali:0.0389056461,((Candidatus_Phytoplasma_ziziphi_isolate:0.0065714995,Candidatus_Phytoplasma_rubi_strain:0.0048491640)100:0.0276777997,Candidatus_Phytoplasma_luffae_isolate:0.0231717084)100:0.0522224696)99:0.0269060255,_R_Strawberry_lethal_yellows_phytoplasma:0.0558376597)100:0.0596301107,(Alteracholeplasma_palmae_J233:0.0290285531,_R_Haploplasma_axanthum_strain_NCTC10138:0.0892381885)38:0.0067041321)67:0.0200966264,Mariniplasma_anaerobium_strain_Mahy22:0.0657116599)49:0.0130471924,_R_Acholeplasma_hippikon_strain_NCTC10172:0.1195636970)62:0.0153314048,Paracholeplasma_brassicae_sequence:0.0619633980)100:0.1257022477)90:0.0706700292,Xianfuyuplasma_coldseepsis_strain_zrk13:0.1301594741);
