# Supplementary material for: The microbiome of a Pacific moon jellyfish Aurelia coerulea
Source: PLoS One. 2024 Apr 18;19(4):e0298002. doi: 10.1371/journal.pone.0298002 (PMC11025843; doi:10.1371/journal.pone.0298002)
Supplement: S5 File — (TXT) [file pone.0298002.s005.txt]

(Aurelia_Rickettsiales_bin3.1:0.5419929503,(((((((((((((((Rickettsia_conorii_str_Malish_7:0.0017218637,Rickettsia_sibirica_246:0.0027114193)97:0.0008603606,Rickettsia_slovaca_13-B:0.0020912691)64:0.0001193045,Rickettsia_rickettsii_str_Iowa:0.0048169257)100:0.0018473786,Rickettsia_japonica:0.0051990456)100:0.0025158564,Rickettsia_rhipicephali_str_3-7-female6-CWPP:0.0079154071)100:0.0069749430,(((Rickettsia_helvetica_C9P9:0.0039510264,Rickettsia_asiatica:0.0027581814)100:0.0082108517,Rickettsia_canadensis_str_CA410:0.0380720803)86:0.0023318196,Rickettsia_monacensis:0.0116573895)66:0.0010042648)75:0.0013375782,((Rickettsia_akari_str_Hartford:0.0178011890,Rickettsia_australis_str_Cutlack:0.0096265062)100:0.0087104221,Rickettsia_tillamookensis:0.0070072423)91:0.0023200277)97:0.0074494316,(Rickettsia_prowazekii_str_Chernikova:0.0132150864,Rickettsia_typhi_str_TH1527:0.0165622965)100:0.0379888940)100:0.0312629907,(Rickettsia_bellii:0.0046842712,Rickettsia_sp_MEAM1_Bemisia_tabaci:0.0087247771)100:0.0469421540)100:0.1161366739,Rickettsia_endosymbiont_of_Oedothorax_gibbosus:0.1456875746)100:0.1134996755,Orientia_tsutsugamushi_str_Ikeda:0.4107332166)100:0.0606719617,Candidatus_Phycorickettsia_trachydisci:0.5283284351)100:0.1244662942,Rickettsiales_endosymbiont_of_Stachyamoeba_lipophora:0.4151712801)98:0.0565784335,(Candidatus_Pelagibacter_ubique_HTCC1062:0.6579909535,((Candidatus_Midichloria_mitochondrii_IricVA:0.3484728457,Candidatus_Aquarickettisa_rowheri:0.4081858634)98:0.0602056635,Candidatus_Fokinia_solitaria:0.9625278150)100:0.0933622647)62:0.0345038515)100:0.1549031014,(((((((((Wolbachia_endosymbiont_strain_TRS_of_Brugia_malayi:0.0019419896,Wolbachia_endosymbiont_of_Brugia_pahangi:0.0020127654)100:0.0280052812,Wolbachia_endosymbiont_of_Litomosoides_sigmodontis:0.0560544118)100:0.0245554923,Wolbachia_endosymbiont_of_Cimex_lectularius:0.0314643381)52:0.0043073544,((((Wolbachia_endosymbiont_of_Onchocerca_ochengi:0.0005831143,Wolbachia_endosymbiont_of_Onchocerca_volvulus_str_Cameroon:0.0018763194)100:0.0398322660,Wolbachia_endosymbiont_of_Dirofilaria_Dirofilaria_immitis:0.0520878205)99:0.0113747508,(Wolbachia_endosymbiont_of_Cruorifilaria_tuberocauda:0.0824471040,Wolbachia_endosymbiont_of_Dipetalonema_caudispina:0.0849067442)95:0.0129143614)100:0.0341215653,Wolbachia_endosymbiont_of_Ctenocephalides_felis_wCfeJ:0.0375770991)94:0.0082647632)99:0.0081219736,Candidatus_Wolbachia_massiliensis:0.0420327245)100:0.0193215128,(((((((Wolbachia_endosymbiont_of_Culex_quinquefasciatus_Pel:0.0001481838,Wolbachia_endosymbiont_of_Chrysomya_megacephala:0.0016947019)96:0.0011273204,Wolbachia_endosymbiont_of_Corcyra_cephalonica:0.0015501832)73:0.0009902256,Wolbachia_endosymbiont_of_Oryzaephilus_surinamensis:0.0016908613)100:0.0030246957,(((Wolbachia_endosymbiont_of_Trichogramma_pretiosum:0.0203778405,(Wolbachia_endosymbiont_of_Spodoptera_picta:0.0011026960,(Wolbachia_endosymbiont_of_Ostrinia_furnacalis:0.0000026255,Wolbachia_endosymbiont_of_Ostrinia_scapulalis:0.0000026255)100:0.0003736269)100:0.0019010992)100:0.0024297564,Wolbachia_endosymbiont_of_Anopheles_demeilloni:0.0088163393)97:0.0018575416,Wolbachia_endosymbiont_of_Drosophila_mauritiana:0.0088640073)56:0.0017320701)94:0.0032452694,Wolbachia_endosymbiont_of_Bemisia_tabaci:0.0086588855)87:0.0044923050,Wolbachia_endosymbiont_of_Diaphorina_citri:0.0097845326)100:0.0515822505,(((((((Wolbachia_endosymbiont_of_Drosophila_simulans_wHa:0.0006128781,Wolbachia_endosymbiont_of_Carposina_sasakii:0.0000026255)93:0.0000026255,Wolbachia_endosymbiont_of_Ceratosolen_solmsi:0.0009893044)100:0.0043298289,(Wolbachia_endosymbiont_of_Delia_radicum:0.0023084243,(Wolbachia_endosymbiont_of_Drosophila_pseudotakahashii:0.0054859596,Wolbachia_endosymbiont_of_Phyllotreta_cruciferae:0.0020509865)48:0.0005563652)45:0.0005375695)61:0.0007090938,((Wolbachia_endosymbiont_of_Drosophila_incompta:0.0008613386,(((Wolbachia_endosymbiont_of_Drosophila_melanogaster:0.0000026255,Wolbachia_endosymbiont_of_Aedes_aegypti:0.0000026255)100:0.0012319798,(Wolbachia_endosymbiont_of_Drosophila_yakuba:0.0000026255,Wolbachia_endosymbiont_of_Drosophila_santomea:0.0000026255)100:0.0007394580)73:0.0001210850,Wolbachia_endosymbiont_of_Drosophila_innubila:0.0020909841)72:0.0000026255)100:0.0010578163,Wolbachia_endosymbiont_of_Wiebesia_pumilae:0.0015264361)93:0.0014728666)82:0.0014245825,Wolbachia_endosymbiont_of_Drosophila_ananassae:0.0022901813)100:0.0092550507,(Wolbachia_pipientis:0.0085937201,Wolbachia_endosymbiont_of_Aedes_albopictus:0.0088393496)100:0.0064895239)92:0.0049272776,Wolbachia_endosymbiont_of_Oedothorax_gibbosus:0.0149509973)100:0.0154244521)100:0.0096586772)91:0.0102029093,Wolbachia_endosymbiont_of_Folsomia_candida:0.0585367798)100:0.0244813193,Wolbachia_endosymbiont_of_Ctenocephalides_felis_wCfeT:0.0631374817)100:0.1999393058,(((Ehrlichia_canis_str_Jake:0.0347592919,(Ehrlichia_muris_AS145:0.0287337088,Ehrlichia_chaffeensis_str_West_Paces:0.0226790394)100:0.0128925505)100:0.0353397698,Ehrlichia_ruminantium:0.0570573734)100:0.0984393948,((((Anaplasma_marginale_str_Florida:0.0149259531,Anaplasma_ovis_str_Haibei:0.0240218652)99:0.0160407404,Anaplasma_centrale_str_Israel:0.0261680902)100:0.1055137549,(Anaplasma_phagocytophilum_str_JM:0.0900324028,Anaplasma_platys:0.1100305142)100:0.0526992432)100:0.1633325673,Neoehrlichia_mikurensis:0.1582100608)54:0.0400891447)100:0.1730378946)100:0.1436483034)58:0.0531400051,(((Neorickettsia_sennetsu_str_Miyayama:0.0253374362,Neorickettsia_risticii_str_Illinois:0.0128182627)100:0.0155812598,Neorickettsia_findlayensis:0.0299439148)100:0.1240204780,Neorickettsia_helminthoeca_str_Oregon:0.1187878723)100:0.5766950576);
