# Supplementary material for: The microbiome of a Pacific moon jellyfish Aurelia coerulea
Source: PLoS One. 2024 Apr 18;19(4):e0298002. doi: 10.1371/journal.pone.0298002 (PMC11025843; doi:10.1371/journal.pone.0298002)
Supplement: S6 File — (TXT) [file pone.0298002.s006.txt]

(AureliaRickettsiales_bin3.1__scaffold1|size1048993_667262-668766:0.0733919489,(((((((((((((((_R_Rickettsiaconoriistr.Malish7__NC_003103.1_884601-886099:0.0000025960,Rickettsiasibirica246__NZ_AABW01000001.1_1044182-1045682:0.0008333164)66:0.0008333597,(_R_Rickettsiarickettsiistr.Iowa__NC_010263.3_887270-888768:0.0000025960,_R_Rickettsiaslovaca13-B__NC_016639.1_892240-893738:0.0000025960)83:0.0000025960)69:0.0008335965,(RickettsiahelveticaC9P9__NZ_CM001467.1_522930-524428:0.0008330635,_R_Rickettsiaasiatica__NZ_AP019563.1_947612-949110:0.0016747320)82:0.0008380431)19:0.0000025960,_R_Rickettsiatillamookensis__NZ_CP060138.2_1017156-1018654:0.0000025960)8:0.0000025960,(_R_Rickettsiamonacensis__NZ_LN794217.1_1257048-1258546:0.0041972520,_R_Rickettsiajaponica__NZ_AP017600.1_896715-898213:0.0016693876)25:0.0000025960)12:0.0000025960,_R_Rickettsiarhipicephalistr.3-7-female6-CWPP__NC_017042.1_981773-983271:0.0008337020)37:0.0008332855,((_R_Rickettsiaakaristr.Hartford__NC_009881.1_864179-865677:0.0076309838,Rickettsiaaustralisstr.Cutlack__NC_017058.1_558535-560034:0.0025083074)41:0.0000025960,(_R_Rickettsiabellii__NZ_CP015010.1_1542463-1543886:0.0008792390,_R_Rickettsiasp.MEAM1_Bemisiatabaci___NZ_CP016305.1_92924-94422:0.0016756256)75:0.0008342123)53:0.0008342497)28:0.0000025960,(Rickettsiacanadensisstr.CA410__NC_016929.1_384841-386339:0.0008150832,RickettsiaendosymbiontofOedothoraxgibbosus__NZ_OW370493.1_1529051-1530553:0.0120288940)72:0.0008540731)95:0.0031213981,(_R_Rickettsiaprowazekiistr.Chernikova__NC_017049.1_770295-771793:0.0016687460,_R_Rickettsiatyphistr.TH1527__NC_017066.1_779765-781263:0.0000025960)97:0.0010745659)100:0.0205047201,_R_Orientiatsutsugamushistr.Ikeda__NC_010793.1_379135-380638:0.0360467550)96:0.0090688820,CandidatusPhycorickettsiatrachydisci__NZ_CP027845.1_1250793-1252299:0.0510807459)92:0.0133265274,RickettsialesendosymbiontofStachyamoebalipophora__NZ_CP033611.1_966062-967562:0.0478963149)96:0.0162567859,(CandidatusPelagibacterubique__NC_007205.1_511358-512832:0.1214663978,WolbachiaendosymbiontofDrosophilapseudotakahashii__NZ_CP110359.1_1205479-1206978:0.0612130175)96:0.0229917169)47:0.0006700032,(CandidatusMidichloriamitochondriiIricVA__NC_015722.1_197322-198823:0.0312471268,CandidatusFokiniasolitaria__NZ_CP025989.1_27712-29240:0.0864564808)100:0.0515803158)100:0.0244153795,((((((((((((_R_WolbachiaendosymbiontstrainTRSofBrugiamalayi__NC_006833.1_634569-636072:0.0008354799,WolbachiaendosymbiontofBrugiapahangi__NZ_CP050521.1_229825-231328:0.0000025960)100:0.0059469664,WolbachiaendosymbiontofLitomosoidessigmodontis__NZ_CP046577.1_410566-412069:0.0059338189)83:0.0025477112,(_R_WolbachiaendosymbiontofCimexlectularius__NZ_AP013028.1_364316-365819:0.0033521040,_R_WolbachiaendosymbiontofOedothoraxgibbosus__NZ_OW370537.1_1253689-1255192:0.0000025960)50:0.0008324154)48:0.0000021089,WolbachiaendosymbiontofDrosophilasimulanswHa__NC_021089.1_1196639-1198143:0.0016701193)25:0.0000025960,_R_WolbachiaendosymbiontofPsylliodeschrysocephala__NZ_OU909470.1_225847-227350:0.0008342313)16:0.0000025960,(((((((WolbachiaendosymbiontofCarposinasasakii__NZ_CP041215.1_192818-194322:0.0000000000,_R_WolbachiaendosymbiontofWiebesiapumilae__NZ_CP054557.1_637067-638571:0.0000000000):0.0000000000,WolbachiaendosymbiontofAedesalbopictus__NZ_CP101657.1_691474-692977:0.0000000000):0.0000000000,WolbachiaendosymbiontofPhyllotretacruciferae__NZ_OU953855.1_457102-458606:0.0000000000):0.0000000000,WolbachiaendosymbiontofDeliaradicum__NZ_CP091195.1_1426270-1427774:0.0000000000):0.0000000000,_R_WolbachiaendosymbiontofCeratosolensolmsi__NZ_CP054598.1_1124428-1125932:0.0000000000):0.0000000000,_R_Wolbachiapipientis__NZ_CP050531.1_307326-308829:0.0000000000):0.0000025960,WolbachiaendosymbiontofDrosophilaananassae__NZ_CP042904.1_1244753-1246257:0.0000025960)20:0.0000025960)15:0.0000025960,_R_CandidatusWolbachiamassiliensis__NZ_CP061738.1_534507-536010:0.0025094715)5:0.0000025960,(((((WolbachiaendosymbiontofDrosophilaincompta__NZ_CP011148.1_1167976-1169480:0.0000000000,WolbachiaendosymbiontofDrosophilasantomea__NZ_CP069060.1_1308637-1310141:0.0000000000):0.0000000000,WolbachiaendosymbiontofAedesaegypti__NZ_CP072669.1_1167786-1169290:0.0000000000):0.0000000000,WolbachiaendosymbiontofDrosophilayakuba__NZ_CP069053.1_1293935-1295439:0.0000000000):0.0000025960,WolbachiaendosymbiontofDrosophilamelanogaster__NZ_CP046925.1_1167786-1169290:0.0000025960)91:0.0000025960,WolbachiaendosymbiontofDrosophilainnubila__NZ_CP076228.1_1186512-1188016:0.0068606089)58:0.0008343481)3:0.0000025960,(((((WolbachiaendosymbiontofCulexquinquefasciatusPel__NC_010981.1_1135994-1137497:0.0000025960,_R_WolbachiaendosymbiontofOryzaephilussurinamensis__NZ_CP092526.1_1046463-1047966:0.0008342199)47:0.0000025960,WolbachiaendosymbiontofChrysomyamegacephala__NZ_CP021120.1_596653-598156:0.0008341433)70:0.0008344205,WolbachiaendosymbiontofCorcyracephalonica__NZ_CP087954.1_1098227-1099730:0.0016705688)56:0.0000025960,((((_R_WolbachiaendosymbiontofTrichogrammapretiosum__NZ_CM003641.1_586876-588379:0.0008341954,((WolbachiaendosymbiontofBemisiatabaci__NZ_CP016430.1_707811-709314:0.0033504371,_R_WolbachiaendosymbiontofDiaphorinacitri__NZ_CP051266.2_264785-266288:0.0000025960)64:0.0008337827,WolbachiaendosymbiontofAnophelesdemeilloni__NZ_CP084694.1_972868-974370:0.0025092283)20:0.0000025960)13:0.0000025960,WolbachiaendosymbiontofDrosophilamauritiana__NZ_CP034335.1_197604-199107:0.0000025960)14:0.0000025960,(WolbachiaendosymbiontofOstriniafurnacalis__NZ_CP096925.1_235741-237243:0.0000025960,WolbachiaendosymbiontofOstriniascapulalis__NZ_CP096926.1_235856-237358:0.0000025960)95:0.0008341464)21:0.0000025960,WolbachiaendosymbiontofSpodopterapicta__NZ_CP067976.1_1020069-1021572:0.0016696807)71:0.0008341232)86:0.0041631252,_R_RickettsiaendosymbiontofCeutorhynchusassimilis__NZ_OU906081.1_1430585-1430936:0.0000025960)20:0.0000361135)14:0.0000025960,(_R_WolbachiaendosymbiontofFolsomiacandida__NZ_CP015510.2_1564656-1566159:0.0016727961,_R_WolbachiaendosymbiontofCtenocephalidesfeliswCfeT__NZ_CP051156.1_1031547-1033049:0.0008378396)55:0.0008352430)50:0.0000022014,(((_R_WolbachiaendosymbiontofOnchocercaochengi__NC_018267.1_920631-922134:0.0000025960,_R_WolbachiaendosymbiontofOnchocercavolvulusstr.Cameroon__NZ_HG810405.1_558582-560085:0.0008348673)97:0.0020501638,WolbachiaendosymbiontofDirofilaria_Dirofilaria_immitis__NZ_CP046578.1_285218-286720:0.0064108608)41:0.0016778842,(WolbachiaendosymbiontofCruorifilariatuberocauda__NZ_CP046579.1_372356-373860:0.0016089675,_R_WolbachiaendosymbiontofDipetalonemacaudispina__NZ_CP046580.1_613202-614704:0.0068726859)93:0.0043376677)88:0.0033666103)94:0.0074766864,((((Ehrlichiacanisstr.Jake__NC_007354.1_285933-287440:0.0055684330,(EhrlichiamurisAS145__NC_023063.1_231446-232955:0.0054858946,_R_Ehrlichiachaffeensisstr.WestPaces__NZ_CP007480.1_933163-934670:0.0021361227)58:0.0016450389)84:0.0020952870,Ehrlichiaruminantium__NZ_CP040111.1_322125-323630:0.0016847770)100:0.0114350530,Neoehrlichiamikurensis__NZ_CP089285.1_763536-765040:0.0122832670)54:0.0025396787,((Anaplasmamarginalestr.Florida__NC_012026.1_246293-247795:0.0008404098,(_R_Anaplasmacentralestr.Israel__NC_013532.1_1001933-1003435:0.0000025960,Anaplasmaovisstr.Haibei__NZ_CP015994.1_207954-209456:0.0008332790)76:0.0008305727)100:0.0059209826,(_R_Anaplasmaphagocytophilumstr.JM__NC_021880.1_1064640-1066145:0.0000025960,_R_Anaplasmaplatys__NZ_CP046391.1_925597-927100:0.0033612091)95:0.0048313041)93:0.0043037336)100:0.0184051972)72:0.0031072464)99:0.0180842620,(((Neorickettsiasennetsustr.Miyayama__NC_007798.1_36269-37765:0.0016896198,Neorickettsiaristiciistr.Illinois__NC_013009.1_36393-37889:0.0016892984)48:0.0008341955,Neorickettsiafindlayensis__NZ_CP047224.1_36111-37607:0.0000025993)99:0.0123536165,Neorickettsiahelminthoecastr.Oregon__NZ_CP007481.1_41668-43165:0.0097973708)100:0.0568373795);
