# Supplementary material for: The microbiome of a Pacific moon jellyfish Aurelia coerulea
Source: PLoS One. 2024 Apr 18;19(4):e0298002. doi: 10.1371/journal.pone.0298002 (PMC11025843; doi:10.1371/journal.pone.0298002)
Supplement: S7 File — (CSV) [file pone.0298002.s007.csv]

#Organism Name	Organism Groups	Strain	BioSample	BioProject	Assembly	Level	Size(Mb)	GC%	Replicons	WGS	Scaffolds	CDS	Release Date	GenBank FTP	RefSeq FTP
Mesomycoplasma hyopneumoniae 168-L	Bacteria;Terrabacteria group;Mycoplasmatota	168-L	SAMN02603324	PRJNA76853	GCA_000400855.1	Complete	0.921093	28.5	chromosome:NC_021283.1/CP003131.1		1	697	2013-05-22T00:00:00Z	ftp://ftp.ncbi.nlm.nih.gov/genomes/all/GCA/000/400/855/GCA_000400855.1_ASM40085v1	ftp://ftp.ncbi.nlm.nih.gov/genomes/all/GCF/000/400/855/GCF_000400855.1_ASM40085v1
Mycoplasmoides genitalium G37	Bacteria;Terrabacteria group;Mycoplasmatota	G-37	SAMN02603983	PRJNA97	GCA_000027325.1	Complete	0.580076	31.7	chromosome:NC_000908.2/L43967.2		1	504	1995-10-30T00:00:00Z	ftp://ftp.ncbi.nlm.nih.gov/genomes/all/GCA/000/027/325/GCA_000027325.1_ASM2732v1	ftp://ftp.ncbi.nlm.nih.gov/genomes/all/GCF/000/027/325/GCF_000027325.1_ASM2732v1
Mycoplasma capricolum subsp. capricolum ATCC 27343	Bacteria;Terrabacteria group;Mycoplasmatota	ATCC 27343	SAMN02603434	PRJNA16208	GCA_000012765.1	Complete	1.01002	23.8	chromosome:NC_007633.1/CP000123.1		1	825	2005-12-06T00:00:00Z	ftp://ftp.ncbi.nlm.nih.gov/genomes/all/GCA/000/012/765/GCA_000012765.1_ASM1276v1	ftp://ftp.ncbi.nlm.nih.gov/genomes/all/GCF/000/012/765/GCF_000012765.1_ASM1276v1
Ureaplasma parvum serovar 3 str. ATCC 27815	Bacteria;Terrabacteria group;Mycoplasmatota	ATCC 27815	SAMN02604063	PRJNA19087	GCA_000019345.1	Complete	0.751679	25.5	chromosome:NC_010503.1/CP000942.1		1	605	2008-02-26T00:00:00Z	ftp://ftp.ncbi.nlm.nih.gov/genomes/all/GCA/000/019/345/GCA_000019345.1_ASM1934v1	ftp://ftp.ncbi.nlm.nih.gov/genomes/all/GCF/000/019/345/GCF_000019345.1_ASM1934v1
Ureaplasma urealyticum serovar 10 str. ATCC 33699	Bacteria;Terrabacteria group;Mycoplasmatota	ATCC 33699	SAMN02603440	PRJNA20247	GCA_000021265.1	Complete	0.874478	25.8	chromosome:NC_011374.1/CP001184.1		1	646	2008-10-16T00:00:00Z	ftp://ftp.ncbi.nlm.nih.gov/genomes/all/GCA/000/021/265/GCA_000021265.1_ASM2126v1	ftp://ftp.ncbi.nlm.nih.gov/genomes/all/GCF/000/021/265/GCF_000021265.1_ASM2126v1
Mycoplasma mycoides subsp. capri str. GM12	Bacteria;Terrabacteria group;Mycoplasmatota	GM12	SAMN02603459	PRJNA39245	GCA_000023685.1	Complete	1.08459	23.9	chromosome:NZ_CP001668.1/CP001668.1		1	852	2009-08-21T00:00:00Z	ftp://ftp.ncbi.nlm.nih.gov/genomes/all/GCA/000/023/685/GCA_000023685.1_ASM2368v1	ftp://ftp.ncbi.nlm.nih.gov/genomes/all/GCF/000/023/685/GCF_000023685.1_ASM2368v1
Mycoplasmoides pneumoniae	Bacteria;Terrabacteria group;Mycoplasmatota	NCTC10119	SAMEA4384307	PRJEB6403	GCA_900660465.1	Complete	0.823017	39.9606	chromosome 1:NZ_LR214945.1/LR214945.1; plasmid 2:NZ_LR214946.1/LR214946.1		2	687	2019-01-28T00:00:00Z	ftp://ftp.ncbi.nlm.nih.gov/genomes/all/GCA/900/660/465/GCA_900660465.1_50648_A01-3	ftp://ftp.ncbi.nlm.nih.gov/genomes/all/GCF/900/660/465/GCF_900660465.1_50648_A01-3
Mycoplasmopsis pulmonis	Bacteria;Terrabacteria group;Mycoplasmatota	NCTC10139	SAMEA4434529	PRJEB6403	GCA_900660575.1	Complete	0.962791	26.5035	chromosome 1:NZ_LR215008.1/LR215008.1; plasmid 2:NZ_LR215009.1/LR215009.1		2	751	2019-01-28T00:00:00Z	ftp://ftp.ncbi.nlm.nih.gov/genomes/all/GCA/900/660/575/GCA_900660575.1_51342_D01-3	ftp://ftp.ncbi.nlm.nih.gov/genomes/all/GCF/900/660/575/GCF_900660575.1_51342_D01-3
Malacoplasma penetrans HF-2	Bacteria;Terrabacteria group;Mycoplasmatota	HF-2	SAMD00061084	PRJNA176	GCA_000011225.1	Complete	1.35863	25.7	chromosome:NC_004432.1/BA000026.2		1	1019	2002-12-10T00:00:00Z	ftp://ftp.ncbi.nlm.nih.gov/genomes/all/GCA/000/011/225/GCA_000011225.1_ASM1122v1	ftp://ftp.ncbi.nlm.nih.gov/genomes/all/GCF/000/011/225/GCF_000011225.1_ASM1122v1
Spiroplasma kunkelii CR2-3x	Bacteria;Terrabacteria group;Mycoplasmatota	CR2-3x	SAMN03269975	PRJNA270865	GCA_001274875.1	Complete	1.51456	25.0104	chromosome:NZ_CP010899.1/CP010899.1; plasmid pSKU76:NZ_CP012425.1/CP012425.1; plasmid pSKU205:NZ_CP012424.1/CP012424.1; plasmid pSKU226:NZ_CP012423.1/CP012423.1		4	1760	2015-08-26T00:00:00Z		ftp://ftp.ncbi.nlm.nih.gov/genomes/all/GCF/001/274/875/GCF_001274875.1_ASM127487v1
Mycoplasmoides gallisepticum VA94_7994-1-7P	Bacteria;Terrabacteria group;Mycoplasmatota	VA94_7994-1-7P	SAMN02604156	PRJNA86093	GCA_000286675.1	Complete	0.96411	31.6	chromosome:NC_018406.1/CP003506.1		1	730	2012-08-10T00:00:00Z	ftp://ftp.ncbi.nlm.nih.gov/genomes/all/GCA/000/286/675/GCA_000286675.1_ASM28667v1	ftp://ftp.ncbi.nlm.nih.gov/genomes/all/GCF/000/286/675/GCF_000286675.1_ASM28667v1
Metamycoplasma arthritidis	Bacteria;Terrabacteria group;Mycoplasmatota	NCTC10162	SAMEA104224774	PRJEB6403	GCA_900660715.1	Complete	0.806209	30.7	chromosome 1:NZ_LR215047.1/LR215047.1		1	604	2019-01-28T00:00:00Z	ftp://ftp.ncbi.nlm.nih.gov/genomes/all/GCA/900/660/715/GCA_900660715.1_57675_H02-3	ftp://ftp.ncbi.nlm.nih.gov/genomes/all/GCF/900/660/715/GCF_900660715.1_57675_H02-3
Mesoplasma florum L1	Bacteria;Terrabacteria group;Mycoplasmatota	L1; ATCC 33453	SAMN03081416	PRJNA10650	GCA_000008305.1	Complete	0.793224	27	chromosome:NC_006055.1/AE017263.1		1	679	2004-07-19T00:00:00Z	ftp://ftp.ncbi.nlm.nih.gov/genomes/all/GCA/000/008/305/GCA_000008305.1_ASM830v1	ftp://ftp.ncbi.nlm.nih.gov/genomes/all/GCF/000/008/305/GCF_000008305.1_ASM830v1
Spiroplasma citri	Bacteria;Terrabacteria group;Mycoplasmatota	R8-A2	SAMN04110376	PRJNA296877	GCA_001886855.1	Complete	1.64088	25.5462	chromosome:NZ_CP013197.1/CP013197.1; plasmid pSCI15:NZ_CP013199.1/CP013199.1; plasmid pSCI26:NZ_CP013198.1/CP013198.1		3	2055	2016-11-28T00:00:00Z		ftp://ftp.ncbi.nlm.nih.gov/genomes/all/GCF/001/886/855/GCF_001886855.1_ASM188685v1
Mycoplasmopsis fermentans M64	Bacteria;Terrabacteria group;Mycoplasmatota	M64	SAMN02604339	PRJNA13415	GCA_000186005.1	Complete	1.11875	26.9	chromosome:NC_014921.1/CP002458.1		1	963	2011-01-13T00:00:00Z	ftp://ftp.ncbi.nlm.nih.gov/genomes/all/GCA/000/186/005/GCA_000186005.1_ASM18600v1	ftp://ftp.ncbi.nlm.nih.gov/genomes/all/GCF/000/186/005/GCF_000186005.1_ASM18600v1
Mycoplasmopsis synoviae	Bacteria;Terrabacteria group;Mycoplasmatota	86079/7NS	SAMN09010075	PRJNA454538	GCA_013393745.1	Complete	0.818795	28.2	chromosome:NZ_CP029258.1/CP029258.1		1	666	2020-07-08T00:00:00Z	ftp://ftp.ncbi.nlm.nih.gov/genomes/all/GCA/013/393/745/GCA_013393745.1_ASM1339374v1	ftp://ftp.ncbi.nlm.nih.gov/genomes/all/GCF/013/393/745/GCF_013393745.1_ASM1339374v1
Mesomycoplasma mobile 163K	Bacteria;Terrabacteria group;Mycoplasmatota	163K	SAMN03081417	PRJNA10697	GCA_000008365.1	Complete	0.777079	25	chromosome:NC_006908.1/AE017308.1		1	649	2004-05-18T00:00:00Z	ftp://ftp.ncbi.nlm.nih.gov/genomes/all/GCA/000/008/365/GCA_000008365.1_ASM836v1	ftp://ftp.ncbi.nlm.nih.gov/genomes/all/GCF/000/008/365/GCF_000008365.1_ASM836v1
Mycoplasma haemofelis str. Langford 1	Bacteria;Terrabacteria group;Mycoplasmatota	Langford 1	SAMEA2272171	PRJEA61503	GCA_000200735.1	Complete	1.14726	38.9	chromosome:NC_014970.1/FR773153.2		1	1487	2011-01-20T00:00:00Z	ftp://ftp.ncbi.nlm.nih.gov/genomes/all/GCA/000/200/735/GCA_000200735.1_ASM20073v1	ftp://ftp.ncbi.nlm.nih.gov/genomes/all/GCF/000/200/735/GCF_000200735.1_ASM20073v1
Candidatus Phytoplasma mali	Bacteria;Terrabacteria group;Mycoplasmatota	AT	SAMEA2272373	PRJEA25335	GCA_000026205.1	Complete	0.601943	21.4	chromosome:NC_011047.1/CU469464.1		1	498	2008-07-04T23:04:00Z	ftp://ftp.ncbi.nlm.nih.gov/genomes/all/GCA/000/026/205/GCA_000026205.1_ASM2620v1	ftp://ftp.ncbi.nlm.nih.gov/genomes/all/GCF/000/026/205/GCF_000026205.1_ASM2620v1
Mycoplasma leachii 99/014/6	Bacteria;Terrabacteria group;Mycoplasmatota	99/014/6	SAMEA2272153	PRJEA50599	GCA_000253095.1	Chromosome	1.01723	23.7	chromosome:NC_017521.1/FR668087.1		1	858	2011-07-04T00:00:00Z	ftp://ftp.ncbi.nlm.nih.gov/genomes/all/GCA/000/253/095/GCA_000253095.1_ASM25309v1	ftp://ftp.ncbi.nlm.nih.gov/genomes/all/GCF/000/253/095/GCF_000253095.1_ASM25309v1
Mycoplasma crocodyli MP145	Bacteria;Terrabacteria group;Mycoplasmatota	MP145	SAMN02603450	PRJNA29021	GCA_000025845.1	Complete	0.934379	27	chromosome:NC_014014.1/CP001991.1		1	752	2010-03-26T00:00:00Z	ftp://ftp.ncbi.nlm.nih.gov/genomes/all/GCA/000/025/845/GCA_000025845.1_ASM2584v1	ftp://ftp.ncbi.nlm.nih.gov/genomes/all/GCF/000/025/845/GCF_000025845.1_ASM2584v1
Strawberry lethal yellows phytoplasma (CPA) str. NZSb11	Bacteria;Terrabacteria group;Mycoplasmatota	NZSb11	SAMN02603946	PRJNA62247	GCA_000397185.1	Complete	0.959779	27.2	chromosome:NC_021236.1/CP002548.1		1	876	2013-05-16T00:00:00Z	ftp://ftp.ncbi.nlm.nih.gov/genomes/all/GCA/000/397/185/GCA_000397185.1_ASM39718v1	ftp://ftp.ncbi.nlm.nih.gov/genomes/all/GCF/000/397/185/GCF_000397185.1_ASM39718v1
Mesomycoplasma conjunctivae	Bacteria;Terrabacteria group;Mycoplasmatota	HRC/581T	SAMEA2272202	PRJEA32285	GCA_000026765.1	Chromosome	0.846214	28.6	chromosome:NC_012806.1/FM864216.2		1	664	2009-06-16T21:33:00Z	ftp://ftp.ncbi.nlm.nih.gov/genomes/all/GCA/000/026/765/GCA_000026765.1_ASM2676v1	ftp://ftp.ncbi.nlm.nih.gov/genomes/all/GCF/000/026/765/GCF_000026765.1_ASM2676v1
Mycoplasma suis KI3806	Bacteria;Terrabacteria group;Mycoplasmatota	KI3806	SAMEA3138343	PRJNA43245	GCA_000203215.1	Complete	0.70927	31.1	chromosome:NC_015153.1/FQ790233.1		1	805	2011-02-17T00:00:00Z	ftp://ftp.ncbi.nlm.nih.gov/genomes/all/GCA/000/203/215/GCA_000203215.1_ASM20321v1	ftp://ftp.ncbi.nlm.nih.gov/genomes/all/GCF/000/203/215/GCF_000203215.1_ASM20321v1
Mycoplasma putrefaciens	Bacteria;Terrabacteria group;Mycoplasmatota	NCTC10155	SAMEA4412699	PRJEB6403	GCA_900476175.1	Complete	0.832598	26.9	chromosome 1:NZ_LS991954.1/LS991954.1		1	682	2018-08-19T00:00:00Z	ftp://ftp.ncbi.nlm.nih.gov/genomes/all/GCA/900/476/175/GCA_900476175.1_50648_D01	ftp://ftp.ncbi.nlm.nih.gov/genomes/all/GCF/900/476/175/GCF_900476175.1_50648_D01
Mycoplasmopsis anatis	Bacteria;Terrabacteria group;Mycoplasmatota	NCTC 10156	SAMN09469955	PRJNA477460	GCA_003285065.1	Complete	0.956094	26.7	chromosome:NZ_CP030141.1/CP030141.1		1	789	2018-07-01T00:00:00Z		ftp://ftp.ncbi.nlm.nih.gov/genomes/all/GCF/003/285/065/GCF_003285065.1_ASM328506v1
Mycoplasmopsis columbina	Bacteria;Terrabacteria group;Mycoplasmatota	NCTC10178	SAMEA104210788	PRJEB6403	GCA_900660685.1	Complete	0.776661	27	chromosome 1:NZ_LR215041.1/LR215041.1		1	603	2019-01-28T00:00:00Z	ftp://ftp.ncbi.nlm.nih.gov/genomes/all/GCA/900/660/685/GCA_900660685.1_57572_G01-3	ftp://ftp.ncbi.nlm.nih.gov/genomes/all/GCF/900/660/685/GCF_900660685.1_57572_G01-3
Mycoplasma yeatsii GM274B	Bacteria;Terrabacteria group;Mycoplasmatota	GM274B	SAMN02700145	PRJNA46457	GCA_000875755.1	Complete	0.895051	25.7	chromosome:NZ_CP007520.1/CP007520.1		1	747	2015-02-13T00:00:00Z	ftp://ftp.ncbi.nlm.nih.gov/genomes/all/GCA/000/875/755/GCA_000875755.1_ASM87575v1	ftp://ftp.ncbi.nlm.nih.gov/genomes/all/GCF/000/875/755/GCF_000875755.1_ASM87575v1
Malacoplasma iowae	Bacteria;Terrabacteria group;Mycoplasmatota	NCTC10185	SAMEA4412702	PRJEB6403	GCA_900660615.1	Complete	1.27857	24.7	chromosome 1:NZ_LR215023.1/LR215023.1		1	988	2019-01-28T00:00:00Z	ftp://ftp.ncbi.nlm.nih.gov/genomes/all/GCA/900/660/615/GCA_900660615.1_51670_F01-3	ftp://ftp.ncbi.nlm.nih.gov/genomes/all/GCF/900/660/615/GCF_900660615.1_51670_F01-3
Metamycoplasma orale	Bacteria;Terrabacteria group;Mycoplasmatota	NCTC10112	SAMEA4384073	PRJEB6403	GCA_900660435.1	Complete	0.806218	25.2918	chromosome 1:NZ_LR214940.1/LR214940.1; plasmid 2:NZ_LR214941.1/LR214941.1; plasmid 3:NZ_LR214942.1/LR214942.1; plasmid 4:NZ_LR214943.1/LR214943.1; plasmid 5:NZ_LR214944.1/LR214944.1		5	664	2019-01-28T00:00:00Z	ftp://ftp.ncbi.nlm.nih.gov/genomes/all/GCA/900/660/435/GCA_900660435.1_50465_D02-3	ftp://ftp.ncbi.nlm.nih.gov/genomes/all/GCF/900/660/435/GCF_900660435.1_50465_D02-3
Spiroplasma melliferum	Bacteria;Terrabacteria group;Mycoplasmatota	AS576	SAMN08579952	PRJNA435428	GCA_005222125.1	Complete	1.41237	27.0611	chromosome:NZ_CP029202.1/CP029202.1; plasmid psm1:NZ_CP029200.1/CP029200.1; plasmid psm2:NZ_CP029201.1/CP029201.1		3	1406	2019-05-07T00:00:00Z		ftp://ftp.ncbi.nlm.nih.gov/genomes/all/GCF/005/222/125/GCF_005222125.1_ASM522212v1
Spiroplasma eriocheiris	Bacteria;Terrabacteria group;Mycoplasmatota	DSM 21848	SAMN03488050	PRJNA253647	GCA_001029265.1	Complete	1.36571	29.8	chromosome:NZ_CP011856.1/CP011856.1		1	1221	2015-06-17T00:00:00Z		ftp://ftp.ncbi.nlm.nih.gov/genomes/all/GCF/001/029/265/GCF_001029265.1_ASM102926v1
Mesomycoplasma bovoculi M165/69	Bacteria;Terrabacteria group;Mycoplasmatota	M165/69	SAMN02641634	PRJNA46455	GCA_000524555.1	Complete	0.76024	28.2	chromosome:NZ_CP007154.1/CP007154.1		1	586	2014-01-30T00:00:00Z	ftp://ftp.ncbi.nlm.nih.gov/genomes/all/GCA/000/524/555/GCA_000524555.1_ASM52455v1	ftp://ftp.ncbi.nlm.nih.gov/genomes/all/GCF/000/524/555/GCF_000524555.1_ASM52455v1
Mesomycoplasma flocculare ATCC 27399	Bacteria;Terrabacteria group;Mycoplasmatota	Ms42	SAMN02730214	PRJNA46461	GCA_000815065.1	Complete	0.778866	29	chromosome:NZ_CP007585.1/CP007585.1		1	588	2015-01-06T00:00:00Z	ftp://ftp.ncbi.nlm.nih.gov/genomes/all/GCA/000/815/065/GCA_000815065.1_ASM81506v1	ftp://ftp.ncbi.nlm.nih.gov/genomes/all/GCF/000/815/065/GCF_000815065.1_ASM81506v1
Spiroplasma mirum ATCC 29335	Bacteria;Terrabacteria group;Mycoplasmatota	ATCC 29335	SAMN02641528	PRJNA49731	GCA_000517365.1	Complete	1.13259	29.4	chromosome:NZ_CP002082.1/CP002082.1		1	1226	2014-01-09T00:00:00Z	ftp://ftp.ncbi.nlm.nih.gov/genomes/all/GCA/000/517/365/GCA_000517365.1_ASM51736v1	ftp://ftp.ncbi.nlm.nih.gov/genomes/all/GCF/000/517/365/GCF_000517365.1_ASM51736v1
Candidatus Mycoplasma haemolamae str. Purdue	Bacteria;Terrabacteria group;Mycoplasmatota	Purdue	SAMN02603732	PRJNA68151	GCA_000281235.1	Complete	0.756845	39.3	chromosome:NC_018219.1/CP003731.1		1	941	2012-07-24T00:00:00Z	ftp://ftp.ncbi.nlm.nih.gov/genomes/all/GCA/000/281/235/GCA_000281235.1_ASM28123v1	ftp://ftp.ncbi.nlm.nih.gov/genomes/all/GCF/000/281/235/GCF_000281235.1_ASM28123v1
Mycoplasma wenyonii str. Massachusetts	Bacteria;Terrabacteria group;Mycoplasmatota	Massachusetts	SAMN02603734	PRJNA168067	GCA_000277795.1	Complete	0.650228	33.9	chromosome:NC_018149.1/CP003703.1		1	697	2012-07-16T00:00:00Z	ftp://ftp.ncbi.nlm.nih.gov/genomes/all/GCA/000/277/795/GCA_000277795.1_ASM27779v1	ftp://ftp.ncbi.nlm.nih.gov/genomes/all/GCF/000/277/795/GCF_000277795.1_ASM27779v1
Mycoplasma haemocanis str. Illinois	Bacteria;Terrabacteria group;Mycoplasmatota	Illinois	SAMN02603733	PRJNA76583	GCA_000238995.1	Complete	0.919992	35.3	chromosome:NC_016638.1/CP003199.1		1	1130	2011-12-20T00:00:00Z	ftp://ftp.ncbi.nlm.nih.gov/genomes/all/GCA/000/238/995/GCA_000238995.1_ASM23899v1	ftp://ftp.ncbi.nlm.nih.gov/genomes/all/GCF/000/238/995/GCF_000238995.1_ASM23899v1
Mycoplasmopsis canis	Bacteria;Terrabacteria group;Mycoplasmatota	LV	SAMN03580089	PRJNA282829	GCA_000988065.1	Complete	0.968791	27	chromosome:NZ_CP011368.1/CP011368.1		1	716	2015-05-05T00:00:00Z	ftp://ftp.ncbi.nlm.nih.gov/genomes/all/GCA/000/988/065/GCA_000988065.1_ASM98806v1	ftp://ftp.ncbi.nlm.nih.gov/genomes/all/GCF/000/988/065/GCF_000988065.1_ASM98806v1
Metamycoplasma alkalescens	Bacteria;Terrabacteria group;Mycoplasmatota	NCTC10135	SAMEA4434528	PRJEB6403	GCA_900476125.1	Complete	0.821059	25.7	chromosome 1:NZ_LS991949.1/LS991949.1		1	650	2018-08-19T00:00:00Z	ftp://ftp.ncbi.nlm.nih.gov/genomes/all/GCA/900/476/125/GCA_900476125.1_50861_F01	ftp://ftp.ncbi.nlm.nih.gov/genomes/all/GCF/900/476/125/GCF_900476125.1_50861_F01
Mycoplasmopsis bovigenitalium	Bacteria;Terrabacteria group;Mycoplasmatota	NCTC10122	SAMEA4434524	PRJEB6403	GCA_900660525.1	Complete	0.841512	28.9	chromosome 1:NZ_LR214970.1/LR214970.1		1	691	2019-01-28T00:00:00Z	ftp://ftp.ncbi.nlm.nih.gov/genomes/all/GCA/900/660/525/GCA_900660525.1_50861_G01-3	ftp://ftp.ncbi.nlm.nih.gov/genomes/all/GCF/900/660/525/GCF_900660525.1_50861_G01-3
Mycoplasmopsis arginini	Bacteria;Terrabacteria group;Mycoplasmatota	HAZ145_1	SAMD00020876	PRJDB3222	GCA_001547975.1	Complete	0.678592	26.4	chromosome:NZ_AP014657.1/AP014657.1		1	588	2015-02-25T00:00:00Z		ftp://ftp.ncbi.nlm.nih.gov/genomes/all/GCF/001/547/975/GCF_001547975.1_ASM154797v1
Ureaplasma diversum	Bacteria;Terrabacteria group;Mycoplasmatota	ATCC 49782	SAMN03153602	PRJNA257677	GCA_000941095.1	Chromosome	0.973501	28.2	chromosome:NZ_CP009770.1/CP009770.1		1	737	2015-03-04T00:00:00Z	ftp://ftp.ncbi.nlm.nih.gov/genomes/all/GCA/000/941/095/GCA_000941095.1_ASM94109v1	ftp://ftp.ncbi.nlm.nih.gov/genomes/all/GCF/000/941/095/GCF_000941095.1_ASM94109v1
Mycoplasma cottewii	Bacteria;Terrabacteria group;Mycoplasmatota	VIS	SAMN30469643	PRJNA872557	GCA_024918975.1	Complete	1.01666	25.7	chromosome:NZ_CP103424.1/CP103424.1		1	836	2022-09-04T00:00:00Z		ftp://ftp.ncbi.nlm.nih.gov/genomes/all/GCF/024/918/975/GCF_024918975.1_ASM2491897v1
Mycoplasmopsis cynos C142	Bacteria;Terrabacteria group;Mycoplasmatota	C142	SAMEA2272626	PRJEB590	GCA_000328725.1	Complete	0.998123	25.7	chromosome:NC_019949.1/HF559394.1		1	771	2012-12-12T00:00:00Z	ftp://ftp.ncbi.nlm.nih.gov/genomes/all/GCA/000/328/725/GCA_000328725.1_ASM32872v1	ftp://ftp.ncbi.nlm.nih.gov/genomes/all/GCF/000/328/725/GCF_000328725.1_ASM32872v1
Spiroplasma platyhelix PALS-1	Bacteria;Terrabacteria group;Mycoplasmatota	PALS-1	SAMN04274829	PRJNA184742	GCA_021496725.1	Complete	0.744499	28.7	chromosome:NZ_CP051215.1/CP051215.1		1	668	2022-01-18T00:00:00Z	ftp://ftp.ncbi.nlm.nih.gov/genomes/all/GCA/021/496/725/GCA_021496725.1_ASM2149672v1	ftp://ftp.ncbi.nlm.nih.gov/genomes/all/GCF/021/496/725/GCF_021496725.1_ASM2149672v1
Spiroplasma taiwanense CT-1	Bacteria;Terrabacteria group;Mycoplasmatota	CT-1	SAMN02602966	PRJNA184744	GCA_000439435.1	Complete	1.08628	23.8908	chromosome:NC_021846.1/CP005074.1; plasmid unnamed:NC_021832.1/CP005075.1		2	1069	2013-07-17T00:00:00Z	ftp://ftp.ncbi.nlm.nih.gov/genomes/all/GCA/000/439/435/GCA_000439435.1_ASM43943v1	ftp://ftp.ncbi.nlm.nih.gov/genomes/all/GCF/000/439/435/GCF_000439435.1_ASM43943v1
Spiroplasma diminutum CUAS-1	Bacteria;Terrabacteria group;Mycoplasmatota	CUAS-1	SAMN02602967	PRJNA184745	GCA_000439455.1	Complete	0.945296	25.5	chromosome:NC_021833.1/CP005076.1		1	853	2013-07-17T00:00:00Z	ftp://ftp.ncbi.nlm.nih.gov/genomes/all/GCA/000/439/455/GCA_000439455.1_ASM43945v1	ftp://ftp.ncbi.nlm.nih.gov/genomes/all/GCF/000/439/455/GCF_000439455.1_ASM43945v1
Spiroplasma chrysopicola DF-1	Bacteria;Terrabacteria group;Mycoplasmatota	DF-1	SAMN02602968	PRJNA184747	GCA_000400935.1	Complete	1.12332	28.8	chromosome:NC_021280.1/CP005077.1		1	1014	2013-05-22T00:00:00Z	ftp://ftp.ncbi.nlm.nih.gov/genomes/all/GCA/000/400/935/GCA_000400935.1_ASM40093v1	ftp://ftp.ncbi.nlm.nih.gov/genomes/all/GCF/000/400/935/GCF_000400935.1_ASM40093v1
Spiroplasma syrphidicola EA-1	Bacteria;Terrabacteria group;Mycoplasmatota	EA-1	SAMN02602969	PRJNA184748	GCA_000400955.1	Complete	1.10734	29.2	chromosome:NC_021284.1/CP005078.1		1	997	2013-05-22T00:00:00Z	ftp://ftp.ncbi.nlm.nih.gov/genomes/all/GCA/000/400/955/GCA_000400955.1_ASM40095v1	ftp://ftp.ncbi.nlm.nih.gov/genomes/all/GCF/000/400/955/GCF_000400955.1_ASM40095v1
Spiroplasma culicicola AES-1	Bacteria;Terrabacteria group;Mycoplasmatota	AES-1	SAMN03081474	PRJNA184749	GCA_000565175.1	Complete	1.17513	26.4	chromosome:NZ_CP006681.1/CP006681.1		1	1059	2014-02-07T00:00:00Z	ftp://ftp.ncbi.nlm.nih.gov/genomes/all/GCA/000/565/175/GCA_000565175.1_ASM56517v1	ftp://ftp.ncbi.nlm.nih.gov/genomes/all/GCF/000/565/175/GCF_000565175.1_ASM56517v1
Spiroplasma sabaudiense Ar-1343	Bacteria;Terrabacteria group;Mycoplasmatota	Ar-1343	SAMN03081504	PRJNA184750	GCA_000565215.1	Complete	1.07595	30.2	chromosome:NZ_CP006934.1/CP006934.1		1	925	2014-02-07T00:00:00Z	ftp://ftp.ncbi.nlm.nih.gov/genomes/all/GCA/000/565/215/GCA_000565215.1_ASM56521v1	ftp://ftp.ncbi.nlm.nih.gov/genomes/all/GCF/000/565/215/GCF_000565215.1_ASM56521v1
Spiroplasma apis B31	Bacteria;Terrabacteria group;Mycoplasmatota	B31	SAMN02641479	PRJNA184751	GCA_000500935.1	Complete	1.16055	28.3	chromosome:NC_022998.1/CP006682.1		1	981	2013-12-03T00:00:00Z	ftp://ftp.ncbi.nlm.nih.gov/genomes/all/GCA/000/500/935/GCA_000500935.1_ASM50093v1	ftp://ftp.ncbi.nlm.nih.gov/genomes/all/GCF/000/500/935/GCF_000500935.1_ASM50093v1
Spiroplasma phoeniceum P40	Bacteria;Terrabacteria group;Mycoplasmatota	P40	SAMN08579949	PRJNA435429	GCA_003339775.1	Complete	1.90828	25.45	chromosome:NZ_CP031088.1/CP031088.1; plasmid pSPh245:NZ_CP031091.1/CP031091.1; plasmid pSPh387:NZ_CP031090.1/CP031090.1; plasmid pSPh535:NZ_CP031089.1/CP031089.1		4	2334	2018-07-25T00:00:00Z		ftp://ftp.ncbi.nlm.nih.gov/genomes/all/GCF/003/339/775/GCF_003339775.1_ASM333977v1
Mycoplasmopsis meleagridis	Bacteria;Terrabacteria group;Mycoplasmatota	NCTC10153	SAMEA104210790	PRJEB6403	GCA_900660695.1	Complete	0.644173	26.1	chromosome 1:NZ_LR215042.1/LR215042.1		1	518	2019-01-28T00:00:00Z	ftp://ftp.ncbi.nlm.nih.gov/genomes/all/GCA/900/660/695/GCA_900660695.1_57612_E01-3	ftp://ftp.ncbi.nlm.nih.gov/genomes/all/GCF/900/660/695/GCF_900660695.1_57612_E01-3
Mesoplasma chauliocola	Bacteria;Terrabacteria group;Mycoplasmatota	CHPA-2	SAMN07573570	PRJNA400791	GCA_002290085.1	Complete	0.85478	27	chromosome:NZ_CP023173.1/CP023173.1		1	729	2017-09-12T00:00:00Z		ftp://ftp.ncbi.nlm.nih.gov/genomes/all/GCF/002/290/085/GCF_002290085.1_ASM229008v1
Spiroplasma monobiae MQ-1	Bacteria;Terrabacteria group;Mycoplasmatota	MQ-1	SAMN03651236	PRJNA205098	GCA_002865545.1	Complete	0.891575	27.8	chromosome:NZ_CP025543.1/CP025543.1		1	806	2018-01-07T00:00:00Z		ftp://ftp.ncbi.nlm.nih.gov/genomes/all/GCF/002/865/545/GCF_002865545.1_ASM286554v1
Spiroplasma floricola 23-6	Bacteria;Terrabacteria group;Mycoplasmatota	23-6	SAMN07981470	PRJNA205099	GCA_002813555.1	Complete	1.28413	24.3	chromosome:NZ_CP025057.1/CP025057.1		1	1112	2017-12-07T00:00:00Z		ftp://ftp.ncbi.nlm.nih.gov/genomes/all/GCF/002/813/555/GCF_002813555.1_ASM281355v1
Spiroplasma alleghenense	Bacteria;Terrabacteria group;Mycoplasmatota	PLHS-1	SAMN09726146	PRJNA205100	GCA_003363775.1	Complete	1.33608	29.5	chromosome:NZ_CP031376.1/CP031376.1		1	1137	2018-08-07T00:00:00Z		ftp://ftp.ncbi.nlm.nih.gov/genomes/all/GCF/003/363/775/GCF_003363775.1_ASM336377v1
Metamycoplasma salivarium	Bacteria;Terrabacteria group;Mycoplasmatota	NCTC10113	SAMEA4412694	PRJEB6403	GCA_900660445.2	Complete	0.728347	26.4	chromosome 1:NZ_LR214938.2/LR214938.2		1	608	2019-01-28T00:00:00Z	ftp://ftp.ncbi.nlm.nih.gov/genomes/all/GCA/900/660/445/GCA_900660445.2_GCA_900660445	ftp://ftp.ncbi.nlm.nih.gov/genomes/all/GCF/900/660/445/GCF_900660445.2_GCA_900660445
Haploplasma axanthum	Bacteria;Terrabacteria group;Mycoplasmatota	NCTC10138	SAMEA104224787	PRJEB6403	GCA_900660745.1	Complete	1.8831	28.1	chromosome 1:NZ_LR215048.1/LR215048.1		1	1715	2019-01-28T00:00:00Z	ftp://ftp.ncbi.nlm.nih.gov/genomes/all/GCA/900/660/745/GCA_900660745.1_57728_G01-3	ftp://ftp.ncbi.nlm.nih.gov/genomes/all/GCF/900/660/745/GCF_900660745.1_57728_G01-3
Paracholeplasma brassicae	Bacteria;Terrabacteria group;Mycoplasmatota	O502	SAMEA4532333	PRJEB1741	GCA_000967915.1	Complete	1.87779	35.8	chromosome:NC_022549.1/FO681348.1		1	1689	2013-10-11T00:00:00Z	ftp://ftp.ncbi.nlm.nih.gov/genomes/all/GCA/000/967/915/GCA_000967915.1_ASM96791v1	ftp://ftp.ncbi.nlm.nih.gov/genomes/all/GCF/000/967/915/GCF_000967915.1_ASM96791v1
Alteracholeplasma palmae J233	Bacteria;Terrabacteria group;Mycoplasmatota	J233	SAMEA4532332	PRJEB1742	GCA_000968055.1	Complete	1.55423	29	chromosome:NC_022538.1/FO681347.1		1	1434	2013-10-11T00:00:00Z	ftp://ftp.ncbi.nlm.nih.gov/genomes/all/GCA/000/968/055/GCA_000968055.1_ASM96805v1	ftp://ftp.ncbi.nlm.nih.gov/genomes/all/GCF/000/968/055/GCF_000968055.1_ASM96805v1
Mycoplasma parvum str. Indiana	Bacteria;Terrabacteria group;Mycoplasmatota	Indiana	SAMN02360547	PRJNA219646	GCA_000477415.1	Complete	0.564395	27	chromosome:NC_022575.1/CP006771.1		1	545	2013-10-21T00:00:00Z	ftp://ftp.ncbi.nlm.nih.gov/genomes/all/GCA/000/477/415/GCA_000477415.1_ASM47741v1	ftp://ftp.ncbi.nlm.nih.gov/genomes/all/GCF/000/477/415/GCF_000477415.1_ASM47741v1
Mycoplasma ovis str. Michigan	Bacteria;Terrabacteria group;Mycoplasmatota	Michigan	SAMN02641557	PRJNA225755	GCA_000508245.1	Complete	0.702511	31.7	chromosome:NC_023062.1/CP006935.1		1	779	2013-12-16T00:00:00Z	ftp://ftp.ncbi.nlm.nih.gov/genomes/all/GCA/000/508/245/GCA_000508245.1_ASM50824v1	ftp://ftp.ncbi.nlm.nih.gov/genomes/all/GCF/000/508/245/GCF_000508245.1_ASM50824v1
Williamsoniiplasma somnilux	Bacteria;Terrabacteria group;Mycoplasmatota	PYAN-1	SAMN05429912	PRJNA330903	GCA_002804005.1	Complete	0.868413	28	chromosome:NZ_CP024965.1/CP024965.1		1	718	2017-12-04T00:00:00Z		ftp://ftp.ncbi.nlm.nih.gov/genomes/all/GCF/002/804/005/GCF_002804005.1_ASM280400v1
Williamsoniiplasma luminosum	Bacteria;Terrabacteria group;Mycoplasmatota	PIMN-1	SAMN05429629	PRJNA330900	GCA_002803985.1	Complete	1.03156	29.8	chromosome:NZ_CP024963.1/CP024963.1		1	856	2017-12-04T00:00:00Z		ftp://ftp.ncbi.nlm.nih.gov/genomes/all/GCF/002/803/985/GCF_002803985.1_ASM280398v1
Candidatus Hepatoplasma crinochetorum Av	Bacteria;Terrabacteria group;Mycoplasmatota	Av	SAMN03081503	PRJNA229465	GCA_000582535.1	Complete	0.657101	22.5	chromosome:NZ_CP006932.1/CP006932.1		1	577	2014-02-26T00:00:00Z	ftp://ftp.ncbi.nlm.nih.gov/genomes/all/GCA/000/582/535/GCA_000582535.1_ASM58253v1	ftp://ftp.ncbi.nlm.nih.gov/genomes/all/GCF/000/582/535/GCF_000582535.1_ASM58253v1
Entomoplasma melaleucae	Bacteria;Terrabacteria group;Mycoplasmatota	M1	SAMN05429631	PRJNA330902	GCA_002804105.1	Complete	0.845295	26.6	chromosome:NZ_CP024964.1/CP024964.1		1	869	2017-12-04T00:00:00Z		ftp://ftp.ncbi.nlm.nih.gov/genomes/all/GCF/002/804/105/GCF_002804105.1_ASM280410v1
Mesoplasma syrphidae	Bacteria;Terrabacteria group;Mycoplasmatota	YJS	SAMN08158127	PRJNA421837	GCA_002843565.1	Complete	0.908214	30.1	chromosome:NZ_CP025257.1/CP025257.1		1	738	2017-12-17T00:00:00Z		ftp://ftp.ncbi.nlm.nih.gov/genomes/all/GCF/002/843/565/GCF_002843565.1_ASM284356v1
Mycoplasmopsis glycophila	Bacteria;Terrabacteria group;Mycoplasmatota	NCTC10194	SAMEA4434532	PRJEB6403	GCA_900660605.1	Complete	0.97341	28.6	chromosome 1:NZ_LR215024.1/LR215024.1		1	690	2019-01-28T00:00:00Z	ftp://ftp.ncbi.nlm.nih.gov/genomes/all/GCA/900/660/605/GCA_900660605.1_51342_G01-3	ftp://ftp.ncbi.nlm.nih.gov/genomes/all/GCF/900/660/605/GCF_900660605.1_51342_G01-3
Metamycoplasma hyosynoviae	Bacteria;Terrabacteria group;Mycoplasmatota	B1	SAMN29626321	PRJNA857466	GCA_024297005.1	Complete	0.889181	27	chromosome:NZ_CP101127.1/CP101127.1		1	692	2022-07-17T00:00:00Z		ftp://ftp.ncbi.nlm.nih.gov/genomes/all/GCF/024/297/005/GCF_024297005.1_ASM2429700v1
Mycoplasmopsis californica	Bacteria;Terrabacteria group;Mycoplasmatota	HAZ106_1	SAMD00136561	PRJDB1456	GCA_003925935.1	Complete	0.805917	30.8	chromosome:NZ_AP018940.1/AP018940.1		1	635	2018-10-02T00:00:00Z		ftp://ftp.ncbi.nlm.nih.gov/genomes/all/GCF/003/925/935/GCF_003925935.1_ASM392593v1
Mycoplasmopsis felis	Bacteria;Terrabacteria group;Mycoplasmatota	Myco-2	SAMD00199257	PRJDB9149	GCA_009936335.1	Complete	0.841695	24.7	chromosome:NZ_AP022325.1/AP022325.1		1	717	2020-01-16T23:02:00Z		ftp://ftp.ncbi.nlm.nih.gov/genomes/all/GCF/009/936/335/GCF_009936335.1_ASM993633v1
Mycoplasmopsis columboralis	Bacteria;Terrabacteria group;Mycoplasmatota	NCTC10179	SAMEA104167209	PRJEB6403	GCA_900660675.1	Complete	0.966675	29.1522	chromosome 1:NZ_LR215039.1/LR215039.1; plasmid 2:NZ_LR215040.1/LR215040.1		2	750	2019-01-28T00:00:00Z	ftp://ftp.ncbi.nlm.nih.gov/genomes/all/GCA/900/660/675/GCA_900660675.1_57141_A01-3	ftp://ftp.ncbi.nlm.nih.gov/genomes/all/GCF/900/660/675/GCF_900660675.1_57141_A01-3
Metamycoplasma cloacale	Bacteria;Terrabacteria group;Mycoplasmatota	NCTC 10199	SAMN09237270	PRJNA472475	GCA_003269445.1	Complete	0.659552	27	chromosome:NZ_CP030103.1/CP030103.1		1	527	2018-06-28T00:00:00Z		ftp://ftp.ncbi.nlm.nih.gov/genomes/all/GCF/003/269/445/GCF_003269445.1_ASM326944v1
Acholeplasma hippikon	Bacteria;Terrabacteria group;Mycoplasmatota	NCTC10172	SAMEA104224796	PRJEB6403	GCA_900660755.1	Complete	1.46567	30.9961	chromosome 1:NZ_LR215050.1/LR215050.1; plasmid 2:NZ_LR215051.1/LR215051.1		2	1369	2019-01-28T00:00:00Z	ftp://ftp.ncbi.nlm.nih.gov/genomes/all/GCA/900/660/755/GCA_900660755.1_57792_F01-3	ftp://ftp.ncbi.nlm.nih.gov/genomes/all/GCF/900/660/755/GCF_900660755.1_57792_F01-3
Metamycoplasma anseris	Bacteria;Terrabacteria group;Mycoplasmatota	ATCC 49234	SAMN09469947	PRJNA477457	GCA_003285045.1	Complete	0.750009	26.4	chromosome:NZ_CP030140.1/CP030140.1		1	637	2018-07-01T00:00:00Z		ftp://ftp.ncbi.nlm.nih.gov/genomes/all/GCF/003/285/045/GCF_003285045.1_ASM328504v1
Spiroplasma poulsonii	Bacteria;Terrabacteria group;Mycoplasmatota	MSRO_BK	SAMN11349289	PRJNA256019	GCA_009866525.1	Chromosome	1.96607	26.3416	chromosome:NZ_CM020866.1/CM020866.1; plasmid pSMSRO-BK:NZ_CM020867.1/CM020867.1	SSBE01	2	4562	2020-01-13T00:00:00Z		ftp://ftp.ncbi.nlm.nih.gov/genomes/all/GCF/009/866/525/GCF_009866525.1_ASM986652v1
Metamycoplasma canadense	Bacteria;Terrabacteria group;Mycoplasmatota	HAZ360_1	SAMD00019276	PRJDB3071	GCA_000828855.1	Complete	0.693241	24.3	chromosome:NZ_AP014631.1/AP014631.1		1	542	2014-08-27T00:00:00Z	ftp://ftp.ncbi.nlm.nih.gov/genomes/all/GCA/000/828/855/GCA_000828855.1_ASM82885v1	ftp://ftp.ncbi.nlm.nih.gov/genomes/all/GCF/000/828/855/GCF_000828855.1_ASM82885v1
Mesomycoplasma dispar	Bacteria;Terrabacteria group;Mycoplasmatota	GS01	SAMN07821582	PRJNA415333	GCA_002736285.1	Complete	1.06581	29.1	chromosome:NZ_CP024161.1/CP024161.1		1	723	2017-10-30T00:00:00Z		ftp://ftp.ncbi.nlm.nih.gov/genomes/all/GCF/002/736/285/GCF_002736285.1_ASM273628v1
Mycoplasmopsis gallinacea	Bacteria;Terrabacteria group;Mycoplasmatota	NCTC10183	SAMEA4412701	PRJEB6403	GCA_900660495.1	Complete	1.07484	28.7	chromosome 1:NZ_LR214950.1/LR214950.1		1	778	2019-01-28T00:00:00Z	ftp://ftp.ncbi.nlm.nih.gov/genomes/all/GCA/900/660/495/GCA_900660495.1_50648_F01-3	ftp://ftp.ncbi.nlm.nih.gov/genomes/all/GCF/900/660/495/GCF_900660495.1_50648_F01-3
Spiroplasma atrichopogonis	Bacteria;Terrabacteria group;Mycoplasmatota	GNAT3597	SAMN03488049	PRJNA253349	GCA_001029245.1	Complete	1.16048	29.3	chromosome:NZ_CP011855.1/CP011855.1		1	1271	2015-06-17T00:00:00Z		ftp://ftp.ncbi.nlm.nih.gov/genomes/all/GCF/001/029/245/GCF_001029245.1_ASM102924v1
Spiroplasma turonicum	Bacteria;Terrabacteria group;Mycoplasmatota	Tab4c	SAMN03948565	PRJNA291635	GCA_001262715.1	Complete	1.26137	24.2	chromosome:NZ_CP012328.1/CP012328.1		1	1069	2015-08-07T00:00:00Z		ftp://ftp.ncbi.nlm.nih.gov/genomes/all/GCF/001/262/715/GCF_001262715.1_ASM126271v1
Spiroplasma litorale	Bacteria;Terrabacteria group;Mycoplasmatota	TN-1	SAMN03938703	PRJNA253651	GCA_001267155.1	Complete	1.22552	24.9	chromosome:NZ_CP012357.1/CP012357.1		1	1091	2015-08-13T00:00:00Z		ftp://ftp.ncbi.nlm.nih.gov/genomes/all/GCF/001/267/155/GCF_001267155.1_ASM126715v1
Spiroplasma cantharicola	Bacteria;Terrabacteria group;Mycoplasmatota	CC-1	SAMN03955382	PRJNA253642	GCA_001281045.1	Complete	1.17958	25	chromosome:NZ_CP012622.1/CP012622.1		1	1011	2015-09-11T00:00:00Z		ftp://ftp.ncbi.nlm.nih.gov/genomes/all/GCF/001/281/045/GCF_001281045.1_ASM128104v1
Mycoplasma feriruminatoris	Bacteria;Terrabacteria group;Mycoplasmatota	G5847	SAMN01730980	PRJNA175935	GCA_000327395.2	Complete	1.0756	24.2	chromosome:NZ_CP091032.1/CP091032.1		1	848	2022-01-12T00:00:00Z	ftp://ftp.ncbi.nlm.nih.gov/genomes/all/GCA/000/327/395/GCA_000327395.2_ASM32739v2	ftp://ftp.ncbi.nlm.nih.gov/genomes/all/GCF/000/327/395/GCF_000327395.2_ASM32739v2
Spiroplasma helicoides	Bacteria;Terrabacteria group;Mycoplasmatota	TABS-2	SAMN05578878	PRJNA253649	GCA_001715535.1	Complete	1.32655	26.8	chromosome:NZ_CP017015.1/CP017015.1		1	1139	2016-08-29T00:00:00Z		ftp://ftp.ncbi.nlm.nih.gov/genomes/all/GCF/001/715/535/GCF_001715535.1_ASM171553v1
Spiroplasma clarkii	Bacteria;Terrabacteria group;Mycoplasmatota	CN-5	SAMN07540836	PRJNA253644	GCA_002795265.1	Complete	1.56001	29.6	chromosome:NZ_CP024870.1/CP024870.1		1	1358	2017-11-23T00:00:00Z		ftp://ftp.ncbi.nlm.nih.gov/genomes/all/GCF/002/795/265/GCF_002795265.1_ASM279526v1
Spiroplasma corruscae	Bacteria;Terrabacteria group;Mycoplasmatota	EC-1	SAMN07267299	PRJNA253645	GCA_002237575.1	Complete	1.20464	25.3636	chromosome:NZ_CP022535.1/CP022535.1; plasmid unnamed:NZ_CP022536.1/CP022536.1		2	1021	2017-07-31T00:00:00Z		ftp://ftp.ncbi.nlm.nih.gov/genomes/all/GCF/002/237/575/GCF_002237575.1_ASM223757v1
Mesoplasma lactucae ATCC 49193	Bacteria;Terrabacteria group;Mycoplasmatota	831-C4	SAMN07709945	PRJNA412357	GCA_002441935.1	Complete	0.837471	29.8	chromosome:NZ_CP023668.1/CP023668.1		1	687	2017-10-04T00:00:00Z		ftp://ftp.ncbi.nlm.nih.gov/genomes/all/GCF/002/441/935/GCF_002441935.1_ASM244193v1
Mycoplasmopsis bovirhinis	Bacteria;Terrabacteria group;Mycoplasmatota	NCTC10118	SAMEA4412696	PRJEB6403	GCA_900660515.1	Complete	0.922012	27.6065	chromosome 1:NZ_LR214972.1/LR214972.1; plasmid 2:NZ_LR214973.1/LR214973.1		2	736	2019-01-28T00:00:00Z	ftp://ftp.ncbi.nlm.nih.gov/genomes/all/GCA/900/660/515/GCA_900660515.1_50766_E01-3	ftp://ftp.ncbi.nlm.nih.gov/genomes/all/GCF/900/660/515/GCF_900660515.1_50766_E01-3
Mesoplasma entomophilum	Bacteria;Terrabacteria group;Mycoplasmatota	TAC	SAMN07838951	PRJNA415956	GCA_002749675.1	Complete	0.847967	27.2	chromosome:NZ_CP024411.1/CP024411.1		1	718	2017-11-03T00:00:00Z		ftp://ftp.ncbi.nlm.nih.gov/genomes/all/GCF/002/749/675/GCF_002749675.1_ASM274967v1
Mesoplasma tabanidae	Bacteria;Terrabacteria group;Mycoplasmatota	BARC 857	SAMN05436730	PRJNA331060	GCA_002804025.1	Complete	0.846907	26.9	chromosome:NZ_CP024969.1/CP024969.1		1	732	2017-12-04T00:00:00Z		ftp://ftp.ncbi.nlm.nih.gov/genomes/all/GCF/002/804/025/GCF_002804025.1_ASM280402v1
Entomoplasma freundtii	Bacteria;Terrabacteria group;Mycoplasmatota	BARC 318	SAMN05429604	PRJNA330899	GCA_002804205.1	Complete	0.838114	34.6	chromosome:NZ_CP024962.1/CP024962.1		1	696	2017-12-04T00:00:00Z		ftp://ftp.ncbi.nlm.nih.gov/genomes/all/GCF/002/804/205/GCF_002804205.1_ASM280420v1
Mesoplasma coleopterae	Bacteria;Terrabacteria group;Mycoplasmatota	BARC 781	SAMN07352413	PRJNA394317	GCA_002999455.1	Chromosome	0.803948	27.2	chromosome:NZ_CP022511.1/CP022511.1		1	684	2018-03-14T00:00:00Z		ftp://ftp.ncbi.nlm.nih.gov/genomes/all/GCF/002/999/455/GCF_002999455.1_ASM299945v1
[Mycoplasma] phocidae	Bacteria;Terrabacteria group;Mycoplasmatota	105	SAMN08864381	PRJNA448756	GCA_003332325.1	Complete	0.814478	27.1	chromosome:NZ_CP029295.1/CP029295.1		1	614	2018-07-20T00:00:00Z		ftp://ftp.ncbi.nlm.nih.gov/genomes/all/GCF/003/332/325/GCF_003332325.1_ASM333232v1
Metamycoplasma phocicerebrale	Bacteria;Terrabacteria group;Mycoplasmatota	1049	SAMN09283747	PRJNA473817	GCA_003383595.3	Complete	0.7408	25	chromosome:NZ_CP033058.2/CP033058.2		1	579	2018-10-15T00:00:00Z		ftp://ftp.ncbi.nlm.nih.gov/genomes/all/GCF/003/383/595/GCF_003383595.3_ASM338359v3
Mycoplasmopsis edwardii	Bacteria;Terrabacteria group;Mycoplasmatota	NCTC10132	SAMEA4434527	PRJEB6403	GCA_900476105.1	Complete	0.832213	27.8	chromosome 1:NZ_LS991951.1/LS991951.1		1	653	2018-08-19T00:00:00Z	ftp://ftp.ncbi.nlm.nih.gov/genomes/all/GCA/900/476/105/GCA_900476105.1_51334_B01	ftp://ftp.ncbi.nlm.nih.gov/genomes/all/GCF/900/476/105/GCF_900476105.1_51334_B01
Mycoplasmopsis gallopavonis	Bacteria;Terrabacteria group;Mycoplasmatota	NCTC10186	SAMEA104167171	PRJEB6403	GCA_900660635.1	Complete	1.02804	27.7546	chromosome 1:NZ_LR215031.1/LR215031.1; plasmid 2:NZ_LR215032.1/LR215032.1; plasmid 3:NZ_LR215033.1/LR215033.1; plasmid 4:NZ_LR215034.1/LR215034.1		4	784	2019-01-28T00:00:00Z	ftp://ftp.ncbi.nlm.nih.gov/genomes/all/GCA/900/660/635/GCA_900660635.1_56793_F01-3	ftp://ftp.ncbi.nlm.nih.gov/genomes/all/GCF/900/660/635/GCF_900660635.1_56793_F01-3
Candidatus Phytoplasma ziziphi	Bacteria;Terrabacteria group;Mycoplasmatota	Jwb-nky	SAMN08111979	PRJNA420423	GCA_003640545.1	Complete	0.750803	23.2	chromosome:NZ_CP025121.1/CP025121.1		1	662	2018-10-12T00:00:00Z		ftp://ftp.ncbi.nlm.nih.gov/genomes/all/GCF/003/640/545/GCF_003640545.1_ASM364054v1
Mycoplasmopsis caviae	Bacteria;Terrabacteria group;Mycoplasmatota	G122	SAMN29927627	PRJNA861811	GCA_024498215.1	Complete	1.15501	28	chromosome:NZ_CP101806.1/CP101806.1		1	1069	2022-08-01T00:00:00Z		ftp://ftp.ncbi.nlm.nih.gov/genomes/all/GCF/024/498/215/GCF_024498215.1_ASM2449821v1
Mycoplasmopsis maculosa	Bacteria;Terrabacteria group;Mycoplasmatota	NCTC10168	SAMEA104210789	PRJEB6403	GCA_900660665.1	Complete	0.919297	24.0607	chromosome 1:NZ_LR215037.1/LR215037.1; plasmid 2:NZ_LR215038.1/LR215038.1		2	735	2019-01-28T00:00:00Z	ftp://ftp.ncbi.nlm.nih.gov/genomes/all/GCA/900/660/665/GCA_900660665.1_57612_D01-3	ftp://ftp.ncbi.nlm.nih.gov/genomes/all/GCF/900/660/665/GCF_900660665.1_57612_D01-3
Mycoplasmopsis columbinasalis	Bacteria;Terrabacteria group;Mycoplasmatota	NCTC10184	SAMEA104210792	PRJEB6403	GCA_900660705.1	Complete	0.849456	33.7	chromosome 1:NZ_LR215043.1/LR215043.1		1	615	2019-01-28T00:00:00Z	ftp://ftp.ncbi.nlm.nih.gov/genomes/all/GCA/900/660/705/GCA_900660705.1_57612_F01-3	ftp://ftp.ncbi.nlm.nih.gov/genomes/all/GCF/900/660/705/GCF_900660705.1_57612_F01-3
Mesomycoplasma neurolyticum	Bacteria;Terrabacteria group;Mycoplasmatota	NCTC10166	SAMEA4412700	PRJEB6403	GCA_900660485.1	Complete	1.04091	23.1408	chromosome 1:NZ_LR214951.1/LR214951.1; plasmid 2:NZ_LR214952.1/LR214952.1; plasmid 3:NZ_LR214953.1/LR214953.1; plasmid 4:NZ_LR214954.1/LR214954.1		4	847	2019-01-28T00:00:00Z	ftp://ftp.ncbi.nlm.nih.gov/genomes/all/GCA/900/660/485/GCA_900660485.1_50648_E01-3	ftp://ftp.ncbi.nlm.nih.gov/genomes/all/GCF/900/660/485/GCF_900660485.1_50648_E01-3
Mycoplasmopsis citelli	Bacteria;Terrabacteria group;Mycoplasmatota	NCTC10181	SAMEA104167208	PRJEB6403	GCA_900660645.1	Complete	1.24236	27.1	chromosome 1:NZ_LR215036.1/LR215036.1		1	885	2019-01-28T00:00:00Z	ftp://ftp.ncbi.nlm.nih.gov/genomes/all/GCA/900/660/645/GCA_900660645.1_57043_F01-3	ftp://ftp.ncbi.nlm.nih.gov/genomes/all/GCF/900/660/645/GCF_900660645.1_57043_F01-3
Mycoplasmopsis phocirhinis	Bacteria;Terrabacteria group;Mycoplasmatota	852	SAMN10436525	PRJNA505803	GCA_004216495.1	Complete	0.865472	27.5	chromosome:NZ_CP034841.1/CP034841.1		1	681	2019-02-20T00:00:00Z		ftp://ftp.ncbi.nlm.nih.gov/genomes/all/GCF/004/216/495/GCF_004216495.1_ASM421649v1
Spiroplasma gladiatoris	Bacteria;Terrabacteria group;Mycoplasmatota	TG-1	SAMN11157588	PRJNA253648	GCA_004379335.1	Complete	1.16464	25	chromosome:NZ_CP038013.1/CP038013.1		1	1004	2019-03-26T00:00:00Z		ftp://ftp.ncbi.nlm.nih.gov/genomes/all/GCF/004/379/335/GCF_004379335.1_ASM437933v1
Mycoplasma nasistruthionis	Bacteria;Terrabacteria group;Mycoplasmatota	2F1A	SAMN11916152	PRJNA545729	GCA_006228185.1	Complete	0.80323	29	chromosome:NZ_CP040825.1/CP040825.1		1	602	2019-06-11T00:00:00Z		ftp://ftp.ncbi.nlm.nih.gov/genomes/all/GCF/006/228/185/GCF_006228185.1_ASM622818v1
Mycoplasma anserisalpingitidis	Bacteria;Terrabacteria group;Mycoplasmatota	MYCAV177	SAMN12273890	PRJNA554567	GCA_007858515.1	Complete	0.908787	26.7	chromosome:NZ_CP041664.1/CP041664.1		1	744	2019-08-06T00:00:00Z		ftp://ftp.ncbi.nlm.nih.gov/genomes/all/GCF/007/858/515/GCF_007858515.1_ASM785851v1
Spiroplasma chinense	Bacteria;Terrabacteria group;Mycoplasmatota	CCH	SAMN12559111	PRJNA253643	GCA_008086545.1	Complete	1.37018	27.9	chromosome:NZ_CP043026.1/CP043026.1		1	1212	2019-08-26T00:00:00Z		ftp://ftp.ncbi.nlm.nih.gov/genomes/all/GCF/008/086/545/GCF_008086545.1_ASM808654v1
Spiroplasma tabanidicola	Bacteria;Terrabacteria group;Mycoplasmatota	TAUS-1	SAMN13340650	PRJNA253652	GCA_009730595.1	Complete	1.28434	25.1	chromosome:NZ_CP046276.1/CP046276.1		1	1124	2019-12-05T00:00:00Z		ftp://ftp.ncbi.nlm.nih.gov/genomes/all/GCF/009/730/595/GCF_009730595.1_ASM973059v1
Mycoplasma struthionis	Bacteria;Terrabacteria group;Mycoplasmatota	237IA	SAMN10411876	PRJNA505199	GCA_003855455.1	Complete	0.737591	26.2	chromosome:NZ_CP034044.1/CP034044.1		1	630	2018-12-02T00:00:00Z		ftp://ftp.ncbi.nlm.nih.gov/genomes/all/GCF/003/855/455/GCF_003855455.1_ASM385545v1
Mariniplasma anaerobium	Bacteria;Terrabacteria group;Mycoplasmatota	Mahy22	SAMD00227922	PRJDB9849	GCA_016865445.1	Complete	1.89863	30.0966	chromosome:NZ_AP024412.1/AP024412.1; plasmid pAa22_1:NZ_AP024413.1/AP024413.1		2	1745	2021-01-26T00:00:00Z	ftp://ftp.ncbi.nlm.nih.gov/genomes/all/GCA/016/865/445/GCA_016865445.1_ASM1686544v1	ftp://ftp.ncbi.nlm.nih.gov/genomes/all/GCF/016/865/445/GCF_016865445.1_ASM1686544v1
Mycoplasma tullyi	Bacteria;Terrabacteria group;Mycoplasmatota	56A97T	SAMN15669431	PRJNA649564	GCA_014068355.1	Complete	0.867815	31	chromosome:NZ_CP059674.1/CP059674.1		1	645	2020-08-05T00:00:00Z	ftp://ftp.ncbi.nlm.nih.gov/genomes/all/GCA/014/068/355/GCA_014068355.1_ASM1406835v1	ftp://ftp.ncbi.nlm.nih.gov/genomes/all/GCF/014/068/355/GCF_014068355.1_ASM1406835v1
Candidatus Phytoplasma luffae	Bacteria;Terrabacteria group;Mycoplasmatota	NCHU2019	SAMN15080914	PRJNA636624	GCA_018024475.1	Complete	0.769143	23.3	chromosome:NZ_CP054393.1/CP054393.1		1	716	2021-04-16T00:00:00Z	ftp://ftp.ncbi.nlm.nih.gov/genomes/all/GCA/018/024/475/GCA_018024475.1_ASM1802447v1	ftp://ftp.ncbi.nlm.nih.gov/genomes/all/GCF/018/024/475/GCF_018024475.1_ASM1802447v1
Spiroplasma endosymbiont of 'Nebria riversi'	Bacteria;Terrabacteria group;Mycoplasmatota	Nriv7	SAMN16792404	PRJNA671697	GCA_018831625.1	Complete	1.44373	26.1259	chromosome:NZ_CP065193.1/CP065193.1; plasmid unnamed1:NZ_CP065192.1/CP065192.1		2	1749	2021-06-10T00:00:00Z	ftp://ftp.ncbi.nlm.nih.gov/genomes/all/GCA/018/831/625/GCA_018831625.1_ASM1883162v1	ftp://ftp.ncbi.nlm.nih.gov/genomes/all/GCF/018/831/625/GCF_018831625.1_ASM1883162v1
Mycoplasma tauri	Bacteria;Terrabacteria group;Mycoplasmatota	Zaradi2	SAMN17840527	PRJNA700861	GCA_016925555.1	Complete	0.76415	26.9	chromosome:NZ_CP070479.1/CP070479.1		1	625	2021-02-24T00:00:00Z	ftp://ftp.ncbi.nlm.nih.gov/genomes/all/GCA/016/925/555/GCA_016925555.1_ASM1692555v1	ftp://ftp.ncbi.nlm.nih.gov/genomes/all/GCF/016/925/555/GCF_016925555.1_ASM1692555v1
Mycoplasma phocoenae	Bacteria;Terrabacteria group;Mycoplasmatota	C264-GEN	SAMN14575438	PRJNA624649	GCA_012934855.1	Complete	0.693115	28.5	chromosome:NZ_CP051481.1/CP051481.1		1	564	2020-04-30T00:00:00Z	ftp://ftp.ncbi.nlm.nih.gov/genomes/all/GCA/012/934/855/GCA_012934855.1_ASM1293485v1	ftp://ftp.ncbi.nlm.nih.gov/genomes/all/GCF/012/934/855/GCF_012934855.1_ASM1293485v1
Mycoplasma phocoeninasale	Bacteria;Terrabacteria group;Mycoplasmatota	C264-NAS	SAMN14575334	PRJNA624640	GCA_012934885.1	Complete	0.776009	29.1	chromosome:NZ_CP051480.1/CP051480.1		1	599	2020-04-30T00:00:00Z	ftp://ftp.ncbi.nlm.nih.gov/genomes/all/GCA/012/934/885/GCA_012934885.1_ASM1293488v1	ftp://ftp.ncbi.nlm.nih.gov/genomes/all/GCF/012/934/885/GCF_012934885.1_ASM1293488v1
Mycoplasma miroungirhinis	Bacteria;Terrabacteria group;Mycoplasmatota	ES2806-NAS	SAMN14828660	PRJNA630216	GCA_013008815.1	Complete	0.77955	24.1	chromosome:NZ_CP053097.1/CP053097.1		1	615	2020-05-11T00:00:00Z	ftp://ftp.ncbi.nlm.nih.gov/genomes/all/GCA/013/008/815/GCA_013008815.1_ASM1300881v1	ftp://ftp.ncbi.nlm.nih.gov/genomes/all/GCF/013/008/815/GCF_013008815.1_ASM1300881v1
Mycoplasma miroungigenitalium	Bacteria;Terrabacteria group;Mycoplasmatota	ES2806-GEN	SAMN14828358	PRJNA630203	GCA_013008635.1	Complete	0.815486	30.1	chromosome:NZ_CP053096.1/CP053096.1		1	667	2020-05-11T00:00:00Z	ftp://ftp.ncbi.nlm.nih.gov/genomes/all/GCA/013/008/635/GCA_013008635.1_ASM1300863v1	ftp://ftp.ncbi.nlm.nih.gov/genomes/all/GCF/013/008/635/GCF_013008635.1_ASM1300863v1
Spiroplasma endosymbiont of Phyllotreta cruciferae	Bacteria;Terrabacteria group;Mycoplasmatota	Spiroplasma_endosymbiont_of_Phyllotreta_cruciferae	SAMEA10589438	PRJEB47904	GCA_918697755.1	Chromosome	0.736059	26.9	chromosome 1:NZ_OU953854.1/OU953854.1		1	938	2022-06-14T00:00:00Z	ftp://ftp.ncbi.nlm.nih.gov/genomes/all/GCA/918/697/755/GCA_918697755.1_Spiroplasma_endosymbiont_Phyllotreta_cruciferae	ftp://ftp.ncbi.nlm.nih.gov/genomes/all/GCF/918/697/755/GCF_918697755.1_Spiroplasma_endosymbiont_Phyllotreta_cruciferae
Mycoplasmopsis equigenitalium	Bacteria;Terrabacteria group;Mycoplasmatota	T37	SAMN29927633	PRJNA861813	GCA_024498255.1	Complete	0.806532	31	chromosome:NZ_CP101808.1/CP101808.1		1	670	2022-08-01T00:00:00Z		ftp://ftp.ncbi.nlm.nih.gov/genomes/all/GCF/024/498/255/GCF_024498255.1_ASM2449825v1
Mycoplasmoides fastidiosum	Bacteria;Terrabacteria group;Mycoplasmatota	4822	SAMN29927634	PRJNA861815	GCA_024498275.1	Complete	1.22195	31.6	chromosome:NZ_CP101809.1/CP101809.1		1	833	2022-08-01T00:00:00Z		ftp://ftp.ncbi.nlm.nih.gov/genomes/all/GCF/024/498/275/GCF_024498275.1_ASM2449827v1
Mycoplasma iguanae	Bacteria;Terrabacteria group;Mycoplasmatota	2327	SAMN30297937	PRJNA869217	GCA_024722375.1	Complete	0.688439	26.9	chromosome:NZ_CP102734.1/CP102734.1		1	588	2022-08-21T00:00:00Z		ftp://ftp.ncbi.nlm.nih.gov/genomes/all/GCF/024/722/375/GCF_024722375.1_ASM2472237v1
Xianfuyuplasma coldseepsis	Bacteria;Terrabacteria group;Mycoplasmatota	zrk13	SAMN14122514	PRJNA607151	GCA_014023125.1	Complete	1.9589	38.2	chromosome:NZ_CP048914.1/CP048914.1		1	1856	2020-07-31T00:00:00Z	ftp://ftp.ncbi.nlm.nih.gov/genomes/all/GCA/014/023/125/GCA_014023125.1_ASM1402312v1	ftp://ftp.ncbi.nlm.nih.gov/genomes/all/GCF/014/023/125/GCF_014023125.1_ASM1402312v1
Candidatus Phytoplasma rubi	Bacteria;Terrabacteria group;Mycoplasmatota	RS	SAMN31868164	PRJNA906321	GCA_026821955.1	Complete	0.762251	23.1	chromosome:NZ_CP114006.1/CP114006.1		1	677	2022-12-12T00:00:00Z		ftp://ftp.ncbi.nlm.nih.gov/genomes/all/GCF/026/821/955/GCF_026821955.1_ASM2682195v1
