# Supplementary material for: The microbiome of a Pacific moon jellyfish Aurelia coerulea
Source: PLoS One. 2024 Apr 18;19(4):e0298002. doi: 10.1371/journal.pone.0298002 (PMC11025843; doi:10.1371/journal.pone.0298002)
Supplement: S8 File — (CSV) [file pone.0298002.s008.csv]

#Organism Name	Organism Groups	Strain	BioSample	BioProject	Assembly	Level	Size(Mb)	GC%	Replicons	WGS	Scaffolds	CDS	Release Date	GenBank FTP	RefSeq FTP
Anaplasma marginale str. Florida	Bacteria;Pseudomonadota;Alphaproteobacteria	Florida	SAMN02604306	PRJNA16369	GCA_000020305.1	Complete	1.20243	49.8	chromosome:NC_012026.1/CP001079.1		1	913	2009-02-03T00:00:00Z	ftp://ftp.ncbi.nlm.nih.gov/genomes/all/GCA/000/020/305/GCA_000020305.1_ASM2030v1	ftp://ftp.ncbi.nlm.nih.gov/genomes/all/GCF/000/020/305/GCF_000020305.1_ASM2030v1
Wolbachia endosymbiont strain TRS of Brugia malayi	Bacteria;Pseudomonadota;Alphaproteobacteria	wBm	SAMN02603678	PRJNA12475	GCA_000008385.1	Complete	1.08008	34.2	chromosome:NC_006833.1/AE017321.1		1	981	2005-02-02T00:00:00Z	ftp://ftp.ncbi.nlm.nih.gov/genomes/all/GCA/000/008/385/GCA_000008385.1_ASM838v1	ftp://ftp.ncbi.nlm.nih.gov/genomes/all/GCF/000/008/385/GCF_000008385.1_ASM838v1
Ehrlichia ruminantium	Bacteria;Pseudomonadota;Alphaproteobacteria	Springbokfontein7	SAMN11584475	PRJNA493174	GCA_013460375.1	Complete	1.50592	27.5	chromosome:NZ_CP040111.1/CP040111.1		1	917	2020-07-22T00:00:00Z	ftp://ftp.ncbi.nlm.nih.gov/genomes/all/GCA/013/460/375/GCA_013460375.1_ASM1346037v1	ftp://ftp.ncbi.nlm.nih.gov/genomes/all/GCF/013/460/375/GCF_013460375.1_ASM1346037v1
Ehrlichia chaffeensis str. West Paces	Bacteria;Pseudomonadota;Alphaproteobacteria	West Paces	SAMN02367293	PRJNA178990	GCA_000632965.1	Complete	1.17094	30.1	chromosome:NZ_CP007480.1/CP007480.1		1	895	2014-04-17T00:00:00Z	ftp://ftp.ncbi.nlm.nih.gov/genomes/all/GCA/000/632/965/GCA_000632965.1_ASM63296v1	ftp://ftp.ncbi.nlm.nih.gov/genomes/all/GCF/000/632/965/GCF_000632965.1_ASM63296v1
Rickettsia bellii	Bacteria;Pseudomonadota;Alphaproteobacteria	An04	SAMN04576394	PRJNA316319	GCA_002078315.1	Complete	1.5798	31.6727	chromosome:NZ_CP015010.1/CP015010.1; plasmid unnamed:NZ_CP015011.1/CP015011.1		2	1486	2017-04-04T00:00:00Z		ftp://ftp.ncbi.nlm.nih.gov/genomes/all/GCF/002/078/315/GCF_002078315.1_ASM207831v1
Rickettsia rickettsii str. Iowa	Bacteria;Pseudomonadota;Alphaproteobacteria	Iowa	SAMN02603768	PRJNA19943	GCA_000017445.3	Complete	1.2682	32.4	chromosome:NC_010263.3/CP000766.3		1	1292	2008-01-17T00:00:00Z	ftp://ftp.ncbi.nlm.nih.gov/genomes/all/GCA/000/017/445/GCA_000017445.3_ASM1744v3	ftp://ftp.ncbi.nlm.nih.gov/genomes/all/GCF/000/017/445/GCF_000017445.4_ASM1744v3
Orientia tsutsugamushi str. Ikeda	Bacteria;Pseudomonadota;Alphaproteobacteria	Ikeda	SAMD00060919	PRJDA18983	GCA_000010205.1	Complete	2.00899	30.5	chromosome:NC_010793.1/AP008981.1		1	1613	2008-05-29T23:05:00Z	ftp://ftp.ncbi.nlm.nih.gov/genomes/all/GCA/000/010/205/GCA_000010205.1_ASM1020v1	ftp://ftp.ncbi.nlm.nih.gov/genomes/all/GCF/000/010/205/GCF_000010205.1_ASM1020v1
Rickettsia prowazekii str. Chernikova	Bacteria;Pseudomonadota;Alphaproteobacteria	Chernikova	SAMN02603542	PRJNA74999	GCA_000277165.1	Complete	1.1098	29	chromosome:NC_017049.1/CP003391.1		1	841	2012-03-21T00:00:00Z	ftp://ftp.ncbi.nlm.nih.gov/genomes/all/GCA/000/277/165/GCA_000277165.1_ASM27716v1	ftp://ftp.ncbi.nlm.nih.gov/genomes/all/GCF/000/277/165/GCF_000277165.1_ASM27716v1
Rickettsia conorii str. Malish 7	Bacteria;Pseudomonadota;Alphaproteobacteria	Malish 7	SAMN02603141	PRJNA42	GCA_000007025.1	Complete	1.26876	32.4	chromosome:NC_003103.1/AE006914.1		1	1303	2001-10-03T00:00:00Z	ftp://ftp.ncbi.nlm.nih.gov/genomes/all/GCA/000/007/025/GCA_000007025.1_ASM702v1	ftp://ftp.ncbi.nlm.nih.gov/genomes/all/GCF/000/007/025/GCF_000007025.1_ASM702v1
Wolbachia endosymbiont of Drosophila melanogaster	Bacteria;Pseudomonadota;Alphaproteobacteria	wMel	SAMN13190960	PRJNA587443	GCA_016584425.1	Complete	1.26778	35.2	chromosome:NZ_CP046925.1/CP046925.1		1	1230	2021-01-08T00:00:00Z	ftp://ftp.ncbi.nlm.nih.gov/genomes/all/GCA/016/584/425/GCA_016584425.1_ASM1658442v1	ftp://ftp.ncbi.nlm.nih.gov/genomes/all/GCF/016/584/425/GCF_016584425.1_ASM1658442v1
Anaplasma phagocytophilum str. JM	Bacteria;Pseudomonadota;Alphaproteobacteria	JM	SAMN02604171	PRJNA158483	GCA_000439775.1	Complete	1.4816	41.6	chromosome:NC_021880.1/CP006617.1		1	997	2013-07-24T00:00:00Z	ftp://ftp.ncbi.nlm.nih.gov/genomes/all/GCA/000/439/775/GCA_000439775.1_ASM43977v1	ftp://ftp.ncbi.nlm.nih.gov/genomes/all/GCF/000/439/775/GCF_000439775.1_ASM43977v1
Neorickettsia sennetsu str. Miyayama	Bacteria;Pseudomonadota;Alphaproteobacteria	Miyayama	SAMN02604016	PRJNA357	GCA_000013165.1	Complete	0.859006	41.1	chromosome:NC_007798.1/CP000237.1		1	750	2006-02-21T00:00:00Z	ftp://ftp.ncbi.nlm.nih.gov/genomes/all/GCA/000/013/165/GCA_000013165.1_ASM1316v1	ftp://ftp.ncbi.nlm.nih.gov/genomes/all/GCF/000/013/165/GCF_000013165.1_ASM1316v1
Rickettsia sibirica 246	Bacteria;Pseudomonadota;Alphaproteobacteria	246	SAMN02393728	PRJNA1414	GCA_000166935.1	Chromosome	1.25002	32.5	chromosome:NZ_AABW01000001.1/AABW01000001.1	AABW01	1	1289	2003-02-06T00:00:00Z	ftp://ftp.ncbi.nlm.nih.gov/genomes/all/GCA/000/166/935/GCA_000166935.1_ASM16693v1	ftp://ftp.ncbi.nlm.nih.gov/genomes/all/GCF/000/166/935/GCF_000166935.1_ASM16693v1
Ehrlichia canis str. Jake	Bacteria;Pseudomonadota;Alphaproteobacteria	Jake	SAMN02598261	PRJNA10694	GCA_000012565.1	Complete	1.31503	29	chromosome:NC_007354.1/CP000107.1		1	935	2005-08-12T00:00:00Z	ftp://ftp.ncbi.nlm.nih.gov/genomes/all/GCA/000/012/565/GCA_000012565.1_ASM1256v1	ftp://ftp.ncbi.nlm.nih.gov/genomes/all/GCF/000/012/565/GCF_000012565.1_ASM1256v1
Wolbachia endosymbiont of Culex quinquefasciatus Pel	Bacteria;Pseudomonadota;Alphaproteobacteria	wPip	SAMEA1705930	PRJNA30313	GCA_000073005.1	Chromosome	1.48246	34.2	chromosome:NC_010981.1/AM999887.1		1	1305	2008-06-13T00:00:00Z	ftp://ftp.ncbi.nlm.nih.gov/genomes/all/GCA/000/073/005/GCA_000073005.1_ASM7300v1	ftp://ftp.ncbi.nlm.nih.gov/genomes/all/GCF/000/073/005/GCF_000073005.1_ASM7300v1
Rickettsia canadensis str. CA410	Bacteria;Pseudomonadota;Alphaproteobacteria	CA410	SAMN02603555	PRJNA75029	GCA_000283915.1	Complete	1.15023	31	chromosome:NC_016929.1/CP003304.1		1	915	2012-02-17T00:00:00Z	ftp://ftp.ncbi.nlm.nih.gov/genomes/all/GCA/000/283/915/GCA_000283915.1_ASM28391v1	ftp://ftp.ncbi.nlm.nih.gov/genomes/all/GCF/000/283/915/GCF_000283915.1_ASM28391v1
Rickettsia akari str. Hartford	Bacteria;Pseudomonadota;Alphaproteobacteria	Hartford	SAMN02604084	PRJNA12953	GCA_000018205.1	Complete	1.23106	32.3	chromosome:NC_009881.1/CP000847.1		1	1120	2007-10-02T00:00:00Z	ftp://ftp.ncbi.nlm.nih.gov/genomes/all/GCA/000/018/205/GCA_000018205.1_ASM1820v1	ftp://ftp.ncbi.nlm.nih.gov/genomes/all/GCF/000/018/205/GCF_000018205.1_ASM1820v1
Wolbachia endosymbiont of Drosophila simulans wHa	Bacteria;Pseudomonadota;Alphaproteobacteria	wHa	SAMN02604273	PRJNA176303	GCA_000376605.1	Complete	1.2958	35.1	chromosome:NC_021089.1/CP003884.1		1	1152	2013-04-22T00:00:00Z	ftp://ftp.ncbi.nlm.nih.gov/genomes/all/GCA/000/376/605/GCA_000376605.1_ASM37660v1	ftp://ftp.ncbi.nlm.nih.gov/genomes/all/GCF/000/376/605/GCF_000376605.1_ASM37660v1
Wolbachia endosymbiont of Drosophila ananassae	Bacteria;Pseudomonadota;Alphaproteobacteria	W2.1	SAMN10261083	PRJNA393867	GCA_008033215.1	Complete	1.40146	35.2	chromosome:NZ_CP042904.1/CP042904.1		1	1264	2019-08-20T00:00:00Z		ftp://ftp.ncbi.nlm.nih.gov/genomes/all/GCF/008/033/215/GCF_008033215.1_ASM803321v1
Neorickettsia risticii str. Illinois	Bacteria;Pseudomonadota;Alphaproteobacteria	Illinois	SAMN02603947	PRJNA19099	GCA_000022525.1	Complete	0.879977	41.3	chromosome:NC_013009.1/CP001431.1		1	759	2009-07-23T00:00:00Z	ftp://ftp.ncbi.nlm.nih.gov/genomes/all/GCA/000/022/525/GCA_000022525.1_ASM2252v1	ftp://ftp.ncbi.nlm.nih.gov/genomes/all/GCF/000/022/525/GCF_000022525.1_ASM2252v1
Rickettsia typhi str. TH1527	Bacteria;Pseudomonadota;Alphaproteobacteria	TH1527	SAMN02603529	PRJNA65219	GCA_000277285.1	Complete	1.11237	28.9	chromosome:NC_017066.1/CP003397.1		1	812	2012-03-21T00:00:00Z	ftp://ftp.ncbi.nlm.nih.gov/genomes/all/GCA/000/277/285/GCA_000277285.1_ASM27728v1	ftp://ftp.ncbi.nlm.nih.gov/genomes/all/GCF/000/277/285/GCF_000277285.1_ASM27728v1
Anaplasma centrale str. Israel	Bacteria;Pseudomonadota;Alphaproteobacteria	Israel	SAMN02604279	PRJNA32765	GCA_000024505.1	Complete	1.20681	50	chromosome:NC_013532.1/CP001759.1		1	922	2009-11-24T00:00:00Z	ftp://ftp.ncbi.nlm.nih.gov/genomes/all/GCA/000/024/505/GCA_000024505.1_ASM2450v1	ftp://ftp.ncbi.nlm.nih.gov/genomes/all/GCF/000/024/505/GCF_000024505.1_ASM2450v1
Candidatus Midichloria mitochondrii IricVA	Bacteria;Pseudomonadota;Alphaproteobacteria	IricVA	SAMN02604106	PRJNA42125	GCA_000219355.1	Complete	1.18373	36.6	chromosome:NC_015722.1/CP002130.1		1	1262	2011-06-27T00:00:00Z	ftp://ftp.ncbi.nlm.nih.gov/genomes/all/GCA/000/219/355/GCA_000219355.1_ASM21935v1	ftp://ftp.ncbi.nlm.nih.gov/genomes/all/GCF/000/219/355/GCF_000219355.1_ASM21935v1
Wolbachia endosymbiont of Onchocerca volvulus str. Cameroon	Bacteria;Pseudomonadota;Alphaproteobacteria	Cameroon	SAMEA3138891	PRJEB4840	GCA_000530755.1	Complete	0.960618	32.1	chromosome I:NZ_HG810405.1/HG810405.1		1	689	2014-01-23T00:00:00Z	ftp://ftp.ncbi.nlm.nih.gov/genomes/all/GCA/000/530/755/GCA_000530755.1_W_O_volvulus_Cameroon_v3	ftp://ftp.ncbi.nlm.nih.gov/genomes/all/GCF/000/530/755/GCF_000530755.1_W_O_volvulus_Cameroon_v3
Rickettsia slovaca 13-B	Bacteria;Pseudomonadota;Alphaproteobacteria	13-B	SAMN02603145	PRJNA15712	GCA_000237845.1	Complete	1.27509	32.5	chromosome:NC_016639.1/CP002428.1		1	1336	2011-12-13T00:00:00Z	ftp://ftp.ncbi.nlm.nih.gov/genomes/all/GCA/000/237/845/GCA_000237845.1_ASM23784v1	ftp://ftp.ncbi.nlm.nih.gov/genomes/all/GCF/000/237/845/GCF_000237845.1_ASM23784v1
Wolbachia endosymbiont of Diaphorina citri	Bacteria;Pseudomonadota;Alphaproteobacteria	KPSwDI05P26	SAMN14560310	PRJNA603775	GCA_013096725.2	Chromosome	1.51869	34.1	chromosome:NZ_CP051266.2/CP051266.2		1	1313	2020-05-15T00:00:00Z	ftp://ftp.ncbi.nlm.nih.gov/genomes/all/GCA/013/096/725/GCA_013096725.2_ASM1309672v2	ftp://ftp.ncbi.nlm.nih.gov/genomes/all/GCF/013/096/725/GCF_013096725.2_ASM1309672v2
Rickettsia japonica	Bacteria;Pseudomonadota;Alphaproteobacteria	M99123	SAMD00053851	PRJDB4932	GCA_002356735.1	Chromosome	1.28391	32.4	chromosome:NZ_AP017600.1/AP017600.1		1	1300	2017-01-23T23:03:00Z		ftp://ftp.ncbi.nlm.nih.gov/genomes/all/GCF/002/356/735/GCF_002356735.1_ASM235673v1
Rickettsia australis str. Cutlack	Bacteria;Pseudomonadota;Alphaproteobacteria	Cutlack	SAMN02603558	PRJNA75037	GCA_000284155.1	Complete	1.32328	32.3282	chromosome:NC_017058.1/CP003338.1; plasmid pMC5_1:NC_017041.1/CP003339.1		2	1269	2012-03-01T00:00:00Z	ftp://ftp.ncbi.nlm.nih.gov/genomes/all/GCA/000/284/155/GCA_000284155.1_ASM28415v1	ftp://ftp.ncbi.nlm.nih.gov/genomes/all/GCF/000/284/155/GCF_000284155.1_ASM28415v1
Rickettsia rhipicephali str. 3-7-female6-CWPP	Bacteria;Pseudomonadota;Alphaproteobacteria	3-7-female6-CWPP	SAMN02603560	PRJNA75041	GCA_000284075.1	Complete	1.30547	32.3884	chromosome:NC_017042.1/CP003342.1; plasmid pMCC_1:NC_017055.1/CP003343.1		2	1286	2012-03-01T00:00:00Z	ftp://ftp.ncbi.nlm.nih.gov/genomes/all/GCA/000/284/075/GCA_000284075.1_ASM28407v1	ftp://ftp.ncbi.nlm.nih.gov/genomes/all/GCF/000/284/075/GCF_000284075.1_ASM28407v1
Wolbachia pipientis	Bacteria;Pseudomonadota;Alphaproteobacteria	wStv	SAMN13944158	PRJNA603900	GCA_014107475.1	Chromosome	1.18535	35.3	chromosome:NZ_CP050531.1/CP050531.1		1	1058	2020-08-07T00:00:00Z	ftp://ftp.ncbi.nlm.nih.gov/genomes/all/GCA/014/107/475/GCA_014107475.1_ASM1410747v1	ftp://ftp.ncbi.nlm.nih.gov/genomes/all/GCF/014/107/475/GCF_014107475.1_ASM1410747v1
Wolbachia endosymbiont of Onchocerca ochengi	Bacteria;Pseudomonadota;Alphaproteobacteria	wOo	SAMEA2272360	PRJEA81837	GCA_000306885.1	Complete	0.95799	32.1	chromosome:NC_018267.1/HE660029.1		1	692	2012-07-30T00:00:00Z	ftp://ftp.ncbi.nlm.nih.gov/genomes/all/GCA/000/306/885/GCA_000306885.1_ASM30688v1	ftp://ftp.ncbi.nlm.nih.gov/genomes/all/GCF/000/306/885/GCF_000306885.1_ASM30688v1
Rickettsia helvetica C9P9	Bacteria;Pseudomonadota;Alphaproteobacteria	C9P9	SAMN02471333	PRJNA82855	GCA_000255355.1	Chromosome	1.41711	32.2133	chromosome:NZ_CM001467.1/CM001467.1; plasmid pRhe:NZ_CM001468.1/CM001468.1	AICO01	2	1384	2012-02-21T00:00:00Z	ftp://ftp.ncbi.nlm.nih.gov/genomes/all/GCA/000/255/355/GCA_000255355.1_ASM25535v1	ftp://ftp.ncbi.nlm.nih.gov/genomes/all/GCF/000/255/355/GCF_000255355.1_ASM25535v1
Rickettsia sp. MEAM1 (Bemisia tabaci)	Bacteria;Pseudomonadota;Alphaproteobacteria	MEAM1	SAMN05292331	PRJNA312470	GCA_002285905.1	Complete	1.37862	32.5	chromosome:NZ_CP016305.1/CP016305.1		1	1404	2017-09-05T00:00:00Z		ftp://ftp.ncbi.nlm.nih.gov/genomes/all/GCF/002/285/905/GCF_002285905.1_ASM228590v1
Rickettsia monacensis	Bacteria;Pseudomonadota;Alphaproteobacteria	IrR/Munich	SAMEA4532341	PRJEB4369	GCA_000499665.2	Complete	1.35345	32.4	chromosome I:NZ_LN794217.1/LN794217.1		1	1252	2015-01-22T00:00:00Z	ftp://ftp.ncbi.nlm.nih.gov/genomes/all/GCA/000/499/665/GCA_000499665.2_RMONA_1	ftp://ftp.ncbi.nlm.nih.gov/genomes/all/GCF/000/499/665/GCF_000499665.2_RMONA_1
Neorickettsia helminthoeca str. Oregon	Bacteria;Pseudomonadota;Alphaproteobacteria	Oregon	SAMN02367297	PRJNA187358	GCA_000632985.1	Complete	0.884232	41.7	chromosome:NZ_CP007481.1/CP007481.1		1	797	2014-04-17T00:00:00Z	ftp://ftp.ncbi.nlm.nih.gov/genomes/all/GCA/000/632/985/GCA_000632985.1_ASM63298v1	ftp://ftp.ncbi.nlm.nih.gov/genomes/all/GCF/000/632/985/GCF_000632985.1_ASM63298v1
Ehrlichia muris AS145	Bacteria;Pseudomonadota;Alphaproteobacteria	AS145	SAMN02641637	PRJNA228704	GCA_000508225.1	Complete	1.19672	29.7	chromosome:NC_023063.1/CP006917.1		1	879	2013-12-16T00:00:00Z	ftp://ftp.ncbi.nlm.nih.gov/genomes/all/GCA/000/508/225/GCA_000508225.1_ASM50822v1	ftp://ftp.ncbi.nlm.nih.gov/genomes/all/GCF/000/508/225/GCF_000508225.1_ASM50822v1
Wolbachia endosymbiont of Cimex lectularius	Bacteria;Pseudomonadota;Alphaproteobacteria	wCle	SAMD00061059	PRJDB748	GCA_000829315.1	Complete	1.25006	36.3	chromosome:NZ_AP013028.1/AP013028.1		1	1091	2014-06-10T00:00:00Z	ftp://ftp.ncbi.nlm.nih.gov/genomes/all/GCA/000/829/315/GCA_000829315.1_ASM82931v1	ftp://ftp.ncbi.nlm.nih.gov/genomes/all/GCF/000/829/315/GCF_000829315.1_ASM82931v1
Wolbachia endosymbiont of Trichogramma pretiosum	Bacteria;Pseudomonadota;Alphaproteobacteria	wTpre	SAMN04092459	PRJNA168121	GCA_001439985.1	Chromosome	1.13381	33.8007	chromosome:NZ_CM003641.1/CM003641.1	LKEQ01	1	2525	2015-11-06T00:00:00Z		ftp://ftp.ncbi.nlm.nih.gov/genomes/all/GCF/001/439/985/GCF_001439985.1_wTPRE_1.0
Wolbachia endosymbiont of Drosophila incompta	Bacteria;Pseudomonadota;Alphaproteobacteria	wInc_Cu	SAMN03437828	PRJNA279175	GCA_001758565.1	Chromosome	1.26784	35.8	chromosome:NZ_CP011148.1/CP011148.1		1	1015	2016-10-11T00:00:00Z		ftp://ftp.ncbi.nlm.nih.gov/genomes/all/GCF/001/758/565/GCF_001758565.1_ASM175856v1
Anaplasma ovis str. Haibei	Bacteria;Pseudomonadota;Alphaproteobacteria	Haibei	SAMN02739299	PRJNA178515	GCA_002214625.2	Complete	1.21467	48.9	chromosome:NZ_CP015994.1/CP015994.2		1	945	2017-07-05T00:00:00Z		ftp://ftp.ncbi.nlm.nih.gov/genomes/all/GCF/002/214/625/GCF_002214625.1_ASM221462v2
Wolbachia endosymbiont of Folsomia candida	Bacteria;Pseudomonadota;Alphaproteobacteria	Berlin	SAMN04229547	PRJNA300838	GCA_001931755.2	Complete	1.80163	34.4	chromosome:NZ_CP015510.2/CP015510.2		1	1590	2017-01-04T00:00:00Z		ftp://ftp.ncbi.nlm.nih.gov/genomes/all/GCF/001/931/755/GCF_001931755.2_ASM193175v2
Candidatus Phycorickettsia trachydisci	Bacteria;Pseudomonadota;Alphaproteobacteria	CCALA 838	SAMN08668684	PRJNA437624	GCA_003015145.1	Complete	1.47241	34.1	chromosome:NZ_CP027845.1/CP027845.1		1	1208	2018-03-26T00:00:00Z		ftp://ftp.ncbi.nlm.nih.gov/genomes/all/GCF/003/015/145/GCF_003015145.1_ASM301514v1
Candidatus Fokinia solitaria	Bacteria;Pseudomonadota;Alphaproteobacteria	Rio ETE_ALG 3VII	SAMN07303433	PRJNA392593	GCA_003072485.1	Complete	0.837348	35.8	chromosome:NZ_CP025989.1/CP025989.1		1	697	2018-04-25T00:00:00Z		ftp://ftp.ncbi.nlm.nih.gov/genomes/all/GCF/003/072/485/GCF_003072485.1_ASM307248v1
Wolbachia endosymbiont of Bemisia tabaci	Bacteria;Pseudomonadota;Alphaproteobacteria	China 1	SAMN05335586	PRJNA327485	GCA_003999585.1	Chromosome	1.30649	35.1	chromosome:NZ_CP016430.1/CP016430.1		1	1109	2019-01-08T00:00:00Z		ftp://ftp.ncbi.nlm.nih.gov/genomes/all/GCF/003/999/585/GCF_003999585.1_ASM399958v1
Rickettsiales endosymbiont of Stachyamoeba lipophora	Bacteria;Pseudomonadota;Alphaproteobacteria	RICK01	SAMN10347691	PRJNA501864	GCA_003932735.1	Complete	1.73839	33	chromosome:NZ_CP033611.1/CP033611.1		1	1526	2018-12-10T00:00:00Z		ftp://ftp.ncbi.nlm.nih.gov/genomes/all/GCF/003/932/735/GCF_003932735.1_ASM393273v1
Wolbachia endosymbiont of Drosophila mauritiana	Bacteria;Pseudomonadota;Alphaproteobacteria	wMau	SAMN10519765	PRJNA508212	GCA_004795975.1	Complete	1.27353	34	chromosome:NZ_CP034335.1/CP034335.1		1	1111	2019-04-16T00:00:00Z		ftp://ftp.ncbi.nlm.nih.gov/genomes/all/GCF/004/795/975/GCF_004795975.1_ASM479597v1
Wolbachia endosymbiont of Aedes albopictus	Bacteria;Pseudomonadota;Alphaproteobacteria	wAlbA-JF2017	SAMN29328645	PRJNA852408	GCA_024804185.1	Complete	1.22658	35.404	chromosome:NZ_CP101657.1/CP101657.1; plasmid pWALBA1:NZ_CP101658.1/CP101658.1; plasmid pWALBA2:NZ_CP101659.1/CP101659.1		3	1177	2022-08-31T00:00:00Z		ftp://ftp.ncbi.nlm.nih.gov/genomes/all/GCF/024/804/185/GCF_024804185.1_ASM2480418v1
Wolbachia endosymbiont of Drosophila santomea	Bacteria;Pseudomonadota;Alphaproteobacteria	wSan	SAMN17528249	PRJNA694504	GCA_018467135.1	Complete	1.40909	35.2	chromosome:NZ_CP069060.1/CP069060.1		1	1330	2021-05-24T00:00:00Z	ftp://ftp.ncbi.nlm.nih.gov/genomes/all/GCA/018/467/135/GCA_018467135.1_ASM1846713v1	ftp://ftp.ncbi.nlm.nih.gov/genomes/all/GCF/018/467/135/GCF_018467135.1_ASM1846713v1
Wolbachia endosymbiont of Drosophila yakuba	Bacteria;Pseudomonadota;Alphaproteobacteria	wYak	SAMN17528250	PRJNA694504	GCA_018467115.1	Complete	1.39439	35.2	chromosome:NZ_CP069053.1/CP069053.1		1	1322	2021-05-24T00:00:00Z	ftp://ftp.ncbi.nlm.nih.gov/genomes/all/GCA/018/467/115/GCA_018467115.1_ASM1846711v1	ftp://ftp.ncbi.nlm.nih.gov/genomes/all/GCF/018/467/115/GCF_018467115.1_ASM1846711v1
Wolbachia endosymbiont of Carposina sasakii	Bacteria;Pseudomonadota;Alphaproteobacteria	wCauA	SAMN12136010	PRJNA550963	GCA_006542295.1	Complete	1.44934	35	chromosome:NZ_CP041215.1/CP041215.1		1	1317	2019-07-02T00:00:00Z		ftp://ftp.ncbi.nlm.nih.gov/genomes/all/GCF/006/542/295/GCF_006542295.1_ASM654229v1
Rickettsia asiatica	Bacteria;Pseudomonadota;Alphaproteobacteria	Maytaro1284	SAMD00165215	PRJDB8064	GCA_007989425.1	Complete	1.41908	32.379	chromosome:NZ_AP019563.1/AP019563.1; plasmid pRA1:NZ_AP019564.1/AP019564.1		2	1417	2019-07-18T00:00:00Z		ftp://ftp.ncbi.nlm.nih.gov/genomes/all/GCF/007/989/425/GCF_007989425.1_ASM798942v1
Wolbachia endosymbiont of Chrysomya megacephala	Bacteria;Pseudomonadota;Alphaproteobacteria	wMeg	SAMN06885781	PRJNA385248	GCA_008245065.1	Complete	1.37687	34	chromosome:NZ_CP021120.1/CP021120.1		1	1175	2019-09-03T00:00:00Z		ftp://ftp.ncbi.nlm.nih.gov/genomes/all/GCF/008/245/065/GCF_008245065.1_ASM824506v1
Neorickettsia findlayensis	Bacteria;Pseudomonadota;Alphaproteobacteria	Fin17	SAMN13546316	PRJNA595124	GCA_009856525.1	Complete	0.864092	40.7	chromosome:NZ_CP047224.1/CP047224.1		1	749	2020-01-11T00:00:00Z		ftp://ftp.ncbi.nlm.nih.gov/genomes/all/GCF/009/856/525/GCF_009856525.1_ASM985652v1
Wolbachia endosymbiont of Brugia pahangi	Bacteria;Pseudomonadota;Alphaproteobacteria	FR3	SAMN14437413	PRJNA393873	GCA_012030695.1	Complete	1.07297	34.2	chromosome:NZ_CP050521.1/CP050521.1		1	1003	2020-04-05T00:00:00Z	ftp://ftp.ncbi.nlm.nih.gov/genomes/all/GCA/012/030/695/GCA_012030695.1_ASM1203069v1	ftp://ftp.ncbi.nlm.nih.gov/genomes/all/GCF/012/030/695/GCF_012030695.1_ASM1203069v1
Anaplasma platys	Bacteria;Pseudomonadota;Alphaproteobacteria	S3	SAMN13350693	PRJNA578763	GCA_012790675.1	Chromosome	1.19681	45.5	chromosome:NZ_CP046391.1/CP046391.1		1	882	2020-04-24T00:00:00Z	ftp://ftp.ncbi.nlm.nih.gov/genomes/all/GCA/012/790/675/GCA_012790675.1_ASM1279067v1	ftp://ftp.ncbi.nlm.nih.gov/genomes/all/GCF/012/790/675/GCF_012790675.1_ASM1279067v1
Wolbachia endosymbiont of Ctenocephalides felis wCfeT	Bacteria;Pseudomonadota;Alphaproteobacteria	wCfeT	SAMN14530457	PRJNA622233	GCA_012277295.1	Complete	1.49554	35.2	chromosome:NZ_CP051156.1/CP051156.1		1	1257	2020-04-14T00:00:00Z	ftp://ftp.ncbi.nlm.nih.gov/genomes/all/GCA/012/277/295/GCA_012277295.1_ASM1227729v1	ftp://ftp.ncbi.nlm.nih.gov/genomes/all/GCF/012/277/295/GCF_012277295.1_ASM1227729v1
Wolbachia endosymbiont of Ctenocephalides felis wCfeJ	Bacteria;Pseudomonadota;Alphaproteobacteria	wCfeJ	SAMN14530437	PRJNA622233	GCA_012277315.1	Complete	1.20165	35.6	chromosome:NZ_CP051157.1/CP051157.1		1	1108	2020-04-14T00:00:00Z	ftp://ftp.ncbi.nlm.nih.gov/genomes/all/GCA/012/277/315/GCA_012277315.1_ASM1227731v1	ftp://ftp.ncbi.nlm.nih.gov/genomes/all/GCF/012/277/315/GCF_012277315.1_ASM1227731v1
Wolbachia endosymbiont of Litomosoides sigmodontis	Bacteria;Pseudomonadota;Alphaproteobacteria	wLsig	SAMN13482485	PRJNA593581	GCA_013365435.1	Complete	1.0458	32.1	chromosome:NZ_CP046577.1/CP046577.1		1	763	2020-06-22T00:00:00Z	ftp://ftp.ncbi.nlm.nih.gov/genomes/all/GCA/013/365/435/GCA_013365435.1_ASM1336543v1	ftp://ftp.ncbi.nlm.nih.gov/genomes/all/GCF/013/365/435/GCF_013365435.1_ASM1336543v1
Wolbachia endosymbiont of Dirofilaria (Dirofilaria) immitis	Bacteria;Pseudomonadota;Alphaproteobacteria	FR3	SAMN13482488	PRJNA593581	GCA_013365455.1	Complete	0.920122	32.7	chromosome:NZ_CP046578.1/CP046578.1		1	679	2020-06-22T00:00:00Z	ftp://ftp.ncbi.nlm.nih.gov/genomes/all/GCA/013/365/455/GCA_013365455.1_ASM1336545v1	ftp://ftp.ncbi.nlm.nih.gov/genomes/all/GCF/013/365/455/GCF_013365455.1_ASM1336545v1
Wolbachia endosymbiont of Cruorifilaria tuberocauda	Bacteria;Pseudomonadota;Alphaproteobacteria	55YT	SAMN13482046	PRJNA593581	GCA_013365475.1	Complete	0.863988	32.3	chromosome:NZ_CP046579.1/CP046579.1		1	642	2020-06-22T00:00:00Z	ftp://ftp.ncbi.nlm.nih.gov/genomes/all/GCA/013/365/475/GCA_013365475.1_ASM1336547v1	ftp://ftp.ncbi.nlm.nih.gov/genomes/all/GCF/013/365/475/GCF_013365475.1_ASM1336547v1
Wolbachia endosymbiont of Dipetalonema caudispina	Bacteria;Pseudomonadota;Alphaproteobacteria	362YU	SAMN13482057	PRJNA593581	GCA_013365495.1	Complete	0.863427	28.2	chromosome:NZ_CP046580.1/CP046580.1		1	618	2020-06-22T00:00:00Z	ftp://ftp.ncbi.nlm.nih.gov/genomes/all/GCA/013/365/495/GCA_013365495.1_ASM1336549v1	ftp://ftp.ncbi.nlm.nih.gov/genomes/all/GCF/013/365/495/GCF_013365495.1_ASM1336549v1
Candidatus Wolbachia massiliensis	Bacteria;Pseudomonadota;Alphaproteobacteria	PL13	SAMN16175503	PRJNA663644	GCA_014771645.1	Chromosome	1.29134	35.4	chromosome:NZ_CP061738.1/CP061738.1		1	1075	2020-09-28T00:00:00Z	ftp://ftp.ncbi.nlm.nih.gov/genomes/all/GCA/014/771/645/GCA_014771645.1_ASM1477164v1	ftp://ftp.ncbi.nlm.nih.gov/genomes/all/GCF/014/771/645/GCF_014771645.1_ASM1477164v1
Wolbachia endosymbiont of Ceratosolen solmsi	Bacteria;Pseudomonadota;Alphaproteobacteria	MIAOwCsol	SAMN15163175	PRJNA637982	GCA_017869155.1	Chromosome	1.20697	35.3	chromosome:NZ_CP054598.1/CP054598.1		1	1105	2021-04-08T00:00:00Z	ftp://ftp.ncbi.nlm.nih.gov/genomes/all/GCA/017/869/155/GCA_017869155.1_ASM1786915v1	ftp://ftp.ncbi.nlm.nih.gov/genomes/all/GCF/017/869/155/GCF_017869155.1_ASM1786915v1
Wolbachia endosymbiont of Wiebesia pumilae	Bacteria;Pseudomonadota;Alphaproteobacteria	MIAOwWpum	SAMN15163053	PRJNA637974	GCA_017869285.1	Complete	1.2787	35.2	chromosome:NZ_CP054557.1/CP054557.1		1	1239	2021-04-08T00:00:00Z	ftp://ftp.ncbi.nlm.nih.gov/genomes/all/GCA/017/869/285/GCA_017869285.1_ASM1786928v1	ftp://ftp.ncbi.nlm.nih.gov/genomes/all/GCF/017/869/285/GCF_017869285.1_ASM1786928v1
Wolbachia endosymbiont of Aedes aegypti	Bacteria;Pseudomonadota;Alphaproteobacteria	GV_2018_4	SAMN17611332	PRJNA695307	GCA_017896245.1	Complete	1.26779	35.2	chromosome:NZ_CP072669.1/CP072669.1		1	1240	2021-04-10T00:00:00Z	ftp://ftp.ncbi.nlm.nih.gov/genomes/all/GCA/017/896/245/GCA_017896245.1_ASM1789624v1	ftp://ftp.ncbi.nlm.nih.gov/genomes/all/GCF/017/896/245/GCF_017896245.1_ASM1789624v1
Wolbachia endosymbiont of Spodoptera picta	Bacteria;Pseudomonadota;Alphaproteobacteria	Spic_B	SAMN17207715	PRJNA659878	GCA_018141665.1	Complete	1.33972	33.9	chromosome:NZ_CP067976.1/CP067976.1		1	1171	2021-04-27T00:00:00Z	ftp://ftp.ncbi.nlm.nih.gov/genomes/all/GCA/018/141/665/GCA_018141665.1_ASM1814166v1	ftp://ftp.ncbi.nlm.nih.gov/genomes/all/GCF/018/141/665/GCF_018141665.1_ASM1814166v1
Wolbachia endosymbiont of Anopheles demeilloni	Bacteria;Pseudomonadota;Alphaproteobacteria	wAnD	SAMN15423460	PRJNA642000	GCA_018491735.2	Complete	1.23125	33.6	chromosome:NZ_CP084694.1/CP084694.1		1	1155	2021-10-07T00:00:00Z	ftp://ftp.ncbi.nlm.nih.gov/genomes/all/GCA/018/491/735/GCA_018491735.2_ASM1849173v2	ftp://ftp.ncbi.nlm.nih.gov/genomes/all/GCF/018/491/735/GCF_018491735.2_ASM1849173v2
Rickettsia tillamookensis	Bacteria;Pseudomonadota;Alphaproteobacteria	Tillamook 23	SAMN15767941	PRJNA656185	GCA_016743795.2	Complete	1.43897	32.4	chromosome:NZ_CP060138.2/CP060138.2		1	1319	2021-01-22T00:00:00Z	ftp://ftp.ncbi.nlm.nih.gov/genomes/all/GCA/016/743/795/GCA_016743795.2_ASM1674379v2	ftp://ftp.ncbi.nlm.nih.gov/genomes/all/GCF/016/743/795/GCF_016743795.2_ASM1674379v2
Neoehrlichia mikurensis	Bacteria;Pseudomonadota;Alphaproteobacteria	18-2804	SAMN23673039	PRJNA786463	GCA_024299005.1	Complete	1.23687	26.9	chromosome:NZ_CP089285.1/CP089285.1		1	920	2022-07-18T00:00:00Z		ftp://ftp.ncbi.nlm.nih.gov/genomes/all/GCF/024/299/005/GCF_024299005.1_ASM2429900v1
Wolbachia endosymbiont of Corcyra cephalonica	Bacteria;Pseudomonadota;Alphaproteobacteria	SYLI2103	SAMN23133155	PRJNA780222	GCA_020995475.1	Complete	1.38188	33.9282	chromosome:NZ_CP087954.1/CP087954.1; plasmid unnamed1:NZ_CP087955.1/CP087955.1; plasmid unnamed3:NZ_CP087956.1/CP087956.1		3	1198	2021-11-29T00:00:00Z	ftp://ftp.ncbi.nlm.nih.gov/genomes/all/GCA/020/995/475/GCA_020995475.1_ASM2099547v1	ftp://ftp.ncbi.nlm.nih.gov/genomes/all/GCF/020/995/475/GCF_020995475.1_ASM2099547v1
Wolbachia endosymbiont of Drosophila innubila	Bacteria;Pseudomonadota;Alphaproteobacteria	11	SAMN18306550	PRJNA661092	GCA_021378375.1	Complete	1.29059	35.3	chromosome:NZ_CP076228.1/CP076228.1		1	1221	2022-01-06T00:00:00Z	ftp://ftp.ncbi.nlm.nih.gov/genomes/all/GCA/021/378/375/GCA_021378375.1_ASM2137837v1	ftp://ftp.ncbi.nlm.nih.gov/genomes/all/GCF/021/378/375/GCF_021378375.1_ASM2137837v1
Wolbachia endosymbiont of Delia radicum	Bacteria;Pseudomonadota;Alphaproteobacteria	iso-1	SAMN25041563	PRJNA655405	GCA_021609905.1	Complete	1.58658	35.2	chromosome:NZ_CP091195.1/CP091195.1		1	1427	2022-01-26T00:00:00Z	ftp://ftp.ncbi.nlm.nih.gov/genomes/all/GCA/021/609/905/GCA_021609905.1_ASM2160990v1	ftp://ftp.ncbi.nlm.nih.gov/genomes/all/GCF/021/609/905/GCF_021609905.1_ASM2160990v1
Wolbachia endosymbiont of Ostrinia furnacalis	Bacteria;Pseudomonadota;Alphaproteobacteria	wFur	SAMN27755317	PRJNA831588	GCA_023559125.1	Complete	1.32183	33.7	chromosome:NZ_CP096925.1/CP096925.1		1	1161	2022-05-26T00:00:00Z	ftp://ftp.ncbi.nlm.nih.gov/genomes/all/GCA/023/559/125/GCA_023559125.1_ASM2355912v1	ftp://ftp.ncbi.nlm.nih.gov/genomes/all/GCF/023/559/125/GCF_023559125.1_ASM2355912v1
Wolbachia endosymbiont of Ostrinia scapulalis	Bacteria;Pseudomonadota;Alphaproteobacteria	wSca	SAMN27755342	PRJNA831588	GCA_023559145.1	Complete	1.32034	33.7	chromosome:NZ_CP096926.1/CP096926.1		1	1172	2022-05-26T00:00:00Z	ftp://ftp.ncbi.nlm.nih.gov/genomes/all/GCA/023/559/145/GCA_023559145.1_ASM2355914v1	ftp://ftp.ncbi.nlm.nih.gov/genomes/all/GCF/023/559/145/GCF_023559145.1_ASM2355914v1
Rickettsia endosymbiont of Oedothorax gibbosus	Bacteria;Pseudomonadota;Alphaproteobacteria	Oegibbosus-W744x776	SAMEA13846915	PRJEB52003	GCA_936269705.1	Complete	2.62397	33	chromosome 1:NZ_OW370493.1/OW370493.1		1	2673	2022-05-18T00:00:00Z	ftp://ftp.ncbi.nlm.nih.gov/genomes/all/GCA/936/269/705/GCA_936269705.1_RiOegib_v1.0	ftp://ftp.ncbi.nlm.nih.gov/genomes/all/GCF/936/269/705/GCF_936269705.1_RiOegib_v1.0
Wolbachia endosymbiont of Oedothorax gibbosus	Bacteria;Pseudomonadota;Alphaproteobacteria	wOegibbosus-W744x776B	SAMEA13846811	PRJEB52003	GCA_936270145.1	Complete	1.55138	34.9	chromosome 1:NZ_OW370537.1/OW370537.1		1	1324	2022-05-18T00:00:00Z	ftp://ftp.ncbi.nlm.nih.gov/genomes/all/GCA/936/270/145/GCA_936270145.1_WolOegibB_v1.0	ftp://ftp.ncbi.nlm.nih.gov/genomes/all/GCF/936/270/145/GCF_936270145.1_WolOegibB_v1.0
Wolbachia endosymbiont of Psylliodes chrysocephala	Bacteria;Pseudomonadota;Alphaproteobacteria	Wolbachia_endosymbiont_of_Psylliodes chrysocephala_genome	SAMEA10422655	PRJEB47896	GCA_918342435.1	Complete	1.43885	35.1	chromosome 1:NZ_OU909470.1/OU909470.1		1	1261	2022-06-14T00:00:00Z	ftp://ftp.ncbi.nlm.nih.gov/genomes/all/GCA/918/342/435/GCA_918342435.1_Wolbachia_endosymbiont_of_CSFBv1	ftp://ftp.ncbi.nlm.nih.gov/genomes/all/GCF/918/342/435/GCF_918342435.1_Wolbachia_endosymbiont_of_CSFBv1
Rickettsia endosymbiont of Ceutorhynchus assimilis	Bacteria;Pseudomonadota;Alphaproteobacteria	Rickettsia_endosymbiont_Ceutorhynchus_assimilis	SAMEA10422659	PRJEB47903	GCA_918308855.1	Chromosome	4.06349	35	chromosome 1:NZ_OU906081.1/OU906081.1		1	3260	2022-06-14T00:00:00Z	ftp://ftp.ncbi.nlm.nih.gov/genomes/all/GCA/918/308/855/GCA_918308855.1_Rickettsia_endosymbiont_of_Ceutorhynchus_assimilis	ftp://ftp.ncbi.nlm.nih.gov/genomes/all/GCF/918/308/855/GCF_918308855.1_Rickettsia_endosymbiont_of_Ceutorhynchus_assimilis
Wolbachia endosymbiont of Phyllotreta cruciferae	Bacteria;Pseudomonadota;Alphaproteobacteria	Wolbachia_endosymbiont_of_Phyllotreta_cruciferae	SAMEA10589439	PRJEB47904	GCA_918697765.1	Complete	1.79589	35	chromosome 1:NZ_OU953855.1/OU953855.1		1	1417	2022-06-14T00:00:00Z	ftp://ftp.ncbi.nlm.nih.gov/genomes/all/GCA/918/697/765/GCA_918697765.1_Wolbachia_Phyllotreta_cruciferaeV1	ftp://ftp.ncbi.nlm.nih.gov/genomes/all/GCF/918/697/765/GCF_918697765.1_Wolbachia_Phyllotreta_cruciferaeV1
Wolbachia endosymbiont of Chironomus riparius	Bacteria;Pseudomonadota;Alphaproteobacteria	Wolbachia_endosymbiont_of_Chironomus_riparius	SAMEA10422657	PRJEB47883	GCA_918315375.1	Chromosome	0.559667	30.5	chromosome 1:NZ_OU906733.1/OU906733.1		1	478	2022-06-14T00:00:00Z	ftp://ftp.ncbi.nlm.nih.gov/genomes/all/GCA/918/315/375/GCA_918315375.1_Harlequin_wolbachia	ftp://ftp.ncbi.nlm.nih.gov/genomes/all/GCF/918/315/375/GCF_918315375.1_Harlequin_wolbachia
Wolbachia endosymbiont of Oryzaephilus surinamensis	Bacteria;Pseudomonadota;Alphaproteobacteria	JKI-2014	SAMN16521157	PRJNA808838	GCA_025617515.1	Complete	1.72876	34.1	chromosome:NZ_CP092526.1/CP092526.1		1	1490	2022-10-07T00:00:00Z		ftp://ftp.ncbi.nlm.nih.gov/genomes/all/GCF/025/617/515/GCF_025617515.1_ASM2561751v1
Wolbachia endosymbiont of Drosophila pseudotakahashii	Bacteria;Pseudomonadota;Alphaproteobacteria	Smith	SAMN31233425	PRJNA889195	GCA_026015925.1	Complete	1.30842	35.2	chromosome:CP110359.1		1	1239	2022-11-07T00:00:00Z		ftp://ftp.ncbi.nlm.nih.gov/genomes/all/GCF/026/015/925/GCF_026015925.1_ASM2601592v1
