# Supplementary material for: The microbiome of a Pacific moon jellyfish Aurelia coerulea
Source: PLoS One. 2024 Apr 18;19(4):e0298002. doi: 10.1371/journal.pone.0298002 (PMC11025843; doi:10.1371/journal.pone.0298002)
Supplement: S10 File — (XLSX) [file pone.0298002.s010.xlsx]

## Sheet: Sup 1 Table
S1 Table. Binning results of MetaBat2, Vamb, and Rosella, tabulating the number of sequences found within each bin.
MetaBat2		Vamb		Rosella		DAS Tool
Bin name	Number of Sequences	Bin name	Number of Sequences	Bin name	Number of Sequences	Bin name	Number of Sequences
bin3.1	15	vae_1	5	rosella_bin.12	999	bin3.1	15
bin3.2	102	vae_2	15	rosella_bin.144	526	bin3.5	5
bin3.3	40908	vae_3	158	rosella_bin.146	738	vae_3	158
bin3.4	57	vae_4	1	rosella_bin.15	1053	unbinned	333321
bin3.5	5	vae_5	1	rosella_bin.150	693
		vae_6	1	rosella_bin.152	842
		vae_7	1	rosella_bin.153	369
		vae_8	1	rosella_bin.163	189
		vae_9	1	rosella_bin.196	434
		vae_10	1	rosella_bin.197	389
		vae_11	1	rosella_bin.2	15
		vae_12	1	rosella_bin.27	231
		vae_13	1	rosella_bin.373	313
		vae_14	1	rosella_bin.386	24
		vae_15	1	rosella_bin.388	22
		vae_16	1	rosella_bin.395	351
		vae_17	1	rosella_bin.396	232
		vae_18	1	rosella_bin.399	604
		vae_19	1	rosella_bin.402	277
		vae_20	1	rosella_bin.404	502
		vae_21	1	rosella_bin.405	287
		vae_22	3	rosella_bin.408	386
		vae_23	1	rosella_bin.41	329
		vae_24	1	rosella_bin.44	379
		vae_25	1	rosella_bin.490	743
		vae_26	1	rosella_bin.492	227
		vae_27	1	rosella_bin.493	214
		vae_28	1	rosella_bin.503	207
		vae_29	1	rosella_bin.508	243
		vae_30	1	rosella_bin.509	247
		vae_31	1	rosella_bin.511	272
		vae_32	1	rosella_bin.512	412
		vae_33	1	rosella_bin.514	336
		vae_34	1	rosella_bin.515	189
		vae_35	1	rosella_bin.517	168
		vae_36	1	rosella_bin.518	286
		vae_37	1	rosella_bin.52	575
		vae_38	1	rosella_bin.520	204
		vae_39	1	rosella_bin.53	752
		vae_40	1	rosella_bin.535	277
		vae_41	1	rosella_bin.565	222
		vae_42	1	rosella_bin.567	192
		vae_43	1	rosella_bin.570	285
		vae_44	1	rosella_bin.571	227
		vae_45	1	rosella_bin.580	316
		vae_46	1	rosella_bin.582	175
		vae_47	1	rosella_bin.583	376
		vae_48	1	rosella_bin.583.filtered	11
		vae_49	1	rosella_bin.584	49
		vae_50	1	rosella_bin.585	170
		vae_51	1	rosella_bin.586	95
		vae_52	1	rosella_bin.588	175
		vae_53	1	rosella_bin.590	109
		vae_54	1	rosella_bin.592	242
		vae_55	1	rosella_bin.593	356
		vae_56	1	rosella_bin.595	303
		vae_57	1	rosella_bin.597	56
		vae_58	1	rosella_bin.598	227
		vae_59	1	rosella_bin.60	285
		vae_60	1	rosella_bin.600	38
		vae_61	1	rosella_bin.604	237
		vae_62	1	rosella_bin.605	70
		vae_63	1	rosella_bin.606	47
		vae_64	1	rosella_bin.608	164
		vae_65	1	rosella_bin.61	348
		vae_66	1	rosella_bin.610	154
		vae_67	1	rosella_bin.612	119
		vae_68	1	rosella_bin.613	121
		vae_69	1	rosella_bin.615	57
		vae_70	1	rosella_bin.618	165
		vae_71	1	rosella_bin.619	79
		vae_72	1	rosella_bin.620	89
		vae_73	1	rosella_bin.622	117
		vae_74	1	rosella_bin.624	226
		vae_75	1	rosella_bin.625	66
		vae_76	1	rosella_bin.626	202
		vae_77	1	rosella_bin.629	44
		vae_78	1	rosella_bin.630	118
		vae_79	1	rosella_bin.631	56
		vae_80	1	rosella_bin.632	103
		vae_81	1	rosella_bin.634	75
		vae_82	1	rosella_bin.635	125
		vae_83	1	rosella_bin.637	40
		vae_84	1	rosella_bin.639	38
		vae_85	1	rosella_bin.641	146
		vae_86	1	rosella_bin.642	37
		vae_87	1	rosella_bin.643	239
		vae_88	1	rosella_bin.645	61
		vae_89	1	rosella_bin.647	136
		vae_90	1	rosella_bin.649	30
		vae_91	1	rosella_bin.651	123
		vae_92	1	rosella_bin.652	94
		vae_93	1	rosella_bin.653	40
		vae_94	1	rosella_bin.655	124
		vae_95	1	rosella_bin.657	41
		vae_96	1	rosella_bin.659	136
		vae_97	1	rosella_bin.660	114
		vae_98	1	rosella_bin.661	87
		vae_99	1	rosella_bin.662	46
		vae_100	1	rosella_bin.663	45
		vae_101	1	rosella_bin.664	62
		vae_102	1	rosella_bin.67	286
		vae_103	1	rosella_bin.70	235
		vae_104	1	rosella_bin.73	221
		vae_105	1	rosella_bin.8	451
		vae_106	1
		vae_107	1
		vae_108	1
		vae_109	1
		vae_110	1
		vae_111	1
		vae_112	1
		vae_113	1
		vae_114	1
		vae_115	1
		vae_116	1
		vae_117	1
		vae_118	1
		vae_119	1
		vae_120	1
		vae_121	1
		vae_122	1
		vae_123	1
		vae_124	1
		vae_125	1
		vae_126	1
		vae_127	1
		vae_128	1
		vae_129	1
		vae_130	1
		vae_131	1
		vae_132	1
		vae_133	1
		vae_134	1
		vae_135	1
		vae_136	1
		vae_137	1
		vae_138	1
		vae_139	1
		vae_140	1
		vae_141	1
		vae_142	1
		vae_143	1
		vae_144	1
		vae_145	1
		vae_146	1
		vae_147	1
		vae_148	1
		vae_149	1
		vae_150	1
		vae_151	1
		vae_152	1
		vae_153	1
		vae_154	1
		vae_155	1
		vae_156	1
		vae_157	1
		vae_158	1
		vae_159	1
		vae_160	1
		vae_161	1
		vae_162	1
		vae_163	1
		vae_164	1
		vae_165	1
		vae_166	1
		vae_167	1
		vae_168	1
		vae_169	1
		vae_170	1
		vae_171	1
		vae_172	1
		vae_173	1
		vae_174	1
		vae_175	1
		vae_176	1
		vae_177	1
		vae_178	1
		vae_179	1
		vae_180	1
		vae_181	1
		vae_182	1
		vae_183	1
		vae_184	1
		vae_185	1
		vae_186	1
		vae_187	1
		vae_188	1
		vae_189	1
		vae_190	1
		vae_191	1
		vae_192	1
		vae_193	1
		vae_194	1
		vae_195	1
		vae_196	1
		vae_197	1
		vae_198	1
		vae_199	1
		vae_200	1
		vae_201	1
		vae_202	1
		vae_203	1
		vae_204	1
		vae_205	1
		vae_206	1
		vae_207	1
		vae_208	1
		vae_209	1
		vae_210	1
		vae_211	1
		vae_212	1
		vae_213	1
		vae_214	1
		vae_215	1
		vae_216	1
		vae_217	1
		vae_218	1
		vae_219	1
		vae_220	1
		vae_221	1
		vae_222	1
		vae_223	1
		vae_224	1
		vae_225	1
		vae_226	1
		vae_227	1
		vae_228	1
		vae_229	1
		vae_230	1
		vae_231	1
		vae_232	1
		vae_233	1
		vae_234	1
		vae_235	1
		vae_236	1
		vae_237	1
		vae_238	1
		vae_239	1
		vae_240	1
		vae_241	1
		vae_242	1
		vae_243	1
		vae_244	1
		vae_245	1
		vae_246	1
		vae_247	1
		vae_248	1
		vae_249	1
		vae_250	1
		vae_251	1
		vae_252	1
		vae_253	1
		vae_254	1
		vae_255	1
		vae_256	1
		vae_257	1
		vae_258	1
		vae_259	1
		vae_260	1
		vae_261	1
		vae_262	1
		vae_263	1
		vae_264	1
		vae_265	1
		vae_266	1
		vae_267	1
		vae_268	1
		vae_269	1
		vae_270	1
		vae_271	1
		vae_272	1
		vae_273	1
		vae_274	1
		vae_275	1
		vae_276	1
		vae_277	1
		vae_278	1
		vae_279	1
		vae_280	1
		vae_281	1
		vae_282	1
		vae_283	1
		vae_284	1
		vae_285	1
		vae_286	1
		vae_287	1
		vae_288	1
		vae_289	1
		vae_290	1
		vae_291	1
		vae_292	1
		vae_293	1
		vae_294	1
		vae_295	1
		vae_296	1
		vae_297	1
		vae_298	1
		vae_299	1
		vae_300	1
		vae_301	1
		vae_302	1
		vae_303	1
		vae_304	1
		vae_305	1
		vae_306	1
		vae_307	1
		vae_308	1
		vae_309	1
		vae_310	1
		vae_311	1
		vae_312	1
		vae_313	1
		vae_314	1
		vae_315	1
		vae_316	1
		vae_317	1
		vae_318	1
		vae_319	1
		vae_320	1
		vae_321	1
		vae_322	1
		vae_323	1
		vae_324	1
		vae_325	1
		vae_326	1
		vae_327	1
		vae_328	1
		vae_329	1
		vae_330	1
		vae_331	1
		vae_332	1
		vae_333	1
		vae_334	1
		vae_335	1
		vae_336	1
		vae_337	1
		vae_338	1
		vae_339	1
		vae_340	1
		vae_341	1
		vae_342	1
		vae_343	1
		vae_344	1
		vae_345	1
		vae_346	1
		vae_347	1
		vae_348	1
		vae_349	1
		vae_350	1
		vae_351	1
		vae_352	1
		vae_353	1
		vae_354	1
		vae_355	1
		vae_356	1
		vae_357	1
		vae_358	1
		vae_359	1
		vae_360	1
		vae_361	1
		vae_362	1
		vae_363	1
		vae_364	1
		vae_365	1
		vae_366	1
		vae_367	1
		vae_368	1
		vae_369	1
		vae_370	1
		vae_371	1
		vae_372	1
		vae_373	1
		vae_374	1
		vae_375	1
		vae_376	1
		vae_377	1
		vae_378	1
		vae_379	1
		vae_380	1
		vae_381	1
		vae_382	1
		vae_383	1
		vae_384	1
		vae_385	1
		vae_386	1
		vae_387	1
		vae_388	1
		vae_389	1
		vae_390	1
		vae_391	1
		vae_392	1
		vae_393	1
		vae_394	1
		vae_395	1
		vae_396	1
		vae_397	1
		vae_398	1
		vae_399	1
		vae_400	1
		vae_401	1
		vae_402	1
		vae_403	1
		vae_404	1
		vae_405	1
		vae_406	1
		vae_407	1
		vae_408	1
		vae_409	1
		vae_410	1
		vae_411	1
		vae_412	1
		vae_413	1
		vae_414	1
		vae_415	1
		vae_416	1
		vae_417	1
		vae_418	1
		vae_419	1
		vae_420	1
		vae_421	1
		vae_422	1
		vae_423	1
		vae_424	1
		vae_425	1
		vae_426	1
		vae_427	1
		vae_428	1
		vae_429	1
		vae_430	1
		vae_431	1
		vae_432	1
		vae_433	1
		vae_434	1
		vae_435	1
		vae_436	1
		vae_437	1
		vae_438	1
		vae_439	1
		vae_440	1
		vae_441	1
		vae_442	1
		vae_443	1
		vae_444	1
		vae_445	1
		vae_446	1
		vae_447	1
		vae_448	1
		vae_449	1
		vae_450	1
		vae_451	1
		vae_452	1
		vae_453	1
		vae_454	1
		vae_455	1
		vae_456	1
		vae_457	1
		vae_458	1
		vae_459	1
		vae_460	1
		vae_461	1
		vae_462	1
		vae_463	1
		vae_464	1
		vae_465	1
		vae_466	1
		vae_467	1
		vae_468	1
		vae_469	1
		vae_470	1
		vae_471	1
		vae_472	1
		vae_473	1
		vae_474	1
		vae_475	1
		vae_476	1
		vae_477	1
		vae_478	1
		vae_479	1
		vae_480	1
		vae_481	1
		vae_482	1
		vae_483	1
		vae_484	1
		vae_485	1
		vae_486	1
		vae_487	1
		vae_488	1
		vae_489	1
		vae_490	1
		vae_491	1
		vae_492	1
		vae_493	1
		vae_494	1
		vae_495	1
		vae_496	1
		vae_497	1
		vae_498	1
		vae_499	1
		vae_500	1
		vae_501	1
		vae_502	1
		vae_503	1
		vae_504	1
		vae_505	1
		vae_506	1
		vae_507	1
		vae_508	1
		vae_509	1
		vae_510	1
		vae_511	1
		vae_512	1
		vae_513	1
		vae_514	1
		vae_515	1
		vae_516	1
		vae_517	1
		vae_518	1
		vae_519	1
		vae_520	1
		vae_521	1
		vae_522	1
		vae_523	1
		vae_524	1
		vae_525	1
		vae_526	1
		vae_527	1
		vae_528	1
		vae_529	1
		vae_530	1
		vae_531	1
		vae_532	1
		vae_533	1
		vae_534	1
		vae_535	1
		vae_536	1
		vae_537	1
		vae_538	1
		vae_539	1
		vae_540	1
		vae_541	1
		vae_542	1
		vae_543	1
		vae_544	1
		vae_545	1
		vae_546	1
		vae_547	1
		vae_548	1
		vae_549	1
		vae_550	1
		vae_551	1
		vae_552	1
		vae_553	1
		vae_554	1
		vae_555	1
		vae_556	1
		vae_557	1
		vae_558	1
		vae_559	1
		vae_560	1
		vae_561	1
		vae_562	1
		vae_563	1
		vae_564	1
		vae_565	1
		vae_566	1
		vae_567	1
		vae_568	1
		vae_569	1
		vae_570	1
		vae_571	1
		vae_572	1
		vae_573	1
		vae_574	1
		vae_575	1
		vae_576	1
		vae_577	1
		vae_578	1
		vae_579	1
		vae_580	1
		vae_581	1
		vae_582	1
		vae_583	1
		vae_584	1
		vae_585	1
		vae_586	1
		vae_587	1
		vae_588	1
		vae_589	1
		vae_590	1
		vae_591	1
		vae_592	1
		vae_593	1
		vae_594	1
		vae_595	1
		vae_596	1
		vae_597	1
		vae_598	1
		vae_599	1
		vae_600	1
		vae_601	1
		vae_602	1
		vae_603	1
		vae_604	1
		vae_605	1
		vae_606	1
		vae_607	1
		vae_608	1
		vae_609	1
		vae_610	1
		vae_611	1
		vae_612	1
		vae_613	1
		vae_614	1
		vae_615	1
		vae_616	1
		vae_617	1
		vae_618	1
		vae_619	1
		vae_620	1
		vae_621	1
		vae_622	1
		vae_623	1
		vae_624	1
		vae_625	1
		vae_626	1
		vae_627	1
		vae_628	1
		vae_629	1
		vae_630	1
		vae_631	1
		vae_632	1
		vae_633	1
		vae_634	1
		vae_635	1
		vae_636	1
		vae_637	1
		vae_638	1
		vae_639	1
		vae_640	1
		vae_641	1
		vae_642	1
		vae_643	1
		vae_644	1
		vae_645	1
		vae_646	1
		vae_647	1
		vae_648	1
		vae_649	1
		vae_650	1
		vae_651	1
		vae_652	1
		vae_653	1
		vae_654	1
		vae_655	1
		vae_656	1
		vae_657	1
		vae_658	1
		vae_659	1
		vae_660	1
		vae_661	1
		vae_662	1
		vae_663	1
		vae_664	1
		vae_665	1
		vae_666	1
		vae_667	1
		vae_668	1
		vae_669	1
		vae_670	1
		vae_671	1
		vae_672	1
		vae_673	1
		vae_674	1
		vae_675	1
		vae_676	1
		vae_677	1
		vae_678	1
		vae_679	1
		vae_680	1
		vae_681	1
		vae_682	1
		vae_683	1
		vae_684	1
		vae_685	1
		vae_686	1
		vae_687	1
		vae_688	1
		vae_689	1
		vae_690	1
		vae_691	1
		vae_692	1
		vae_693	1
		vae_694	1
		vae_695	1
		vae_696	1
		vae_697	1
		vae_698	1
		vae_699	1
		vae_700	1
		vae_701	1
		vae_702	1
		vae_703	1
		vae_704	1
		vae_705	1
		vae_706	1
		vae_707	1
		vae_708	1
		vae_709	1
		vae_710	1
		vae_711	1
		vae_712	1
		vae_713	1
		vae_714	1
		vae_715	1
		vae_716	1
		vae_717	1
		vae_718	1
		vae_719	1
		vae_720	1
		vae_721	1
		vae_722	1
		vae_723	1
		vae_724	1
		vae_725	1
		vae_726	1
		vae_727	1
		vae_728	1
		vae_729	1
		vae_730	1
		vae_731	1
		vae_732	1
		vae_733	1
		vae_734	1
		vae_735	1
		vae_736	1
		vae_737	1
		vae_738	1
		vae_739	1
		vae_740	1
		vae_741	1
		vae_742	1
		vae_743	1
		vae_744	1
		vae_745	1
		vae_746	1
		vae_747	1
		vae_748	1
		vae_749	1
		vae_750	1
		vae_751	1
		vae_752	1
		vae_753	1
		vae_754	1
		vae_755	1
		vae_756	1
		vae_757	1
		vae_758	1
		vae_759	1
		vae_760	1
		vae_761	1
		vae_762	1
		vae_763	1
		vae_764	1
		vae_765	1
		vae_766	1
		vae_767	1
		vae_768	1
		vae_769	1
		vae_770	1
		vae_771	1
		vae_772	1
		vae_773	1
		vae_774	1
		vae_775	1
		vae_776	1
		vae_777	1
		vae_778	1
		vae_779	1
		vae_780	1
		vae_781	1
		vae_782	1
		vae_783	1
		vae_784	1
		vae_785	1
		vae_786	1
		vae_787	1
		vae_788	1
		vae_789	1
		vae_790	1
		vae_791	1
		vae_792	1
		vae_793	1
		vae_794	1
		vae_795	1
		vae_796	1
		vae_797	1
		vae_798	1
		vae_799	1
		vae_800	1
		vae_801	1
		vae_802	1
		vae_803	1
		vae_804	1
		vae_805	1
		vae_806	1
		vae_807	1
		vae_808	1
		vae_809	1
		vae_810	1
		vae_811	1
		vae_812	1
		vae_813	1
		vae_814	1
		vae_815	1
		vae_816	1
		vae_817	1
		vae_818	1
		vae_819	1
		vae_820	1
		vae_821	1
		vae_822	1
		vae_823	1
		vae_824	1
		vae_825	1
		vae_826	1
		vae_827	1
		vae_828	1
		vae_829	1
		vae_830	1
		vae_831	1
		vae_832	1
		vae_833	1
		vae_834	1
		vae_835	1
		vae_836	1
		vae_837	1
		vae_838	1
		vae_839	1
		vae_840	1
		vae_841	1
		vae_842	1
		vae_843	1
		vae_844	1
		vae_845	1
		vae_846	1
		vae_847	1
		vae_848	1
		vae_849	1
		vae_850	1
		vae_851	1
		vae_852	1
		vae_853	1
		vae_854	1
		vae_855	1
		vae_856	1
		vae_857	1
		vae_858	1
		vae_859	1
		vae_860	1
		vae_861	1
		vae_862	1
		vae_863	1
		vae_864	1
		vae_865	1
		vae_866	1
		vae_867	1
		vae_868	1
		vae_869	1
		vae_870	1
		vae_871	1
		vae_872	1
		vae_873	1
		vae_874	1
		vae_875	1
		vae_876	1
		vae_877	1
		vae_878	1
		vae_879	1
		vae_880	1
		vae_881	1
		vae_882	1
		vae_883	1
		vae_884	1
		vae_885	1
		vae_886	1
		vae_887	1
		vae_888	1
		vae_889	1
		vae_890	1
		vae_891	1
		vae_892	1
		vae_893	1
		vae_894	1
		vae_895	1
		vae_896	1
		vae_897	1
		vae_898	1
		vae_899	1
		vae_900	1
		vae_901	1
		vae_902	1
		vae_903	1
		vae_904	1
		vae_905	1
		vae_906	1
		vae_907	1
		vae_908	1
		vae_909	1
		vae_910	1
		vae_911	1
		vae_912	1
		vae_913	1
		vae_914	1
		vae_915	1
		vae_916	1
		vae_917	1
		vae_918	1
		vae_919	1
		vae_920	1
		vae_921	1
		vae_922	1
		vae_923	1
		vae_924	1
		vae_925	1
		vae_926	1
		vae_927	1
		vae_928	1
		vae_929	1
		vae_930	1
		vae_931	1
		vae_932	1
		vae_933	1
		vae_934	1
		vae_935	1
		vae_936	1
		vae_937	1
		vae_938	1
		vae_939	1
		vae_940	1
		vae_941	1
		vae_942	1
		vae_943	1
		vae_944	1
		vae_945	1
		vae_946	1
		vae_947	1
		vae_948	1
		vae_949	1
		vae_950	1
		vae_951	1
		vae_952	1
		vae_953	1
		vae_954	1
		vae_955	1
		vae_956	1
		vae_957	1
		vae_958	1
		vae_959	1
		vae_960	1
		vae_961	1
		vae_962	1
		vae_963	1
		vae_964	1
		vae_965	1
		vae_966	1
		vae_967	1
		vae_968	1
		vae_969	1
		vae_970	1
		vae_971	1
		vae_972	1
		vae_973	1
		vae_974	1
		vae_975	1
		vae_976	1
		vae_977	1
		vae_978	1
		vae_979	1
		vae_980	1
		vae_981	1
		vae_982	1
		vae_983	1
		vae_984	1
		vae_985	1
		vae_986	1
		vae_987	1
		vae_988	1
		vae_989	1
		vae_990	1
		vae_991	1
		vae_992	1
		vae_993	1
		vae_994	1
		vae_995	1
		vae_996	1
		vae_997	1
		vae_998	1
		vae_999	1
		vae_1000	1
		vae_1001	1
		vae_1002	1
		vae_1003	1
		vae_1004	1
		vae_1005	1
		vae_1006	1
		vae_1007	1
		vae_1008	1
		vae_1009	1
		vae_1010	1
		vae_1011	1
		vae_1012	1
		vae_1013	1
		vae_1014	1
		vae_1015	1
		vae_1016	1
		vae_1017	1
		vae_1018	1
		vae_1019	1
		vae_1020	1
		vae_1021	1
		vae_1022	1
		vae_1023	1
		vae_1024	1
		vae_1025	1
		vae_1026	1
		vae_1027	1
		vae_1028	1
		vae_1029	1
		vae_1030	1
		vae_1031	1
		vae_1032	1
		vae_1033	1
		vae_1034	1
		vae_1035	1
		vae_1036	1
		vae_1037	1
		vae_1038	1
		vae_1039	1
		vae_1040	1
		vae_1041	1
		vae_1042	1
		vae_1043	1
		vae_1044	1
		vae_1045	1
		vae_1046	1
		vae_1047	1
		vae_1048	1
		vae_1049	1
		vae_1050	1
		vae_1051	1
		vae_1052	1
		vae_1053	1
		vae_1054	1
		vae_1055	1
		vae_1056	1
		vae_1057	1
		vae_1058	1
		vae_1059	1
		vae_1060	1
		vae_1061	1
		vae_1062	1
		vae_1063	1
		vae_1064	1
		vae_1065	1
		vae_1066	1
		vae_1067	1
		vae_1068	1
		vae_1069	1
		vae_1070	1
		vae_1071	1
		vae_1072	1
		vae_1073	1
		vae_1074	1
		vae_1075	1
		vae_1076	1
		vae_1077	1
		vae_1078	1
		vae_1079	1
		vae_1080	1
		vae_1081	1
		vae_1082	1
		vae_1083	1
		vae_1084	1
		vae_1085	1
		vae_1086	1
		vae_1087	1
		vae_1088	1
		vae_1089	1
		vae_1090	1
		vae_1091	1
		vae_1092	1
		vae_1093	1
		vae_1094	1
		vae_1095	1
		vae_1096	1
		vae_1097	1
		vae_1098	1
		vae_1099	1
		vae_1100	1
		vae_1101	1
		vae_1102	1
		vae_1103	1
		vae_1104	1
		vae_1105	1
		vae_1106	1
		vae_1107	1
		vae_1108	1
		vae_1109	1
		vae_1110	1
		vae_1111	1
		vae_1112	1
		vae_1113	1
		vae_1114	1
		vae_1115	1
		vae_1116	1
		vae_1117	1
		vae_1118	1
		vae_1119	1
		vae_1120	1
		vae_1121	1
		vae_1122	1
		vae_1123	1
		vae_1124	1
		vae_1125	1
		vae_1126	1
		vae_1127	1
		vae_1128	1
		vae_1129	1
		vae_1130	1
		vae_1131	1
		vae_1132	1
		vae_1133	1
		vae_1134	1
		vae_1135	1
		vae_1136	1
		vae_1137	1
		vae_1138	1
		vae_1139	1
		vae_1140	1
		vae_1141	1
		vae_1142	1
		vae_1143	1
		vae_1144	1
		vae_1145	1
		vae_1146	1
		vae_1147	1
		vae_1148	1
		vae_1149	1
		vae_1150	1
		vae_1151	1
		vae_1152	1
		vae_1153	1
		vae_1154	1
		vae_1155	1
		vae_1156	1
		vae_1157	1
		vae_1158	1
		vae_1159	1
		vae_1160	1
		vae_1161	1
		vae_1162	1
		vae_1163	1
		vae_1164	1
		vae_1165	1
		vae_1166	1
		vae_1167	1
		vae_1168	1
		vae_1169	1
		vae_1170	1
		vae_1171	1
		vae_1172	1
		vae_1173	1
		vae_1174	1
		vae_1175	1
		vae_1176	1
		vae_1177	1
		vae_1178	1
		vae_1179	1
		vae_1180	1
		vae_1181	1
		vae_1182	1
		vae_1183	1
		vae_1184	1
		vae_1185	1
		vae_1186	1
		vae_1187	1
		vae_1188	1
		vae_1189	1
		vae_1190	1
		vae_1191	1
		vae_1192	1
		vae_1193	1
		vae_1194	1
		vae_1195	1
		vae_1196	1
		vae_1197	1
		vae_1198	1
		vae_1199	1
		vae_1200	1
		vae_1201	1
		vae_1202	1
		vae_1203	1
		vae_1204	1
		vae_1205	1
		vae_1206	1
		vae_1207	1
		vae_1208	1
		vae_1209	1
		vae_1210	1
		vae_1211	1
		vae_1212	1
		vae_1213	1
		vae_1214	1
		vae_1215	1
		vae_1216	1
		vae_1217	1
		vae_1218	1
		vae_1219	1
		vae_1220	1
		vae_1221	1
		vae_1222	1
		vae_1223	1
		vae_1224	1
		vae_1225	1
		vae_1226	1
		vae_1227	1
		vae_1228	1
		vae_1229	1
		vae_1230	1
		vae_1231	1
		vae_1232	1
		vae_1233	1
		vae_1234	1
		vae_1235	1
		vae_1236	1
		vae_1237	1
		vae_1238	1
		vae_1239	1
		vae_1240	1
		vae_1241	1
		vae_1242	1
		vae_1243	1
		vae_1244	1
		vae_1245	1
		vae_1246	1
		vae_1247	1
		vae_1248	1
		vae_1249	1
		vae_1250	1
		vae_1251	1
		vae_1252	1
		vae_1253	1
		vae_1254	1
		vae_1255	1
		vae_1256	1
		vae_1257	1
		vae_1258	1
		vae_1259	1
		vae_1260	1
		vae_1261	1
		vae_1262	1
		vae_1263	1
		vae_1264	1
		vae_1265	1
		vae_1266	1
		vae_1267	1
		vae_1268	1
		vae_1269	1
		vae_1270	1
		vae_1271	1
		vae_1272	1
		vae_1273	1
		vae_1274	1
		vae_1275	1
		vae_1276	1
		vae_1277	1
		vae_1278	1
		vae_1279	1
		vae_1280	1
		vae_1281	1
		vae_1282	1
		vae_1283	1
		vae_1284	1
		vae_1285	1
		vae_1286	1
		vae_1287	1
		vae_1288	1
		vae_1289	1
		vae_1290	1
		vae_1291	1
		vae_1292	1
		vae_1293	1
		vae_1294	1
		vae_1295	1
		vae_1296	1
		vae_1297	1
		vae_1298	1
		vae_1299	1
		vae_1300	1
		vae_1301	1
		vae_1302	1
		vae_1303	1
		vae_1304	1
		vae_1305	1
		vae_1306	1
		vae_1307	1
		vae_1308	1
		vae_1309	1
		vae_1310	1
		vae_1311	1
		vae_1312	1
		vae_1313	1
		vae_1314	1
		vae_1315	1
		vae_1316	1
		vae_1317	1
		vae_1318	1
		vae_1319	1
		vae_1320	1
		vae_1321	1
		vae_1322	1
		vae_1323	1
		vae_1324	1
		vae_1325	1
		vae_1326	1
		vae_1327	1
		vae_1328	1
		vae_1329	1
		vae_1330	1
		vae_1331	1
		vae_1332	1
		vae_1333	1
		vae_1334	1
		vae_1335	1
		vae_1336	1
		vae_1337	1
		vae_1338	1
		vae_1339	1
		vae_1340	1
		vae_1341	1
		vae_1342	1
		vae_1343	1
		vae_1344	5
		vae_1345	1
		vae_1346	1
		vae_1347	1
		vae_1348	1
		vae_1349	1
		vae_1350	1
		vae_1351	1
		vae_1352	1
		vae_1353	1
		vae_1354	1
		vae_1355	1
		vae_1356	1
		vae_1357	1
		vae_1358	1
		vae_1359	1
		vae_1360	1
		vae_1361	1
		vae_1362	1
		vae_1363	1
		vae_1364	1
		vae_1365	1
		vae_1366	1
		vae_1367	1
		vae_1368	1
		vae_1369	1
		vae_1370	1
		vae_1371	1
		vae_1372	1
		vae_1373	1
		vae_1374	1
		vae_1375	1
		vae_1376	1
		vae_1377	1
		vae_1378	1
		vae_1379	1
		vae_1380	1
		vae_1381	1
		vae_1382	1
		vae_1383	1
		vae_1384	1
		vae_1385	1
		vae_1386	1
		vae_1387	1
		vae_1388	1
		vae_1389	1
		vae_1390	1
		vae_1391	1
		vae_1392	1
		vae_1393	1
		vae_1394	1
		vae_1395	1
		vae_1396	1
		vae_1397	1
		vae_1398	1
		vae_1399	1
		vae_1400	1
		vae_1401	1
		vae_1402	1
		vae_1403	1
		vae_1404	1
		vae_1405	1
		vae_1406	1
		vae_1407	1
		vae_1408	1
		vae_1409	1
		vae_1410	1
		vae_1411	1
		vae_1412	1
		vae_1413	1
		vae_1414	1
		vae_1415	1
		vae_1416	1
		vae_1417	1
		vae_1418	1
		vae_1419	1
		vae_1420	1
		vae_1421	1
		vae_1422	1
		vae_1423	1
		vae_1424	1
		vae_1425	1
		vae_1426	1
		vae_1427	1
		vae_1428	1
		vae_1429	1
		vae_1430	1
		vae_1431	1
		vae_1432	1
		vae_1433	1
		vae_1434	1
		vae_1435	1
		vae_1436	1
		vae_1437	1
		vae_1438	1
		vae_1439	1
		vae_1440	1
		vae_1441	1
		vae_1442	1
		vae_1443	1
		vae_1444	1
		vae_1445	1
		vae_1446	1
		vae_1447	1
		vae_1448	1
		vae_1449	1
		vae_1450	1
		vae_1451	1
		vae_1452	1
		vae_1453	1
		vae_1454	1
		vae_1455	1
		vae_1456	1
		vae_1457	1
		vae_1458	1
		vae_1459	1
		vae_1460	1
		vae_1461	1
		vae_1462	1
		vae_1463	1
		vae_1464	1
		vae_1465	1
		vae_1466	1
		vae_1467	1
		vae_1468	1
		vae_1469	1
		vae_1470	1
		vae_1471	1
		vae_1472	1
		vae_1473	1
		vae_1474	1
		vae_1475	1
		vae_1476	1
		vae_1477	1
		vae_1478	1
		vae_1479	1
		vae_1480	1
		vae_1481	1
		vae_1482	1
		vae_1483	1
		vae_1484	1
		vae_1485	1
		vae_1486	1
		vae_1487	1
		vae_1488	1
		vae_1489	1
		vae_1490	1
		vae_1491	1
		vae_1492	1
		vae_1493	1
		vae_1494	1
		vae_1495	1
		vae_1496	1
		vae_1497	1
		vae_1498	1
		vae_1499	1
		vae_1500	1
		vae_1501	1
		vae_1502	1
		vae_1503	1
		vae_1504	1
		vae_1505	1
		vae_1506	1
		vae_1507	1
		vae_1508	1
		vae_1509	1
		vae_1510	1
		vae_1511	1
		vae_1512	1
		vae_1513	1
		vae_1514	1
		vae_1515	1
		vae_1516	1
		vae_1517	1
		vae_1518	1
		vae_1519	1
		vae_1520	1
		vae_1521	1
		vae_1522	1
		vae_1523	1
		vae_1524	1
		vae_1525	1
		vae_1526	1
		vae_1527	1
		vae_1528	1
		vae_1529	1
		vae_1530	1
		vae_1531	1
		vae_1532	1
		vae_1533	1
		vae_1534	1
		vae_1535	1
		vae_1536	1
		vae_1537	1
		vae_1538	1
		vae_1539	1
		vae_1540	1
		vae_1541	1
		vae_1542	1
		vae_1543	1
		vae_1544	1
		vae_1545	1
		vae_1546	1
		vae_1547	1
		vae_1548	1
		vae_1549	1
		vae_1550	1
		vae_1551	1
		vae_1552	1
		vae_1553	1
		vae_1554	1
		vae_1555	1
		vae_1556	1
		vae_1557	1
		vae_1558	1
		vae_1559	1
		vae_1560	1
		vae_1561	1
		vae_1562	1
		vae_1563	1
		vae_1564	1
		vae_1565	1
		vae_1566	1
		vae_1567	1
		vae_1568	1
		vae_1569	1
		vae_1570	1
		vae_1571	1
		vae_1572	1
		vae_1573	1
		vae_1574	1
		vae_1575	1
		vae_1576	1
		vae_1577	1
		vae_1578	1
		vae_1579	1
		vae_1580	1
		vae_1581	1
		vae_1582	1
		vae_1583	1
		vae_1584	1
		vae_1585	1
		vae_1586	1
		vae_1587	1
		vae_1588	1
		vae_1589	1
		vae_1590	1
		vae_1591	1
		vae_1592	1
		vae_1593	1
		vae_1594	1
		vae_1595	1
		vae_1596	1
		vae_1597	1
		vae_1598	1
		vae_1599	1
		vae_1600	1
		vae_1601	1
		vae_1602	1
		vae_1603	1
		vae_1604	1
		vae_1605	1
		vae_1606	1
		vae_1607	1
		vae_1608	1
		vae_1609	1
		vae_1610	1
		vae_1611	1
		vae_1612	1
		vae_1613	1
		vae_1614	1
		vae_1615	1
		vae_1616	1
		vae_1617	1
		vae_1618	1
		vae_1619	1
		vae_1620	1
		vae_1621	1
		vae_1622	1
		vae_1623	1
		vae_1624	1
		vae_1625	1
		vae_1626	1
		vae_1627	1
		vae_1628	1
		vae_1629	1
		vae_1630	1
		vae_1631	1
		vae_1632	1
		vae_1633	1
		vae_1634	1
		vae_1635	1
		vae_1636	1
		vae_1637	1
		vae_1638	1
		vae_1639	1
		vae_1640	1
		vae_1641	1
		vae_1642	1
		vae_1643	1
		vae_1644	1
		vae_1645	1
		vae_1646	1
		vae_1647	1
		vae_1648	1
		vae_1649	1
		vae_1650	1
		vae_1651	1
		vae_1652	1
		vae_1653	1
		vae_1654	1
		vae_1655	1
		vae_1656	1
		vae_1657	1
		vae_1658	1
		vae_1659	1
		vae_1660	1
		vae_1661	1
		vae_1662	1
		vae_1663	1
		vae_1664	1
		vae_1665	1
		vae_1666	1
		vae_1667	1
		vae_1668	1
		vae_1669	1
		vae_1670	1
		vae_1671	1
		vae_1672	1
		vae_1673	1
		vae_1674	1
		vae_1675	1
		vae_1676	1
		vae_1677	1
		vae_1678	1
		vae_1679	1
		vae_1680	1
		vae_1681	1
		vae_1682	1
		vae_1683	1
		vae_1684	1
		vae_1685	1
		vae_1686	1
		vae_1687	1
		vae_1688	1
		vae_1689	1
		vae_1690	1
		vae_1691	1
		vae_1692	1
		vae_1693	1
		vae_1694	1
		vae_1695	1
		vae_1696	1
		vae_1697	1
		vae_1698	1
		vae_1699	1
		vae_1700	1
		vae_1701	1
		vae_1702	1
		vae_1703	1
		vae_1704	1
		vae_1705	1
		vae_1706	1
		vae_1707	1
		vae_1708	1
		vae_1709	1
		vae_1710	1
		vae_1711	1
		vae_1712	1
		vae_1713	1
		vae_1714	1
		vae_1715	1
		vae_1716	1
		vae_1717	1
		vae_1718	1
		vae_1719	1
		vae_1720	1
		vae_1721	1
		vae_1722	1
		vae_1723	1
		vae_1724	1
		vae_1725	1
		vae_1726	1
		vae_1727	1
		vae_1728	1
		vae_1729	1
		vae_1730	1
		vae_1731	1
		vae_1732	1
		vae_1733	1
		vae_1734	1
		vae_1735	1
		vae_1736	1
		vae_1737	1
		vae_1738	1
		vae_1739	1
		vae_1740	1
		vae_1741	1
		vae_1742	1
		vae_1743	1
		vae_1744	1
		vae_1745	1
		vae_1746	1
		vae_1747	1
		vae_1748	1
		vae_1749	1
		vae_1750	1
		vae_1751	1
		vae_1752	1
		vae_1753	1
		vae_1754	1
		vae_1755	1
		vae_1756	1
		vae_1757	1
		vae_1758	1
		vae_1759	1
		vae_1760	1
		vae_1761	1
		vae_1762	1
		vae_1763	1
		vae_1764	1
		vae_1765	1
		vae_1766	1
		vae_1767	1
		vae_1768	1
		vae_1769	1
		vae_1770	1
		vae_1771	1
		vae_1772	1
		vae_1773	1
		vae_1774	1
		vae_1775	1
		vae_1776	1
		vae_1777	1
		vae_1778	1
		vae_1779	1
		vae_1780	1
		vae_1781	1
		vae_1782	1
		vae_1783	1
		vae_1784	1
		vae_1785	1
		vae_1786	1
		vae_1787	1
		vae_1788	1
		vae_1789	1
		vae_1790	1
		vae_1791	1
		vae_1792	1
		vae_1793	1
		vae_1794	1
		vae_1795	1
		vae_1796	1
		vae_1797	1
		vae_1798	1
		vae_1799	1
		vae_1800	1
		vae_1801	1
		vae_1802	1
		vae_1803	1
		vae_1804	1
		vae_1805	1
		vae_1806	1
		vae_1807	1
		vae_1808	1
		vae_1809	1
		vae_1810	1
		vae_1811	1
		vae_1812	1
		vae_1813	1
		vae_1814	1
		vae_1815	1
		vae_1816	1
		vae_1817	1
		vae_1818	1
		vae_1819	1
		vae_1820	1
		vae_1821	1
		vae_1822	1
		vae_1823	1
		vae_1824	1
		vae_1825	1
		vae_1826	1
		vae_1827	1
		vae_1828	1
		vae_1829	1
		vae_1830	1
		vae_1831	1
		vae_1832	1
		vae_1833	1
		vae_1834	1
		vae_1835	1
		vae_1836	1
		vae_1837	1
		vae_1838	1
		vae_1839	1
		vae_1840	1
		vae_1841	1
		vae_1842	1
		vae_1843	1
		vae_1844	1
		vae_1845	1
		vae_1846	1
		vae_1847	1
		vae_1848	1
		vae_1849	1
		vae_1850	1
		vae_1851	1
		vae_1852	1
		vae_1853	1
		vae_1854	1
		vae_1855	1
		vae_1856	1
		vae_1857	1
		vae_1858	1
		vae_1859	1
		vae_1860	1
		vae_1861	1
		vae_1862	1
		vae_1863	1
		vae_1864	1
		vae_1865	1
		vae_1866	1
		vae_1867	1
		vae_1868	1
		vae_1869	1
		vae_1870	1
		vae_1871	1
		vae_1872	1
		vae_1873	1
		vae_1874	1
		vae_1875	1
		vae_1876	1
		vae_1877	1
		vae_1878	1
		vae_1879	1
		vae_1880	1
		vae_1881	1
		vae_1882	1
		vae_1883	1
		vae_1884	1
		vae_1885	1
		vae_1886	1
		vae_1887	1
		vae_1888	1
		vae_1889	1
		vae_1890	1
		vae_1891	1
		vae_1892	1
		vae_1893	1
		vae_1894	1
		vae_1895	1
		vae_1896	1
		vae_1897	1
		vae_1898	1
		vae_1899	1
		vae_1900	1
		vae_1901	1
		vae_1902	1
		vae_1903	1
		vae_1904	1
		vae_1905	1
		vae_1906	1
		vae_1907	1
		vae_1908	1
		vae_1909	1
		vae_1910	1
		vae_1911	1
		vae_1912	1
		vae_1913	1
		vae_1914	1
		vae_1915	1
		vae_1916	1
		vae_1917	1
		vae_1918	1
		vae_1919	1
		vae_1920	1
		vae_1921	1
		vae_1922	1
		vae_1923	1
		vae_1924	1
		vae_1925	1
		vae_1926	1
		vae_1927	1
		vae_1928	1
		vae_1929	1
		vae_1930	1
		vae_1931	1
		vae_1932	1
		vae_1933	1
		vae_1934	1
		vae_1935	1
		vae_1936	1
		vae_1937	1
		vae_1938	1
		vae_1939	1
		vae_1940	1
		vae_1941	1
		vae_1942	1
		vae_1943	1
		vae_1944	1
		vae_1945	1
		vae_1946	1
		vae_1947	1
		vae_1948	1
		vae_1949	1
		vae_1950	1
		vae_1951	1
		vae_1952	1
		vae_1953	1
		vae_1954	1
		vae_1955	1
		vae_1956	1
		vae_1957	1
		vae_1958	1
		vae_1959	1
		vae_1960	1
		vae_1961	1
		vae_1962	1
		vae_1963	1
		vae_1964	1
		vae_1965	1
		vae_1966	1
		vae_1967	1
		vae_1968	1
		vae_1969	1
		vae_1970	1
		vae_1971	1
		vae_1972	1
		vae_1973	1
		vae_1974	1
		vae_1975	1
		vae_1976	1
		vae_1977	1
		vae_1978	1
		vae_1979	1
		vae_1980	1
		vae_1981	1
		vae_1982	1
		vae_1983	1
		vae_1984	1
		vae_1985	1
		vae_1986	1
		vae_1987	1
		vae_1988	1
		vae_1989	1
		vae_1990	1
		vae_1991	1
		vae_1992	1
		vae_1993	1
		vae_1994	1
		vae_1995	1
		vae_1996	1
		vae_1997	1
[truncated: 68,415 more rows]

## Sheet: Sup 2 Table
S2 Table. Tabulated read counts of amplicon sequencing data at each stage of the DADA2 processing steps. The V4 region of the 16S rRNA gene was sequenced with the Illumina MiSeq platform. Read metrics were generated in Qiime2 with the --o-denoising-stats for the dada2 denoising-paired function.
sample-id input	input	filtered	percentage of input passed filter	denoised	merged	percentage of input merged	non-chimeric	percentage of input non-chimeric
Ephyra1	44203	16025	36.25	15973	15922	36.02	15628	35.36	0.00639877
Ephyra2	44888	14013	31.22	13943	13879	30.92	13657	30.42	0.00732225
Ephyra3	50102	17277	34.48	17209	17131	34.19	16908	33.75	0.00591436
Ephyra4	107176	89496	83.5	88757	84785	79.11	82490	76.97	0.00121227
Ephyra5	82086	69316	84.44	68784	66260	80.72	65363	79.63	0.00152992
Ephyra6	91004	78390	86.14	77793	73512	80.78	72481	79.65	0.00137967
kc1	180418	53676	29.75	53567	53162	29.47	36123	20.02	0.00276832
kc2	348195	120264	34.54	119996	118757	34.11	84980	24.41	0.00117675
kc3	67401	48265	71.61	48182	47655	70.7	27409	40.67	0.00364844
kc4	66148	17368	26.26	17340	17190	25.99	12839	19.41	0.00778877
Medusa1	219461	153789	70.08	152845	145169	66.15	129766	59.13	0.000770618
Medusa2	228088	154078	67.55	153045	146298	64.14	134159	58.82	0.000745384
Medusa3	185408	118976	64.17	118052	111923	60.37	98638	53.2	0.00101381
Medusa5	178714	114361	63.99	113592	106837	59.78	95238	53.29	0.00105
Medusa6	194666	121731	62.53	120558	114686	58.91	104262	53.56	0.000959122
Polyp1	126001	120651	95.75	120199	118161	93.78	111547	88.53	0.000896483
Polyp2	129861	123461	95.07	122980	121038	93.21	114384	88.08	0.000874248
Polyp3	218902	174132	79.55	170871	156167	71.34	119686	54.68	0.00083552
Polyp4	226676	161911	71.43	158825	143377	63.25	104374	46.05	0.000958093
Polyp5	189162	128344	67.85	126055	114563	60.56	95358	50.41	0.00104868
sw1	47044	45297	96.29	44275	40633	86.37	24151	51.34	0.00414062
sw2	81231	77838	95.82	76412	69981	86.15	39672	48.84	0.00252067
sw3	52540	50491	96.1	49459	45183	86	26662	50.75	0.00375066
sw4	44552	42800	96.07	41819	38166	85.67	23240	52.16	0.00430293

## Sheet: Sup 3 Table
S3 Table. Tabulated counts of the 16S V4 amplicon sequencing reads assigned to amplicon sequence variants (ASVs) from polyp, ephyra, medusa, and controls (DNA isolation kit, sea water). Taxonomic assignment of ASVs was determined with the Silva 16S V4 data base (ver. 138_99). Counts shown are after the filtering low abundance features (< 100 total across all samples), performed prior to decontam …																										decontam analysis results
ASV ID	Taxonomy	Polyp 1	Polyp 2	Polyp 3	Polyp 4	Polyp 5	Ephyra 1	Ephyra 2	Ephyra 3	Ephyra 4	Ephyra 5	Ephyra 6	Medusa 1	Medusa 2	Medusa 3	Medusa 4	Medusa 5	DNA Isolation kit 1	DNA Isolation kit 2	DNA Isolation kit 3	DNA Isolation kit 4	Seawater 1	Seawater 2	Seawater 3	Seawater 4	Confidence	Probability (Frequency)	Contaminant (Frequency)	Probability (Prevalence)	Contaminant (Prevalence)	Probability (Combination)	Contamination (Combination)
788b14678af2a02cf5df67484c6ab08c	d__Archaea; p__Crenarchaeota; c__Nitrososphaeria; o__Nitrosopumilales; f__Nitrosopumilaceae; g__Candidatus_Nitrosopumilus	0	0	44	134	96	0	0	0	0	0	0	0	0		0	0	0	0	0	0	0	0	0	0	0.996001	0.543801	FALSE	0.86166	FALSE	0.82378	FALSE
9ab20044c61bf536cc132b4583aa4ec3	d__Archaea; p__Crenarchaeota; c__Nitrososphaeria; o__Nitrosopumilales; f__Nitrosopumilaceae; g__Candidatus_Nitrosopumilus	0	0	689	2457	585	0	0	0	0	0	0	0	0	0	15	0	0	0	0	0	0	0	0	0	0.999133	0.515485	FALSE	0.914361	FALSE	0.82587	FALSE
943f6171fa23d60817bbc7edbf57f4c6	d__Archaea; p__Crenarchaeota; c__Nitrososphaeria; o__Nitrosopumilales; f__Nitrosopumilaceae; g__Candidatus_Nitrosopumilus	0	0	224	409	522	0	0	0	0	0	0	0	0	0	0	0	0	0	0	0	0	0	0	0	0.998803	0.534199	FALSE	0.86166	FALSE	0.817435	FALSE
4c0532118d3780b3d7bcbe50201dcda9	d__Archaea; p__Crenarchaeota; c__Nitrososphaeria; o__Nitrosopumilales; f__Nitrosopumilaceae; g__Candidatus_Nitrosopumilus	0	0	12	874	134	0	0	0	0	0	0	0	0	0	0	0	0	0	0	0	0	0	0	0	0.998078	0.515112	FALSE	0.86166	FALSE	0.804377	FALSE
8c82e05f6a79fb422fd753b3d900d346	d__Archaea; p__Crenarchaeota; c__Nitrososphaeria; o__Nitrosopumilales; f__Nitrosopumilaceae; g__Candidatus_Nitrosopumilus	0	0	576	1942	483	0	0	0	0	0	0	27	24	16	0	18	0	0	0	0	0	0	0	0	0.999066	0.488375	FALSE	0.983473	FALSE	0.832528	FALSE
2a3ac1a2e031eca3dfebe371f770936b	d__Archaea; p__Halobacterota; c__Halobacteria; o__Halobacterales; f__Halobacteriaceae; g__Halobacterium; s__uncultured_haloarchaeon	0	0	0	0	0	0	0	0	0	0	0	0	0	19	0	0	1319	0	3908	27	0	0	0	0	0.819351	0.472899	FALSE	0.0487484	TRUE	NA	FALSE
66462ecda671c983021858ad6201e5e8	d__Archaea; p__Halobacterota; c__Halobacteria; o__Halobacterales; f__Haloferacaceae; g__Halolamina	0	0	0	0	0	0	0	0	0	0	0	0	0	0	0	0	72	0	5286	123	0	0	0	0	1	0.61363	FALSE	0.013834	TRUE	NA	FALSE
58c27eda5f882e99be65c89fe58ae580	d__Archaea; p__Halobacterota; c__Halobacteria; o__Halobacterales; f__Haloferacaceae; g__Halolamina	0	0	0	0	0	0	0	0	0	0	0	0	0	0	0	0	312	0	2901	0	0	0	0	0	1	0.616206	FALSE	0.0507246	TRUE	NA	FALSE
3775f744b29873fafff2f0888344b772	d__Bacteria	0	0	0	47	0	0	0	0	0	0	0	41	28	0	31	43	0	0	0	0	0	0	0	0	0.736619	0.470284	FALSE	0.948617	FALSE	0.806213	FALSE
f160d665ae39a93cef04024c90533cf3	d__Bacteria	0	0	0	175	0	0	0	0	0	0	0	199	0	0	0	425	0	0	0	0	0	0	0	0	0.882302	0.222125	FALSE	0.86166	FALSE	0.507852	FALSE
c9299ea63205e2417392b4cb22bba270	d__Bacteria	0	0	117	54	96	0	0	0	0	0	0	0	0	0	0	0	0	0	0	0	0	0	0	0	1	0.394259	FALSE	0.86166	FALSE	0.70649	FALSE
81f62949875cf956bf562e65c1d57b4f	d__Bacteria	0	0	139	58	63	0	0	0	0	0	0	96	121	109	79	150	0	0	0	0	0	0	0	0	0.917663	0.418076	FALSE	0.991251	FALSE	0.779471	FALSE
9fcda507a3825e5f458186b170537977	d__Bacteria	0	0	0	0	0	0	0	0	0	0	0	0	0	0	0	0	0	0	0	0	0	206	0	8	1	0.467401	FALSE	0.0507246	TRUE	NA	FALSE
4e6b10f7f1134f7ad93c273c7439f954	d__Bacteria	0	0	24	75	69	0	0	0	0	0	0	0	0	0	0	0	0	0	0	0	0	0	0	0	1	0.534881	FALSE	0.86166	FALSE	0.81789	FALSE
45bc032a51da1e9b68be5faa094b8c43	d__Bacteria	0	0	22	163	18	0	0	0	0	0	0	0	0	0	0	0	0	0	0	0	0	0	0	0	1	0.527789	FALSE	0.86166	FALSE	0.813116	FALSE
dfac99113fa98bebe520fc7b2be0a901	d__Bacteria	0	0	44	47	0	0	0	0	0	0	0	46	36	31	42	43	0	0	0	0	0	0	0	0	0.783817	0.46229	FALSE	0.983473	FALSE	0.813017	FALSE
58c140f703244b256ff8fb32d65b4c16	d__Bacteria	0	0	156	0	0	0	0	0	0	0	0	3	0	0	0	0	0	0	0	0	0	3	0	4	0.999995	0.468707	FALSE	0.249012	FALSE	0.372398	FALSE
3a21a36a2fdb6ac10008c01509a827ca	d__Bacteria	0	0	63	69	0	0	0	0	0	0	0	70	56	48	82	55	0	0	0	0	0	0	0	0	0.841167	0.554728	FALSE	0.983473	FALSE	0.876138	FALSE
35022feec14f80f38b904f7879d8c90e	d__Bacteria; p__Acidobacteriota; c__Blastocatellia; o__Blastocatellales; f__Blastocatellaceae; g__Blastocatella	0	0	5	517	4	0	0	0	0	0	0	0	4	0	0	0	0	0	0	0	0	0	0	0	0.914844	0.508395	FALSE	0.914361	FALSE	0.820949	FALSE
9a43db15b3b395fb67aacdedf5239f06	d__Bacteria; p__Acidobacteriota; c__Blastocatellia; o__Blastocatellales; f__Blastocatellaceae; g__Blastocatella; s__uncultured_marine	0	0	0	672	0	0	0	0	0	0	0	6	0	0	0	0	0	0	0	0	0	0	0	0	0.95536	0.49169	FALSE	0.782609	FALSE	0.752297	FALSE
9a9983b0eb3dfcee8a75abd79554f0f9	d__Bacteria; p__Actinobacteriota; c__Acidimicrobiia; o__Actinomarinales; f__uncultured; g__uncultured	0	0	214	32	432	0	0	0	0	0	0	0	0	0	0	0	0	0	0	0	0	0	0	0	0.999898	0.47771	FALSE	0.86166	FALSE	0.777	FALSE
00994dec81e62d8c34eb9e756e6040ab	d__Bacteria; p__Actinobacteriota; c__Acidimicrobiia; o__Microtrichales; f__Microtrichaceae; g__Sva0996_marine_group; s__uncultured_organism	0	0	0	19	24	0	0	0	0	0	0	0	0	0	0	0	0	0	0	0	21	32	0	22	0.96651	0.569769	FALSE	0.106719	FALSE	0.165924	FALSE
85f2dc4abd0c793675ac839140a945c3	d__Bacteria; p__Actinobacteriota; c__Actinobacteria; o__Corynebacteriales; f__Corynebacteriaceae; g__Corynebacterium	0	0	0	0	0	0	5	0	0	0	0	0	0	0	0	0	433	222	0	47	0	0	0	0	0.955126	0.667456	FALSE	0.0487484	TRUE	NA	FALSE
074668b1170e2f317836f900ab76511e	d__Bacteria; p__Actinobacteriota; c__Actinobacteria; o__Corynebacteriales; f__Corynebacteriaceae; g__Corynebacterium; s__Corynebacterium_kroppenstedtii	0	0	0	0	0	0	0	0	0	0	0	0	0	0	0	0	0	432	45	0	0	0	0	0	0.992447	0.186451	FALSE	0.0507246	TRUE	NA	FALSE
bd823f3a7b9987715a48c73e01d20911	d__Bacteria; p__Actinobacteriota; c__Actinobacteria; o__Corynebacteriales; f__Corynebacteriaceae; g__Lawsonella	0	61	0	0	0	0	0	0	5	0	0	0	0	0	0	0	115	0	0	0	0	0	0	0	1	0.675546	FALSE	0.486166	FALSE	0.703509	FALSE
3af3e03d0d8a55d456f3c090d8088c78	d__Bacteria; p__Actinobacteriota; c__Actinobacteria; o__Corynebacteriales; f__Mycobacteriaceae; g__Mycobacterium	0	0	10	104	19	0	0	0	0	0	0	0	0	0	0	0	0	0	0	0	0	0	0	0	0.999999	0.527839	FALSE	0.86166	FALSE	0.81315	FALSE
da4ee6611eaf65829faa4f4d63b3c7d1	d__Bacteria; p__Actinobacteriota; c__Actinobacteria; o__Corynebacteriales; f__Mycobacteriaceae; g__Mycobacterium	0	0	108	1090	132	0	0	0	0	0	0	0	0	0	8	0	0	0	0	0	0	0	0	0	0.999961	0.519792	FALSE	0.914361	FALSE	0.828816	FALSE
9c9c07c5f1f743621a7d7743f1cf524e	d__Bacteria; p__Actinobacteriota; c__Actinobacteria; o__Corynebacteriales; f__Mycobacteriaceae; g__Mycobacterium	0	0	155	1387	118	0	0	0	0	0	0	23	22	22	0	34	0	0	0	0	0	8	0	6	0.99996	0.484747	FALSE	0.790012	FALSE	0.750825	FALSE
cddf497262e9ce935e058105e6252642	d__Bacteria; p__Actinobacteriota; c__Actinobacteria; o__Corynebacteriales; f__Mycobacteriaceae; g__Mycobacterium	0	0	367	148	485	0	0	0	0	0	0	0	0	0	0	0	0	0	0	0	5	0	0	0	0.999999	0.427476	FALSE	0.617918	FALSE	0.637713	FALSE
bb778a27f3fc3c6dbc5a0057fdb2f820	d__Bacteria; p__Actinobacteriota; c__Actinobacteria; o__Micrococcales; f__Bogoriellaceae; g__Georgenia; s__uncultured_bacterium	0	0	0	0	0	0	0	0	0	0	0	0	0	0	0	0	69	0	80	0	0	0	0	0	0.99893	0.833922	FALSE	0.0507246	TRUE	NA	FALSE
21ef6b1b84e29144988d9940eb613888	d__Bacteria; p__Actinobacteriota; c__Actinobacteria; o__Micrococcales; f__Micrococcaceae; g__Micrococcus	0	0	0	0	0	0	0	0	0	0	0	0	0	0	0	4	237	386	0	0	0	0	0	0	0.975681	0.42877	FALSE	0.13834	FALSE	NA	FALSE
2102cf86339d53ef561872a13cf831e6	d__Bacteria; p__Actinobacteriota; c__Actinobacteria; o__Propionibacteriales; f__Propionibacteriaceae; g__Cutibacterium	0	0	0	0	0	0	0	0	0	0	0	0	0	0	0	0	313	0	0	49	0	0	0	0	0.999975	0.436161	FALSE	0.0507246	TRUE	NA	FALSE
7c9a6bf853a65044f7cde9e898c9e739	d__Bacteria; p__Actinobacteriota; c__Actinobacteria; o__Propionibacteriales; f__Propionibacteriaceae; g__Cutibacterium	0	0	0	0	0	0	0	0	0	0	0	0	0	0	0	0	2324	1559	0	224	0	0	0	0	0.999987	0.394207	FALSE	0.013834	TRUE	NA	FALSE
3a0a491654279b55102c55ec86ae8c1f	d__Bacteria; p__Actinobacteriota; c__Actinobacteria; o__Propionibacteriales; f__Propionibacteriaceae; g__Cutibacterium	5	0	0	0	0	0	0	0	0	0	0	13	0	0	4	0	4326	9575	345	811	0	0	5	0	0.999944	0.425292	FALSE	0.0260636	TRUE	0.102908	FALSE
aa9106c2a30648576a1982f26d1a2cfa	d__Bacteria; p__Actinobacteriota; c__Actinobacteria; o__Propionibacteriales; f__Propionibacteriaceae; g__Cutibacterium	0	0	0	0	7	24	34	19	49	0	28	0	17	0	0	3	5671	13011	486	1088	7	0	0	0	0.999941	0.549092	FALSE	0.300108	FALSE	0.177192	FALSE
ea62a1fd3b7fa620e22f1cc29e74baf0	d__Bacteria; p__Actinobacteriota; c__Thermoleophilia; o__Gaiellales; f__uncultured; g__uncultured	0	0	106	15	22	0	0	0	0	0	0	0	0	0	0	0	0	0	0	0	0	0	0	0	0.9237	0.464884	FALSE	0.86166	FALSE	0.76704	FALSE
fa8a6090dacfd54a7531290799361eef	d__Bacteria; p__Actinobacteriota; c__Thermoleophilia; o__Gaiellales; f__uncultured; g__uncultured	0	2	63	76	63	0	0	0	0	0	0	0	0	0	0	0	0	0	0	0	0	0	0	0	1	0.626546	FALSE	0.914361	FALSE	0.892025	FALSE
551492c72a06bf6a1d49bbe28e5dac39	d__Bacteria; p__Actinobacteriota; c__Thermoleophilia; o__Gaiellales; f__uncultured; g__uncultured	0	0	20	26	30	0	0	0	0	0	0	0	11	0	0	0	0	0	0	0	187	127	55	43	0.999958	0.53503	FALSE	0.133994	FALSE	0.23633	FALSE
7109da8ebb7ead9fb9939ae2b11b7c81	d__Bacteria; p__Bacteroidota; c__Bacteroidia	0	0	79	4	54	0	0	0	0	0	0	0	0	0	0	0	0	0	0	0	0	0	0	0	1	0.476765	FALSE	0.86166	FALSE	0.776276	FALSE
fd2ca755a684013e1ab0ceeaeeb92a12	d__Bacteria; p__Bacteroidota; c__Bacteroidia; o__Chitinophagales; f__Saprospiraceae	0	0	204	92	558	0	0	0	0	0	0	0	0	0	0	0	0	0	0	0	21	23	0	0	0.99999	0.474988	FALSE	0.370224	FALSE	0.484305	FALSE
0a82af1b3503a6316b8bb8c243d85ecf	d__Bacteria; p__Bacteroidota; c__Bacteroidia; o__Chitinophagales; f__Saprospiraceae	0	0	49	49	37	0	0	0	0	0	0	0	0	0	0	0	0	0	0	0	0	0	0	0	1	0.71689	FALSE	0.86166	FALSE	0.915286	FALSE
b1f0a8bb616ece804df47d26eacee2ff	d__Bacteria; p__Bacteroidota; c__Bacteroidia; o__Chitinophagales; f__Saprospiraceae	0	0	39	78	127	0	0	0	0	0	0	0	0	0	0	0	0	0	0	0	0	0	0	0	0.999999	0.521666	FALSE	0.86166	FALSE	0.808928	FALSE
ba05b4c7c8f87f1c8870027fd51e888c	d__Bacteria; p__Bacteroidota; c__Bacteroidia; o__Chitinophagales; f__Saprospiraceae; g__Aureispira; s__uncultured_bacterium	0	0	27	47	26	0	0	0	0	0	0	0	0	0	0	0	0	0	0	0	0	0	0	0	0.963682	0.587543	FALSE	0.86166	FALSE	0.850875	FALSE
780a772226487d2a84344f3760377665	d__Bacteria; p__Bacteroidota; c__Bacteroidia; o__Chitinophagales; f__Saprospiraceae; g__Aureispira; s__uncultured_bacterium	0	0	22	44	41	0	0	0	0	0	0	0	0	4	0	0	0	0	0	0	0	0	0	0	0.963688	0.437059	FALSE	0.914361	FALSE	0.766177	FALSE
40e94ee2cb799ae85b60f395e5f5acc1	d__Bacteria; p__Bacteroidota; c__Bacteroidia; o__Chitinophagales; f__Saprospiraceae; g__Lewinella; s__Cladosiphon_okamuranus	0	0	0	0	8	0	0	0	0	0	0	0	0	0	0	0	0	0	0	0	34	454	135	153	0.999707	0.50817	FALSE	0.0144928	TRUE	NA	FALSE
6fdf861180a88b1e1c431fa7b629e975	d__Bacteria; p__Bacteroidota; c__Bacteroidia; o__Chitinophagales; f__Saprospiraceae; g__Lewinella; s__Lewinella_persica	0	0	84	0	9	0	0	0	0	0	0	2	0	0	0	0	0	0	0	0	0	20	0	10	0.99129	0.465702	FALSE	0.370224	FALSE	0.47445	FALSE
c35923ad22c6b6075f7ee37a4d234c5a	d__Bacteria; p__Bacteroidota; c__Bacteroidia; o__Chitinophagales; f__Saprospiraceae; g__uncultured	0	0	33	55	54	0	0	0	0	0	0	0	0	0	0	0	0	0	0	0	0	0	0	0	0.728601	0.55984	FALSE	0.86166	FALSE	0.834055	FALSE
116d900a658db8fab12978a6f104876c	d__Bacteria; p__Bacteroidota; c__Bacteroidia; o__Chitinophagales; f__Saprospiraceae; g__uncultured; s__Saccharina_japonica	0	0	0	0	0	0	0	0	0	0	0	0	0	0	0	0	0	0	0	0	14	63	0	34	0.801497	0.376367	FALSE	0.013834	TRUE	NA	FALSE
6560f3d73e3856d4c729c7239fc17fd3	d__Bacteria; p__Bacteroidota; c__Bacteroidia; o__Chitinophagales; f__Saprospiraceae; g__uncultured; s__Saccharina_japonica	0	0	0	0	0	0	0	0	0	0	0	0	0	0	0	0	0	0	0	0	0	0	157	29	0.999886	0.467173	FALSE	0.0507246	TRUE	NA	FALSE
010b1395f9ed646e7612107ca2311d0d	d__Bacteria; p__Bacteroidota; c__Bacteroidia; o__Chitinophagales; f__Saprospiraceae; g__uncultured; s__uncultured_Sphingobacterium	0	0	0	118	10	0	0	0	0	0	0	0	0	0	0	0	0	0	0	0	0	0	0	0	0.956343	0.51339	FALSE	0.782609	FALSE	0.768147	FALSE
0d5864db9cd03672e3a2b4a7d7bfecd9	d__Bacteria; p__Bacteroidota; c__Bacteroidia; o__Chitinophagales; f__uncultured; g__uncultured; s__uncultured_Sphingobacteriales	0	0	0	0	0	0	0	0	0	0	0	0	0	0	0	0	0	0	0	0	54	98	39	45	1	0.614219	FALSE	0.00329381	TRUE	NA	FALSE
4e54f69bb60c78da862d7f31d6b5a2ea	d__Bacteria; p__Bacteroidota; c__Bacteroidia; o__Cytophagales; f__Cyclobacteriaceae; g__Fulvivirga; s__Marivirga_tractuosa	0	0	0	0	0	0	0	0	0	0	0	0	0	0	0	0	0	0	0	0	0	88	31	0	0.907209	0.440051	FALSE	0.0507246	TRUE	NA	FALSE
e76cc7857d0d4057ccbf705c9563ac1c	d__Bacteria; p__Bacteroidota; c__Bacteroidia; o__Cytophagales; f__Cyclobacteriaceae; g__Fulvivirga; s__Marivirga_tractuosa	0	0	0	0	0	0	0	0	0	0	0	0	0	0	0	0	0	0	0	0	51	87	30	58	0.935874	0.620118	FALSE	0.00329381	TRUE	NA	FALSE
bdd717e6c709a5f70518b2d9158fac86	d__Bacteria; p__Bacteroidota; c__Bacteroidia; o__Cytophagales; f__Cyclobacteriaceae; g__Reichenbachiella	0	0	42	42	26	0	0	0	0	0	0	0	0	0	0	0	0	0	0	0	0	0	0	0	0.999963	0.612599	FALSE	0.86166	FALSE	0.865117	FALSE
6ab5cad8e57fb30e22c05c2dcd249f3f	d__Bacteria; p__Bacteroidota; c__Bacteroidia; o__Cytophagales; f__Flammeovirgaceae; g__uncultured; s__uncultured_bacterium	0	0	0	0	0	0	0	0	0	0	0	0	0	0	0	0	0	0	0	0	0	57	42	59	1	0.676977	FALSE	0.013834	TRUE	NA	FALSE
0f21025d93ab27fad2f7f3f6200e3e7f	d__Bacteria; p__Bacteroidota; c__Bacteroidia; o__Flavobacteriales; f__Crocinitomicaceae; g__Crocinitomix	0	0	0	0	0	0	0	0	0	0	0	0	0	0	0	0	0	0	0	0	0	116	55	54	0.999984	0.377627	FALSE	0.013834	TRUE	NA	FALSE
3556dc8011d3abe0836a63c4e9b9a8ac	d__Bacteria; p__Bacteroidota; c__Bacteroidia; o__Flavobacteriales; f__Crocinitomicaceae; g__Crocinitomix	0	0	0	0	0	0	0	0	0	0	0	0	0	0	0	0	0	0	0	0	24	101	55	37	0.999986	0.229176	FALSE	0.00329381	TRUE	NA	FALSE
b1172b2fc0ae44833d84d41964e904d3	d__Bacteria; p__Bacteroidota; c__Bacteroidia; o__Flavobacteriales; f__Cryomorphaceae; g__Owenweeksia; s__Owenweeksia_hongkongensis	0	0	0	0	0	0	0	0	0	0	0	0	0	0	0	0	0	0	0	72	0	64	48	47	0.981896	0.0624119	TRUE	0.00329381	TRUE	NA	FALSE
e87ba31f045ec2bc8a6bb2915bd5331b	d__Bacteria; p__Bacteroidota; c__Bacteroidia; o__Flavobacteriales; f__Cryomorphaceae; g__Vicingus; s__uncultured_bacterium	0	0	360	193	0	0	0	0	0	0	0	4	0	0	0	4	0	0	0	0	0	0	0	0	0.93204	0.504242	FALSE	0.914361	FALSE	0.818025	FALSE
e3cda294e3aaa1dee3e5633b35e322fc	d__Bacteria; p__Bacteroidota; c__Bacteroidia; o__Flavobacteriales; f__Cryomorphaceae; g__Vicingus; s__uncultured_bacterium	0	0	224	187	5	0	0	0	0	0	0	0	4	0	0	0	0	0	0	0	0	0	0	0	0.956035	0.493635	FALSE	0.914361	FALSE	0.810413	FALSE
8afd754d103d1fb7d0fed1d4cf0238ff	d__Bacteria; p__Bacteroidota; c__Bacteroidia; o__Flavobacteriales; f__Cryomorphaceae; g__Vicingus; s__uncultured_Bacteroidetes	0	0	0	0	0	0	0	0	0	0	0	0	0	0	0	0	0	0	0	0	0	62	27	38	0.903764	0.580676	FALSE	0.013834	TRUE	NA	FALSE
a7adca3336493356f666e487e2f1a012	d__Bacteria; p__Bacteroidota; c__Bacteroidia; o__Flavobacteriales; f__Flavobacteriaceae	0	0	42	0	68	0	0	0	0	0	0	0	0	0	0	0	0	0	0	0	0	0	0	0	1	0.516712	FALSE	0.782609	FALSE	0.770509	FALSE
26ac30868a1d74ba3a98dc4948d9652a	d__Bacteria; p__Bacteroidota; c__Bacteroidia; o__Flavobacteriales; f__Flavobacteriaceae	0	0	0	0	0	0	0	0	0	0	0	36	27	28	36	35	0	0	0	0	0	0	0	0	1	0.447551	FALSE	0.948617	FALSE	0.788277	FALSE
b48a096398c2cd2d0b3d9f14d3fcfce9	d__Bacteria; p__Bacteroidota; c__Bacteroidia; o__Flavobacteriales; f__Flavobacteriaceae	0	0	0	0	0	0	0	0	0	0	0	37	23	26	19	34	0	0	0	0	0	0	0	0	0.999994	0.620652	FALSE	0.948617	FALSE	0.900648	FALSE
fe169dd744714a6fd0fc5b4ad9b080b8	d__Bacteria; p__Bacteroidota; c__Bacteroidia; o__Flavobacteriales; f__Flavobacteriaceae	0	0	208	138	22	0	0	0	0	0	0	0	0	0	0	0	0	0	0	0	0	0	0	0	0.999992	0.506109	FALSE	0.86166	FALSE	0.798008	FALSE
8307fe4f26f20be359cd7ecc5285ca3d	d__Bacteria; p__Bacteroidota; c__Bacteroidia; o__Flavobacteriales; f__Flavobacteriaceae	0	0	85	744	33	0	0	0	0	0	0	0	0	0	4	0	0	0	0	0	0	0	0	0	1	0.518054	FALSE	0.914361	FALSE	0.827631	FALSE
3956a01f272667e67cd7a72a0585b4c4	d__Bacteria; p__Bacteroidota; c__Bacteroidia; o__Flavobacteriales; f__Flavobacteriaceae	0	0	0	186	0	0	0	0	0	0	0	0	4	0	0	0	0	0	0	0	0	0	0	0	0.999997	0.49826	FALSE	0.782609	FALSE	0.757174	FALSE
d8d4d4f4f23d4ab41bebeda04a3fc0f1	d__Bacteria; p__Bacteroidota; c__Bacteroidia; o__Flavobacteriales; f__Flavobacteriaceae	0	0	90	1006	25	0	0	0	0	0	0	10	9	0	0	5	0	0	0	0	0	0	0	0	1	0.513152	FALSE	0.970252	FALSE	0.845104	FALSE
41029cf7ce5d0c2639e19b790657a9da	d__Bacteria; p__Bacteroidota; c__Bacteroidia; o__Flavobacteriales; f__Flavobacteriaceae; g__Formosa	0	0	388	1804	30	0	0	0	0	0	0	0	0	0	15	24	0	0	0	0	0	0	0	0	0.979304	0.530769	FALSE	0.948617	FALSE	0.848985	FALSE
cda0c02c658bb332c9a2ac246a08f3f8	d__Bacteria; p__Bacteroidota; c__Bacteroidia; o__Flavobacteriales; f__Flavobacteriaceae; g__Maribacter	0	0	87	0	14	0	0	0	0	0	0	0	0	0	0	0	0	0	0	0	0	0	47	0	0.994697	0.512038	FALSE	0.486166	FALSE	0.581361	FALSE
abb16ecde16c9dd99d7a0b98e4c785e2	d__Bacteria; p__Bacteroidota; c__Bacteroidia; o__Flavobacteriales; f__Flavobacteriaceae; g__Maribacter	0	0	115	0	0	0	0	0	0	0	0	0	0	0	0	0	0	0	25	0	5	23	0	7	0.994133	0.336618	FALSE	0.0144928	TRUE	NA	FALSE
cc89b682ff5e3d57afd3a1e7d93ff000	d__Bacteria; p__Bacteroidota; c__Bacteroidia; o__Flavobacteriales; f__Flavobacteriaceae; g__Marixanthomonas; s__Bacteroidetes_bacterium	0	0	0	0	17	0	0	0	0	0	0	0	0	0	0	0	0	0	0	0	97	1049	468	482	0.949055	0.510225	FALSE	0.0144928	TRUE	NA	FALSE
3dd66a9c53357db6bd05f767bcf2dc0e	d__Bacteria; p__Bacteroidota; c__Bacteroidia; o__Flavobacteriales; f__Flavobacteriaceae; g__Muricauda	0	0	26	116	34	0	0	0	0	0	0	0	0	0	0	0	0	0	0	0	0	0	0	0	0.999937	0.540967	FALSE	0.86166	FALSE	0.821923	FALSE
37eb078c3a1c04038b90f8c36a5de973	d__Bacteria; p__Bacteroidota; c__Bacteroidia; o__Flavobacteriales; f__Flavobacteriaceae; g__Muricauda	0	0	0	0	11	0	0	0	0	0	0	0	0	0	0	0	0	0	0	0	43	61	53	0	0.998069	0.531888	FALSE	0.0487484	TRUE	NA	FALSE
8de486cdab64f5027548ee80cae7d91f	d__Bacteria; p__Bacteroidota; c__Bacteroidia; o__Flavobacteriales; f__Flavobacteriaceae; g__Muricauda	0	0	13	0	0	0	0	0	0	0	0	0	0	0	0	0	0	0	0	0	62	82	0	36	0.998071	0.546191	FALSE	0.0487484	TRUE	NA	FALSE
c9f0a39cf5eddf9d5370cf05dee605db	d__Bacteria; p__Bacteroidota; c__Bacteroidia; o__Flavobacteriales; f__Flavobacteriaceae; g__NS3a_marine_group	0	0	0	0	0	0	0	0	0	0	0	46	60	43	55	79	0	362	0	0	196	1902	2224	1637	0.987402	0.508982	FALSE	0.0906888	TRUE	0.032307	TRUE
da9ef653267805d26b1ac3bac5b328bd	d__Bacteria; p__Bacteroidota; c__Bacteroidia; o__Flavobacteriales; f__Flavobacteriaceae; g__NS3a_marine_group	0	0	0	0	0	0	0	0	0	0	0	32	36	37	32	62	0	286	0	0	153	1493	1715	1284	0.987402	0.508225	FALSE	0.0906888	TRUE	0.112578	FALSE
0ddbac0364853e03e8dec62e71301ad7	d__Bacteria; p__Bacteroidota; c__Bacteroidia; o__Flavobacteriales; f__Flavobacteriaceae; g__Tenacibaculum	0	0	0	0	0	0	0	0	0	0	0	0	0	0	0	0	0	0	0	179	249	1550	1425	1177	0.77871	0.715972	FALSE	0.000658762	TRUE	NA	FALSE
44883af93c218d0dade292f9025116f7	d__Bacteria; p__Bacteroidota; c__Bacteroidia; o__Flavobacteriales; f__Flavobacteriaceae; g__Ulvibacter; s__Aureitalea_sp.	0	0	25	46	42	0	0	0	0	0	0	0	0	0	0	0	0	0	0	0	0	0	0	0	0.999304	0.559006	FALSE	0.86166	FALSE	0.83353	FALSE
ef1e63eeaaa50e90eea25cc9eee6ffea	d__Bacteria; p__Bacteroidota; c__Bacteroidia; o__Flavobacteriales; f__NS9_marine_group; g__NS9_marine_group; s__uncultured_bacterium	0	0	28	0	160	0	0	0	0	0	0	0	0	0	0	0	0	0	0	0	0	0	0	0	0.848623	0.506217	FALSE	0.782609	FALSE	0.762988	FALSE
d29a5fe87c1e86233d3cea7666448030	d__Bacteria; p__Bacteroidota; c__Bacteroidia; o__Flavobacteriales; f__NS9_marine_group; g__NS9_marine_group; s__uncultured_Flavobacterium	0	0	9	0	4	0	0	0	0	0	0	41	105	20	128	52	0	0	0	0	0	0	0	0	0.9792	0.499858	FALSE	0.983473	FALSE	0.840678	FALSE
24eee15208beff0cabf44435a0d85036	d__Bacteria; p__Bacteroidota; c__Bacteroidia; o__Flavobacteriales; f__NS9_marine_group; g__NS9_marine_group; s__uncultured_Flavobacterium	0	0	0	5	0	0	0	0	0	0	0	52	143	51	171	102	0	0	0	0	0	0	0	0	0.98703	0.462159	FALSE	0.970252	FALSE	0.808057	FALSE
83c89d8cb27790a079553bc1f132c87a	d__Bacteria; p__Bacteroidota; c__Rhodothermia; o__Rhodothermales; f__Rhodothermaceae	0	0	48	0	272	0	0	0	0	0	0	0	0	0	0	0	0	0	0	0	0	0	0	0	1	0.506243	FALSE	0.782609	FALSE	0.763007	FALSE
91569dd2af402f977302d1beb67df576	d__Bacteria; p__Bacteroidota; c__Rhodothermia; o__Rhodothermales; f__Rhodothermaceae; g__Rubricoccus; s__Rubricoccus_marinus	0	0	10	0	0	0	0	0	0	0	0	0	0	0	0	0	0	0	0	0	65	88	43	43	0.841746	0.546755	FALSE	0.0144928	TRUE	NA	FALSE
3307f53bf351f71e4ee944be8a0c4276	d__Bacteria; p__Bacteroidota; c__Rhodothermia; o__Rhodothermales; f__Rhodothermaceae; g__Rubrivirga; s__Rubrivirga_profundi	0	0	11	0	8	0	0	0	0	0	0	0	9	3	0	0	0	0	0	0	0	50	41	0	0.970555	0.467545	FALSE	0.491575	FALSE	0.430697	FALSE
35b396e12f1b0b426476d17d3a06caa7	d__Bacteria; p__Bacteroidota; c__SJA-28; o__SJA-28; f__SJA-28; g__SJA-28; s__uncultured_organism	0	0	24	3145	15	0	0	0	0	0	0	25	14	20	9	0	0	0	0	0	0	0	0	0	1	0.507025	FALSE	0.983473	FALSE	0.845633	FALSE
c7b583898ccef03ae64b82dee5d0bba0	d__Bacteria; p__Bdellovibrionota; c__Bdellovibrionia; o__Bacteriovoracales; f__Bacteriovoracaceae; g__Peredibacter	0	0	9	0	12	0	0	0	0	0	0	0	0	0	0	0	0	0	0	0	65	25	42	0	0.999921	0.552497	FALSE	0.106719	FALSE	0.216749	FALSE
49f4881a60cd1f0e2837cd3f9f1b8ac9	d__Bacteria; p__Bdellovibrionota; c__Bdellovibrionia; o__Bacteriovoracales; f__Bacteriovoracaceae; g__Peredibacter	0	0	95	11	0	0	0	0	0	0	0	2	0	0	0	0	0	0	0	0	0	31	0	0	0.999974	0.454916	FALSE	0.617918	FALSE	0.645492	FALSE
e29a70d9b6673063b4372a4f010425c5	d__Bacteria; p__Bdellovibrionota; c__Bdellovibrionia; o__Bdellovibrionales; f__Bdellovibrionaceae; g__OM27_clade	0	0	0	0	0	0	0	0	0	0	0	0	0	0	0	0	0	0	0	0	0	100	0	27	0.999882	0.374643	FALSE	0.0507246	TRUE	NA	FALSE
b46f68d44a8fcfa4c1e714ba892b3116	d__Bacteria; p__Bdellovibrionota; c__Bdellovibrionia; o__Bdellovibrionales; f__Bdellovibrionaceae; g__OM27_clade	0	0	0	0	0	0	0	0	8	3	0	0	0	0	0	0	0	0	0	0	0	41	54	37	0.999992	0.874514	FALSE	0.106719	FALSE	0.209741	FALSE
8e4dd769f92290270d1d33852c329c19	d__Bacteria; p__Calditrichota; c__Calditrichia; o__Calditrichales; f__Calditrichaceae; g__Calorithrix	0	0	51	86	35	0	0	0	0	0	0	0	0	0	0	0	0	0	0	0	0	0	0	0	0.983479	0.570087	FALSE	0.86166	FALSE	0.840411	FALSE
526325a3f1dadb407c227c161883d080	d__Bacteria; p__Calditrichota; c__Calditrichia; o__Calditrichales; f__Calditrichaceae; g__Calorithrix; s__bacterium_enrichment	5	0	93	114	51	0	0	0	0	0	0	0	0	0	0	0	0	0	0	0	0	0	0	0	0.867204	0.673691	FALSE	0.914361	FALSE	0.914456	FALSE
2ec503c4c7dc518a01b70b274814c83f	d__Bacteria; p__Calditrichota; c__Calditrichia; o__Calditrichales; f__Calditrichaceae; g__Calorithrix; s__unidentified_bacterium	0	0	125	223	98	0	0	0	0	0	0	0	0	0	0	0	0	0	0	0	0	0	0	0	0.975447	0.574695	FALSE	0.86166	FALSE	0.843217	FALSE
01b5519882b6c890d29383810f0a0f84	d__Bacteria; p__Calditrichota; c__Calditrichia; o__Calditrichales; f__Calditrichaceae; g__Calorithrix; s__unidentified_bacterium	0	0	136	182	76	0	0	0	0	0	0	0	0	0	0	8	0	0	0	0	0	0	0	0	0.975587	0.557833	FALSE	0.914361	FALSE	0.853446	FALSE
a93f3c7f0cc9a65f814f29e74a73fd01	d__Bacteria; p__Campilobacterota; c__Campylobacteria; o__Campylobacterales; f__Arcobacteraceae; g__Halarcobacter	0	0	12	9	0	0	0	0	0	0	0	374	175	399	1074	300	0	0	0	0	0	0	0	0	0.85927	0.507506	FALSE	0.983473	FALSE	0.845962	FALSE
c2e118dbb6ee75e740ad6567d3c14e82	d__Bacteria; p__Campilobacterota; c__Campylobacteria; o__Campylobacterales; f__Arcobacteraceae; g__Poseidonibacter	0	0	0	0	0	0	0	0	0	0	0	262	28	139	352	133	0	0	0	0	0	0	0	0	0.976308	0.493592	FALSE	0.948617	FALSE	0.82352	FALSE
337b87530ebe02e5fc876f12669ae388	d__Bacteria; p__Chloroflexi; c__Anaerolineae; o__Ardenticatenales; f__uncultured; g__uncultured	0	0	41	43	49	0	0	0	0	0	0	0	0	0	0	0	0	0	0	0	0	0	0	0	0.999999	0.57294	FALSE	0.86166	FALSE	0.842153	FALSE
2acdb1aa0f2cf6550dd62832efe56d6d	d__Bacteria; p__Chloroflexi; c__Anaerolineae; o__SBR1031; f__A4b; g__A4b	0	0	77	10	72	0	0	0	0	0	0	0	0	0	0	0	0	0	0	0	0	0	0	0	0.999993	0.468473	FALSE	0.86166	FALSE	0.769857	FALSE
b5e8c1c8e2cca80495d0e099d23f5ab1	d__Bacteria; p__Chloroflexi; c__Anaerolineae; o__SBR1031; f__A4b; g__A4b	0	0	42	105	45	0	0	0	0	0	0	0	0	0	0	0	0	0	0	0	0	0	0	0	0.999989	0.560813	FALSE	0.86166	FALSE	0.834666	FALSE
bbcebf3fe44aef15ff0775ea8b01155c	d__Bacteria; p__Chloroflexi; c__Anaerolineae; o__SBR1031; f__A4b; g__A4b; s__uncultured_bacterium	0	0	46	90	35	0	0	0	0	0	0	2	0	0	0	0	0	0	0	0	0	0	0	0	0.854917	0.468377	FALSE	0.914361	FALSE	0.79144	FALSE
34afe8d86459f3644b55ef39cafcb12e	d__Bacteria; p__Chloroflexi; c__Anaerolineae; o__SBR1031; f__A4b; g__A4b; s__uncultured_bacterium	0	0	124	40	124	0	0	0	0	0	0	3	0	0	0	0	0	0	0	0	0	0	0	0	0.937693	0.459537	FALSE	0.914361	FALSE	0.784509	FALSE
59acea2e1f2af4bd227a430035dd5d7b	d__Bacteria; p__Chloroflexi; c__Anaerolineae; o__SBR1031; f__A4b; g__A4b; s__uncultured_Chloroflexi	0	0	8	3	142	0	0	0	0	0	0	0	0	0	0	0	0	0	0	0	0	0	0	0	0.841253	0.492502	FALSE	0.86166	FALSE	0.788118	FALSE
586fe2e404a3f542398c2e5549c6fa80	d__Bacteria; p__Cyanobacteria; c__Cyanobacteriia; o__Chloroplast; f__Chloroplast; g__Chloroplast	0	0	38	7	89	0	0	0	0	0	0	0	0	0	0	0	0	0	0	0	0	0	0	0	1	0.478378	FALSE	0.86166	FALSE	0.777511	FALSE
c67e7d40e505d395d4a1dfc9f840dbdc	d__Bacteria; p__Cyanobacteria; c__Cyanobacteriia; o__Chloroplast; f__Chloroplast; g__Chloroplast	0	0	573	82	834	0	0	0	0	0	0	0	0	7	0	0	0	0	0	0	0	0	0	0	1	0.456075	FALSE	0.914361	FALSE	0.781752	FALSE
2a1cd321a8e771fe632b62bac26368c8	d__Bacteria; p__Cyanobacteria; c__Cyanobacteriia; o__Chloroplast; f__Chloroplast; g__Chloroplast	0	0	84	37	218	0	0	0	0	0	0	0	0	0	0	0	0	0	0	0	0	0	0	0	1	0.478247	FALSE	0.86166	FALSE	0.77741	FALSE
366ab15b88fa1920538b2b5104ce64bc	d__Bacteria; p__Cyanobacteria; c__Cyanobacteriia; o__Chloroplast; f__Chloroplast; g__Chloroplast	0	0	397	747	529	0	0	0	0	0	0	11	6	4	3	6	0	0	0	0	0	0	0	0	1	0.493873	FALSE	0.991251	FALSE	0.839222	FALSE
6802ecc27822f07cfaf856a745c10180	d__Bacteria; p__Cyanobacteria; c__Cyanobacteriia; o__Chloroplast; f__Chloroplast; g__Chloroplast	0	0	33	744	62	0	0	0	0	0	0	0	0	0	0	0	0	0	0	0	0	0	0	0	1	0.521093	FALSE	0.86166	FALSE	0.808533	FALSE
6c433d9cad1b6b603dada08fa568f0b4	d__Bacteria; p__Cyanobacteria; c__Cyanobacteriia; o__Chloroplast; f__Chloroplast; g__Chloroplast	0	0	28	656	62	0	0	0	0	0	0	11	0	0	0	14	0	0	0	0	0	0	0	0	1	0.516054	FALSE	0.948617	FALSE	0.839211	FALSE
37adea0ae3433116390c155429e9658d	d__Bacteria; p__Cyanobacteria; c__Cyanobacteriia; o__Chloroplast; f__Chloroplast; g__Chloroplast	0	0	48	19	71	0	0	0	0	0	0	0	0	0	0	0	0	0	0	0	0	0	0	0	1	0.460918	FALSE	0.86166	FALSE	0.763899	FALSE
2571b3ec40f327569086e790630c547f	d__Bacteria; p__Cyanobacteria; c__Cyanobacteriia; o__Chloroplast; f__Chloroplast; g__Chloroplast; s__Chlorella_sorokiniana	0	0	0	0	0	0	0	0	0	0	0	0	0	0	0	0	0	0	0	308	0	12	0	6	0.932583	0.374702	FALSE	0.013834	TRUE	NA	FALSE
e6766eda56ac2ff2145ae20d67eb04c6	d__Bacteria; p__Cyanobacteria; c__Cyanobacteriia; o__Chloroplast; f__Chloroplast; g__Chloroplast; s__Nannochloropsis_oceanica	0	0	0	0	0	0	0	0	0	0	0	0	0	0	0	0	0	0	0	922	0	0	7	0	0.97551	0.438252	FALSE	0.0507246	TRUE	NA	FALSE
8e085a912d1e0b9a392ce1a8e47be632	d__Bacteria; p__Cyanobacteria; c__Cyanobacteriia; o__Chloroplast; f__Chloroplast; g__Chloroplast; s__Nannochloropsis_oceanica	0	0	25	0	0	0	0	0	0	0	0	0	0	0	0	0	0	0	0	777	0	22	0	0	0.97578	0.410242	FALSE	0.13834	FALSE	NA	FALSE
a60e911190ccfd2be6a27fcfe6fa7f96	d__Bacteria; p__Cyanobacteria; c__Cyanobacteriia; o__Chloroplast; f__Chloroplast; g__Chloroplast; s__Ostreobium_quekettii	0	0	0	38	0	0	0	0	0	0	0	56	41	0	0	12	0	0	0	0	0	0	0	0	0.909297	0.672843	FALSE	0.914361	FALSE	0.914079	FALSE
c32a171a17ec2ccb33add3ab32532bfa	d__Bacteria; p__Cyanobacteria; c__Cyanobacteriia; o__Chloroplast; f__Chloroplast; g__Chloroplast; s__Ostreobium_quekettii	0	0	24	33	12	0	0	0	0	0	0	51	32	0	0	0	0	0	0	0	0	0	0	0	0.846553	0.639292	FALSE	0.948617	FALSE	0.909752	FALSE
a547f0797fae40a1753c45075f5879f5	d__Bacteria; p__Cyanobacteria; c__Cyanobacteriia; o__Chloroplast; f__Chloroplast; g__Chloroplast; s__Psammodictyon_panduriforme	0	0	65	0	122	0	0	0	0	0	0	0	0	0	0	0	0	0	0	0	0	0	0	0	0.889659	0.513952	FALSE	0.782609	FALSE	0.768547	FALSE
ce8d6f8f119c040b4d66be832bb03a62	d__Bacteria; p__Cyanobacteria; c__Cyanobacteriia; o__Chloroplast; f__Chloroplast; g__Chloroplast; s__uncultured_candidate	0	0	32	47	0	0	0	0	0	0	0	0	0	0	25	0	0	0	0	0	0	0	0	0	0.747717	0.609582	FALSE	0.86166	FALSE	0.86345	FALSE
8e98734d741b541832bd4a609d57702a	d__Bacteria; p__Cyanobacteria; c__Cyanobacteriia; o__Chloroplast; f__Chloroplast; g__Chloroplast; s__uncultured_candidate	0	0	0	0	0	0	0	0	0	0	0	55	62	0	0	0	0	0	0	0	0	0	0	0	0.747717	0.140456	FALSE	0.782609	FALSE	0.352628	FALSE
56060c384bb570b9b5435b9eeccf1533	d__Bacteria; p__Cyanobacteria; c__Cyanobacteriia; o__Cyanobacteriales; f__Paraspirulinaceae	0	0	163	27	159	0	0	0	0	0	0	0	0	0	0	0	0	0	0	0	0	0	0	0	0.910275	0.464874	FALSE	0.86166	FALSE	0.767032	FALSE
1562ccad25dd9b9b02d1167d57fe4cfc	d__Bacteria; p__Dadabacteria; c__Dadabacteriia; o__Dadabacteriales; f__Dadabacteriales; g__Dadabacteriales	0	0	40	41	44	0	0	0	0	0	0	0	3	0	0	0	0	0	0	0	0	0	0	0	1	0.478719	FALSE	0.914361	FALSE	0.799355	FALSE
e200699ee9393c9b602375fde09e829c	d__Bacteria; p__Dadabacteria; c__Dadabacteriia; o__Dadabacteriales; f__Dadabacteriales; g__Dadabacteriales; s__uncultured_organism	0	0	159	131	201	0	0	0	0	0	0	0	0	0	0	5	0	0	0	0	0	0	0	0	0.996794	0.543929	FALSE	0.914361	FALSE	0.844728	FALSE
a1ea543f368e8b1d9e960eacde2661d5	d__Bacteria; p__Dadabacteria; c__Dadabacteriia; o__Dadabacteriales; f__Dadabacteriales; g__Dadabacteriales; s__uncultured_organism	0	0	60	42	114	0	0	0	0	0	0	0	0	0	0	0	0	0	0	0	0	0	0	0	0.987419	0.477614	FALSE	0.86166	FALSE	0.776926	FALSE
fe745739b3726932aa7f8449455253a1	d__Bacteria; p__Dadabacteria; c__Dadabacteriia; o__Dadabacteriales; f__Dadabacteriales; g__Dadabacteriales; s__uncultured_organism	0	0	217	126	237	0	0	0	0	0	0	4	5	0	4	0	0	0	0	0	0	0	0	0	0.995131	0.480561	FALSE	0.970252	FALSE	0.822026	FALSE
fecb97f2aada6df757df4cbe68166691	d__Bacteria; p__Dependentiae; c__Babeliae; o__Babeliales	0	0	0	0	0	0	0	0	0	0	0	0	0	0	0	0	0	0	0	0	12	113	0	0	1	0.428375	FALSE	0.0507246	TRUE	NA	FALSE
f2b7e6674e2044dedf269f9711a428a1	d__Bacteria; p__Dependentiae; c__Babeliae; o__Babeliales	0	0	0	0	0	0	0	0	0	0	0	0	0	0	0	0	0	0	0	0	0	105	65	47	1	0.028101	TRUE	0.013834	TRUE	NA	FALSE
66f5e3c66ede8a5fe14612f0ebb61c02	d__Bacteria; p__Desulfobacterota; c__Desulfovibrionia; o__Desulfovibrionales; f__Desulfovibrionaceae; g__Halodesulfovibrio	0	0	5	0	6	0	0	0	0	0	0	38	42	74	85	29	0	0	0	0	0	0	0	0	1	0.554819	FALSE	0.983473	FALSE	0.876192	FALSE
9d608db0d9fb6449cea2f2831fa4b002	d__Bacteria; p__Desulfobacterota; c__Desulfovibrionia; o__Desulfovibrionales; f__Desulfovibrionaceae; g__Halodesulfovibrio	0	0	0	0	0	0	0	0	0	0	0	50	48	113	115	35	0	0	0	0	0	0	0	0	1	0.588736	FALSE	0.948617	FALSE	0.883818	FALSE
9e242e7aca85650945e435aa5e12859c	d__Bacteria; p__Desulfobacterota; c__Desulfuromonadia; o__Bradymonadales; f__Bradymonadales; g__Bradymonadales; s__Deltaproteobacteria_bacterium	0	0	0	0	0	0	0	0	0	0	0	0	0	0	0	0	0	0	0	0	127	46	39	0	0.804331	0.595427	FALSE	0.013834	TRUE	NA	FALSE
0cb48175ab0dc22955a1ddf605092207	d__Bacteria; p__Desulfobacterota; c__Desulfuromonadia; o__Bradymonadales; f__Bradymonadales; g__Bradymonadales; s__uncultured_bacterium	0	0	0	0	0	0	0	0	0	0	0	0	0	0	0	0	0	0	0	0	5	79	37	41	0.989751	0.429833	FALSE	0.00329381	TRUE	NA	FALSE
c19da3d9aaa1c1057e62a093880d3787	d__Bacteria; p__Desulfobacterota; c__Desulfuromonadia; o__Bradymonadales; f__Bradymonadales; g__Bradymonadales; s__uncultured_delta	0	0	26	0	10	0	0	0	0	0	0	0	0	0	0	0	0	0	0	0	0	50	41	27	0.993891	0.533068	FALSE	0.106719	FALSE	0.204052	FALSE
fbd3ff644a937a8b7c7ec0fd92e112d3	d__Bacteria; p__Desulfobacterota; c__Desulfuromonadia; o__Bradymonadales; f__Bradymonadales; g__Bradymonadales; s__uncultured_marine	0	0	0	0	0	0	0	0	0	0	0	0	0	0	0	0	0	0	0	0	87	64	69	36	0.899833	0.630384	FALSE	0.00329381	TRUE	NA	FALSE
b10d870ed2720e0bd3b0b892f06ac8ca	d__Bacteria; p__Desulfobacterota; c__Desulfuromonadia; o__PB19; f__PB19; g__PB19; s__uncultured_delta	0	0	4	0	0	0	0	0	0	0	0	0	0	0	0	0	0	0	0	0	20	70	37	27	0.977686	0.529117	FALSE	0.0144928	TRUE	NA	FALSE
0c26ce30ab06fef8ffbb96f580a4e16f	d__Bacteria; p__Desulfobacterota; c__uncultured; o__uncultured; f__uncultured; g__uncultured; s__uncultured_bacterium	0	0	38	206	30	0	0	0	0	0	0	0	0	0	0	0	0	0	0	0	0	0	0	0	0.993677	0.531926	FALSE	0.86166	FALSE	0.815911	FALSE
2135eaa5b91f04dc6c377562d5dc09a4	d__Bacteria; p__Firmicutes	20829	24734	23685	9670	18893	1797	1288	1986	12295	21362	20305	36757	49454	33623	32680	37157	851	5086	727	85	79	202	158	205	0.77544	0.604097	FALSE	0.5	FALSE	0.846546	FALSE
a236934e381899faab99a5cb673a91a8	d__Bacteria; p__Firmicutes	0	0	31	30	75	0	0	0	0	0	0	0	0	0	0	0	0	0	0	0	18	0	0	0	0.771192	0.586038	FALSE	0.617918	FALSE	0.668755	FALSE
cd3a43c2959042d76c782de931bb8e5b	d__Bacteria; p__Firmicutes	31350	35814	30657	12233	24657	3256	2296	3496	18708	37821	36175	48424	66466	45781	45004	50361	1147	6443	894	112	111	267	203	230	0.78455	0.512941	FALSE	0.5	FALSE	0.846539	FALSE
0a31e0796e1ce5ca07a8e26707c16588	d__Bacteria; p__Firmicutes; c__Bacilli; o__Lactobacillales; f__Lactobacillaceae; g__Lactobacillus	103	115	0	0	0	0	0	0	8	0	0	0	0	0	0	0	0	0	0	0	0	0	0	0	0.952607	0.769409	FALSE	0.86166	FALSE	0.935467	FALSE
96c4c667102a948771c4b91204d2a05f	d__Bacteria; p__Firmicutes; c__Bacilli; o__Lactobacillales; f__Streptococcaceae; g__Streptococcus	0	0	0	0	0	0	4	0	0	0	106	0	0	0	0	0	1220	509	0	38	0	0	0	0	0.998863	0.711196	FALSE	0.106719	FALSE	0.155085	FALSE
c9c089051a8f08697131392edaf69f69	d__Bacteria; p__Firmicutes; c__Bacilli; o__Staphylococcales; f__Staphylococcaceae; g__Staphylococcus	0	37	0	0	0	0	0	0	0	0	0	0	0	0	10	0	214	2675	0	66	0	0	0	0	0.99383	0.419514	FALSE	0.106719	FALSE	0.10231	FALSE
eba211279c022dfa0462de669bcab50d	d__Bacteria; p__Firmicutes; c__Clostridia; o__Peptostreptococcales-Tissierellales; f__Fusibacteraceae; g__Fusibacter	0	0	0	0	0	0	0	0	0	0	0	68	0	18	37	0	0	0	0	0	0	0	0	0	0.999986	0.453728	FALSE	0.86166	FALSE	0.75813	FALSE
e06327c4a332ff96de84991e86a9c8f4	d__Bacteria; p__Firmicutes; c__Clostridia; o__Peptostreptococcales-Tissierellales; f__Peptostreptococcaceae; g__Tepidibacter; s__Tepidibacter_mesophilus	0	0	3	0	0	0	0	0	0	0	0	0	24	60	28	0	0	0	0	0	0	0	0	0	0.978899	0.550603	FALSE	0.914361	FALSE	0.848953	FALSE
14f072585c7d552fd5b9799c6184a6d4	d__Bacteria; p__Firmicutes; c__Clostridia; o__Peptostreptococcales-Tissierellales; f__Peptostreptococcaceae; g__Tepidibacter; s__Tepidibacter_mesophilus	0	0	0	0	0	0	0	0	0	0	0	27	21	38	0	21	0	0	0	0	0	0	0	0	0.97885	0.699931	FALSE	0.914361	FALSE	0.925619	FALSE
8e9b04ac05004e77e1da74546ba507a7	d__Bacteria; p__Gemmatimonadota; c__BD2-11_terrestrial_group; o__BD2-11_terrestrial_group; f__BD2-11_terrestrial_group; g__BD2-11_terrestrial_group; s__uncultured_marine	0	0	0	0	0	0	0	0	0	0	0	0	0	0	0	0	0	0	0	0	0	55	35	40	0.818797	0.78447	FALSE	0.013834	TRUE	NA	FALSE
589f52883027a8e4fd1cfa95d097891e	d__Bacteria; p__Gemmatimonadota; c__Gemmatimonadetes; o__Gemmatimonadales; f__Gemmatimonadaceae; g__uncultured	0	0	84	88	113	0	0	0	0	0	0	0	0	0	0	0	0	0	0	0	0	0	0	0	0.997796	0.539667	FALSE	0.86166	FALSE	0.821066	FALSE
ec0bc691d537f2c892c2bcb8366e6d8a	d__Bacteria; p__Latescibacterota; c__Latescibacterota; o__Latescibacterota; f__Latescibacterota; g__Latescibacterota	0	0	67	21	83	0	0	0	0	0	0	0	0	0	0	0	0	0	0	0	0	0	0	0	0.982614	0.457358	FALSE	0.86166	FALSE	0.761055	FALSE
5f075f9b20a68f1ad1faafc963d194b7	d__Bacteria; p__Latescibacterota; c__Latescibacterota; o__Latescibacterota; f__Latescibacterota; g__Latescibacterota; s__unidentified_bacterium	0	0	243	243	436	0	0	0	0	0	0	0	0	0	0	0	0	0	0	0	0	0	0	0	0.863695	0.503617	FALSE	0.86166	FALSE	0.79622	FALSE
6dc4527d37ea2c9c46405e80df3a6499	d__Bacteria; p__Latescibacterota; c__Latescibacterota; o__Latescibacterota; f__Latescibacterota; g__Latescibacterota; s__unidentified_bacterium	0	0	222	190	308	0	0	0	0	0	0	5	0	0	2	2	0	0	0	0	0	0	0	0	0.86343	0.513217	FALSE	0.970252	FALSE	0.845148	FALSE
c4ee4a828dad93af33cf535ef4f15c01	d__Bacteria; p__Myxococcota; c__Myxococcia; o__Myxococcales; f__Myxococcaceae; g__P3OB-42	0	0	22	129	41	0	0	0	0	0	0	0	0	0	0	0	0	0	0	0	0	0	0	0	0.944698	0.535661	FALSE	0.86166	FALSE	0.81841	FALSE
89d266aa529de183e7ba222db750106d	d__Bacteria; p__Myxococcota; c__Myxococcia; o__Myxococcales; f__Myxococcaceae; g__P3OB-42; s__uncultured_Myxococcaceae	0	0	0	0	0	0	0	0	0	0	0	0	0	0	0	0	0	0	0	0	0	49	30	27	0.833571	0.755315	FALSE	0.013834	TRUE	NA	FALSE
45579c13e0765bb122c7201896d1d027	d__Bacteria; p__Myxococcota; c__Myxococcia; o__Myxococcales; f__Myxococcaceae; g__P3OB-42; s__uncultured_Sorangiineae	0	0	0	0	0	0	0	0	0	0	0	0	0	0	0	0	0	0	0	0	9	70	46	30	0.797895	0.380994	FALSE	0.00329381	TRUE	NA	FALSE
10dcc7b9ba9f03ea914acb38625cc992	d__Bacteria; p__Myxococcota; c__Myxococcia; o__Myxococcales; f__Myxococcaceae; g__P3OB-42; s__uncultured_Sorangiineae	0	0	0	0	0	0	0	0	0	0	0	0	0	0	0	0	0	0	0	0	0	74	30	32	0.794132	0.405504	FALSE	0.013834	TRUE	NA	FALSE
e4f56aa0361d9418e5c3ee6dbf16a616	d__Bacteria; p__Myxococcota; c__Polyangia; o__Blfdi19; f__Blfdi19; g__Blfdi19; s__uncultured_bacterium	0	0	0	0	0	0	0	0	0	0	0	0	0	0	0	0	0	0	0	0	20	61	71	42	0.99079	0.400767	FALSE	0.00329381	TRUE	NA	FALSE
fc61cc0e36b442087f54a56b79247cd4	d__Bacteria; p__Myxococcota; c__Polyangia; o__Polyangiales; f__Sandaracinaceae; g__uncultured	0	0	199	57	262	0	0	0	0	0	0	0	0	2	0	0	0	0	0	0	0	0	0	0	1	0.457065	FALSE	0.914361	FALSE	0.782543	FALSE
5137b59eb8b3f0f134c5b5a3abf040f1	d__Bacteria; p__Myxococcota; c__Polyangia; o__UASB-TL25; f__UASB-TL25; g__UASB-TL25; s__uncultured_delta	0	0	93	312	113	0	0	0	0	0	0	5	0	0	0	0	0	0	0	0	0	0	0	0	0.850595	0.472785	FALSE	0.914361	FALSE	0.794839	FALSE
b81e8477f1679cb0b9fa9734ef17592c	d__Bacteria; p__NB1-j; c__NB1-j; o__NB1-j; f__NB1-j; g__NB1-j	0	0	19	47	41	0	0	0	0	0	0	0	0	0	0	0	0	0	0	0	0	0	0	0	0.999997	0.54491	FALSE	0.86166	FALSE	0.824503	FALSE
99019a095cbbd45c9774dd468388fb4f	d__Bacteria; p__NB1-j; c__NB1-j; o__NB1-j; f__NB1-j; g__NB1-j; s__uncultured_bacterium	0	0	86	49	68	0	0	0	0	0	0	0	0	0	0	0	0	0	0	0	0	0	0	0	0.815409	0.321494	FALSE	0.86166	FALSE	0.632619	FALSE
bb7ae248ab9a4ea4c921df68f3837259	d__Bacteria; p__NB1-j; c__NB1-j; o__NB1-j; f__NB1-j; g__NB1-j; s__uncultured_Gemmatimonadetes	0	0	31	122	32	0	0	0	0	0	0	0	0	0	0	0	0	0	0	0	0	0	0	0	0.808759	0.542292	FALSE	0.86166	FALSE	0.822793	FALSE
cbb06e417e92a15555abad5667ddd53c	d__Bacteria; p__NB1-j; c__NB1-j; o__NB1-j; f__NB1-j; g__NB1-j; s__uncultured_marine	0	0	43	136	88	0	0	0	0	0	0	0	0	0	0	0	0	0	0	0	0	0	0	0	0.99998	0.545222	FALSE	0.86166	FALSE	0.824707	FALSE
b3d0afd5a5d5a24e9847c43c844827c9	d__Bacteria; p__Nitrospirota; c__Nitrospiria; o__Nitrospirales; f__Nitrospiraceae; g__Nitrospira	0	0	49	68	24	0	0	0	0	0	0	0	0	0	3	0	0	0	0	0	0	0	0	0	1	0.522365	FALSE	0.914361	FALSE	0.83056	FALSE
7f5ac6cdcc689ef68799a07d6881755e	d__Bacteria; p__Nitrospirota; c__Nitrospiria; o__Nitrospirales; f__Nitrospiraceae; g__Nitrospira; s__Nitrospira_sp.	0	0	44	125	57	0	0	0	0	0	0	0	0	0	0	0	0	0	0	0	0	0	0	0	0.984106	0.555607	FALSE	0.86166	FALSE	0.831382	FALSE
176a0df0c290d018f8e4a9696ecc7354	d__Bacteria; p__Nitrospirota; c__Nitrospiria; o__Nitrospirales; f__Nitrospiraceae; g__Nitrospira; s__Nitrospira_sp.	0	0	48	141	77	0	0	0	0	0	0	0	5	0	0	8	0	0	0	0	0	0	0	0	0.979188	0.518355	FALSE	0.948617	FALSE	0.840766	FALSE
f32ebd474b6faf30959c2947ab66c019	d__Bacteria; p__Nitrospirota; c__Nitrospiria; o__Nitrospirales; f__Nitrospiraceae; g__Nitrospira; s__uncultured_Ulvibacter	0	0	75	113	58	0	0	0	0	0	0	0	0	0	0	0	0	0	0	0	0	0	0	0	0.994502	0.592422	FALSE	0.86166	FALSE	0.85372	FALSE
118d6c7cbc8e09a5b549e282616cc43f	d__Bacteria; p__Planctomycetota; c__028H05-P-BN-P5; o__028H05-P-BN-P5; f__028H05-P-BN-P5; g__028H05-P-BN-P5; s__uncultured_bacterium	0	0	0	0	0	0	0	0	0	0	0	0	0	0	0	0	0	0	0	0	47	46	47	0	0.998049	0.716872	FALSE	0.013834	TRUE	NA	FALSE
e4ac58bb9ba6370a63dcffec31d0d261	d__Bacteria; p__Planctomycetota; c__OM190; o__OM190; f__OM190; g__OM190	0	0	24	0	112	0	0	0	0	0	0	0	0	0	0	0	0	0	0	0	0	0	0	0	0.999978	0.506914	FALSE	0.782609	FALSE	0.763493	FALSE
534fab510e3c7b587f84f248689261fc	d__Bacteria; p__Planctomycetota; c__OM190; o__OM190; f__OM190; g__OM190	0	0	186	25	192	0	0	0	0	0	0	0	0	0	0	0	0	0	0	0	0	0	0	0	0.999976	0.46942	FALSE	0.86166	FALSE	0.770597	FALSE
518fe6aed9ad69ff861c0164284232c1	d__Bacteria; p__Planctomycetota; c__OM190; o__OM190; f__OM190; g__OM190; s__marine_metagenome	0	0	0	0	0	0	0	0	0	0	0	0	0	0	0	0	0	0	0	0	13	105	65	59	0.97745	0.404628	FALSE	0.00329381	TRUE	NA	FALSE
37ee24a3cd7f181694ae0fc8d229d531	d__Bacteria; p__Planctomycetota; c__Phycisphaerae; o__Phycisphaerales; f__Phycisphaeraceae; g__Phycisphaera	0	6	529	146	127	0	0	0	0	0	0	3	0	0	0	4	0	0	0	0	0	0	0	0	1	0.549389	FALSE	0.970252	FALSE	0.86841	FALSE
e8af1b5272f1d7e59126536628219b05	d__Bacteria; p__Planctomycetota; c__Phycisphaerae; o__Phycisphaerales; f__Phycisphaeraceae; g__SM1A02	0	0	14	3	18	0	0	0	0	0	0	0	3	0	0	0	0	0	0	0	436	399	164	108	0.999997	0.515785	FALSE	0.133994	FALSE	0.231333	FALSE
55f8005afd8b26308adc9dfdd9aa2f95	d__Bacteria; p__Planctomycetota; c__Phycisphaerae; o__Phycisphaerales; f__Phycisphaeraceae; g__SM1A02	0	0	106	33	197	0	0	0	0	0	0	0	0	0	0	0	0	0	0	0	0	0	0	0	0.999995	0.471008	FALSE	0.86166	FALSE	0.771833	FALSE
c3cb6b09695ae9ac6ce21d7ce5fc9881	d__Bacteria; p__Planctomycetota; c__Phycisphaerae; o__Phycisphaerales; f__Phycisphaeraceae; g__SM1A02	0	0	19	6	35	0	0	0	0	0	0	0	0	0	0	0	0	0	0	0	26	43	15	6	1	0.525056	FALSE	0.077364	TRUE	0.157045	FALSE
8705a0ad022ddadfcce7d3b10497cb55	d__Bacteria; p__Planctomycetota; c__Phycisphaerae; o__Phycisphaerales; f__Phycisphaeraceae; g__SM1A02	0	0	0	0	22	0	0	0	0	0	0	0	0	0	0	0	0	0	0	0	476	483	194	160	0.999997	0.532014	FALSE	0.0144928	TRUE	NA	FALSE
6185b19cfd010268cba13f09810db734	d__Bacteria; p__Planctomycetota; c__Phycisphaerae; o__Phycisphaerales; f__Phycisphaeraceae; g__SM1A02; s__marine_metagenome	0	0	0	0	0	0	0	0	0	0	0	0	0	0	0	0	0	0	0	0	6	74	36	45	1	0.429587	FALSE	0.00329381	TRUE	NA	FALSE
aafb4c7ca49182bcf4fba9917cd20f62	d__Bacteria; p__Planctomycetota; c__Pla3_lineage; o__Pla3_lineage; f__Pla3_lineage; g__Pla3_lineage; s__uncultured_bacterium	0	0	0	0	0	0	0	0	0	0	0	0	0	0	0	0	0	0	0	0	0	142	131	76	0.999879	0.484017	FALSE	0.013834	TRUE	NA	FALSE
93534de04fb5beb510a87d3c2bf71ecc	d__Bacteria; p__Planctomycetota; c__Pla3_lineage; o__Pla3_lineage; f__Pla3_lineage; g__Pla3_lineage; s__uncultured_bacterium	29	0	117	47	39	0	0	0	6	0	0	0	0	0	0	0	0	0	0	0	3	52	33	9	0.755822	0.937426	FALSE	0.207614	FALSE	0.507879	FALSE
03f053ec5be57712ebc3d81d4c4e9f92	d__Bacteria; p__Planctomycetota; c__Pla4_lineage; o__Pla4_lineage; f__Pla4_lineage; g__Pla4_lineage	0	0	0	0	0	0	0	0	0	0	0	0	0	0	0	0	0	0	0	0	5	77	19	30	0.999999	0.422422	FALSE	0.00329381	TRUE	NA	FALSE
cde0213e7ae386e67c09caa2129452a8	d__Bacteria; p__Planctomycetota; c__Planctomycetes; o__Pirellulales; f__Pirellulaceae; g__Blastopirellula; s__uncultured_bacterium	0	0	0	0	0	0	0	0	0	0	0	20	29	31	31	39	0	0	0	0	0	0	0	0	0.972925	0.335694	FALSE	0.948617	FALSE	0.682843	FALSE
2571f928556a0bb8686dec3b1208d0bd	d__Bacteria; p__Planctomycetota; c__Planctomycetes; o__Pirellulales; f__Pirellulaceae; g__Bythopirellula; s__uncultured_bacterium	0	0	0	131	19	0	0	0	0	0	0	0	0	0	0	0	0	0	0	0	0	0	0	0	0.994261	0.517134	FALSE	0.782609	FALSE	0.770807	FALSE
34327421e1051d3e4e39c6a8b6c6e669	d__Bacteria; p__Planctomycetota; c__Planctomycetes; o__Pirellulales; f__Pirellulaceae; g__Bythopirellula; s__uncultured_bacterium	0	0	28	107	19	0	0	0	0	0	0	0	0	0	0	0	0	0	0	0	0	0	0	0	0.994086	0.536259	FALSE	0.86166	FALSE	0.818808	FALSE
010ecbeeda87454f70ee6367731b500c	d__Bacteria; p__Planctomycetota; c__Planctomycetes; o__Pirellulales; f__Pirellulaceae; g__Pir4_lineage; s__uncultured_Planctomycetales	0	0	43	84	46	0	0	0	0	0	0	0	0	0	0	0	0	0	0	0	0	0	0	0	0.768003	0.577814	FALSE	0.86166	FALSE	0.845099	FALSE
c374c8ecdf597a7be339655e8e90eaec	d__Bacteria; p__Planctomycetota; c__Planctomycetes; o__Pirellulales; f__Pirellulaceae; g__Pirellula	0	0	0	0	0	0	0	0	0	0	0	0	23	10	30	25	0	0	0	0	61	61	54	46	0.816172	0.536681	FALSE	0.133994	FALSE	0.151268	FALSE
6f726525a1a1d42a1590d7910111055e	d__Bacteria; p__Planctomycetota; c__Planctomycetes; o__Pirellulales; f__Pirellulaceae; g__Rhodopirellula	0	0	0	0	0	0	0	0	0	0	0	0	0	0	0	0	0	0	0	0	20	97	63	0	0.967128	0.341031	FALSE	0.013834	TRUE	NA	FALSE
e445a836ba93e455e8449c57bc43ba67	d__Bacteria; p__Planctomycetota; c__Planctomycetes; o__Pirellulales; f__Pirellulaceae; g__uncultured; s__uncultured_Planctomycetaceae	0	0	47	32	49	0	0	0	0	0	0	0	0	0	0	0	0	0	0	0	0	0	0	0	0.794634	0.416682	FALSE	0.86166	FALSE	0.726811	FALSE
6e35c0106909d1f3da919c92288ff88e	d__Bacteria; p__Planctomycetota; c__Planctomycetes; o__Planctomycetales	0	0	0	0	0	0	0	0	0	0	0	0	0	0	0	0	0	0	0	0	18	54	35	0	1	0.190126	FALSE	0.013834	TRUE	NA	FALSE
efbfd87df16e76382ffa65b27b957ea5	d__Bacteria; p__Planctomycetota; c__Planctomycetes; o__Planctomycetales; f__Gimesiaceae; g__uncultured	0	0	0	0	0	0	0	0	0	0	0	0	0	0	0	0	0	0	0	0	41	174	59	57	1	0.280802	FALSE	0.00329381	TRUE	NA	FALSE
f6e070efb6f5fb13c5161919d3d6d9ea	d__Bacteria; p__Planctomycetota; c__Planctomycetes; o__Planctomycetales; f__Gimesiaceae; g__uncultured; s__planctomycete_DDSW1318	0	0	33	31	48	0	0	0	0	0	0	0	0	0	0	0	0	0	0	0	0	0	0	0	0.774956	0.504891	FALSE	0.86166	FALSE	0.797135	FALSE
74514065bef0c23c865256d46b4595b0	d__Bacteria; p__Planctomycetota; c__Planctomycetes; o__Planctomycetales; f__Gimesiaceae; g__uncultured; s__uncultured_bacterium	0	0	23	131	0	0	0	0	0	0	0	0	0	0	0	0	0	0	0	0	0	0	0	0	0.946388	0.52275	FALSE	0.782609	FALSE	0.77476	FALSE
915e1f7f1378c026a599fd07d1a70db7	d__Bacteria; p__Planctomycetota; c__Planctomycetes; o__Planctomycetales; f__Rubinisphaeraceae; g__Planctomicrobium; s__uncultured_bacterium	0	0	33	101	35	0	0	0	0	0	0	0	0	0	0	0	0	0	0	0	0	0	0	0	0.992671	0.551119	FALSE	0.86166	FALSE	0.828518	FALSE
77d624847eb14275604e73ab186869e6	d__Bacteria; p__Planctomycetota; c__vadinHA49; o__vadinHA49; f__vadinHA49; g__vadinHA49; s__uncultured_bacterium	0	0	0	0	0	0	0	0	0	0	0	0	0	0	0	0	0	0	0	0	64	67	0	34	0.855455	0.64557	FALSE	0.013834	TRUE	NA	FALSE
40629540d93593ca14c9d9bee745a384	d__Bacteria; p__Planctomycetota; c__vadinHA49; o__vadinHA49; f__vadinHA49; g__vadinHA49; s__uncultured_bacterium	0	0	0	0	0	0	0	0	0	0	0	0	0	0	2	0	0	0	0	0	51	84	31	0	0.871239	0.525435	FALSE	0.0487484	TRUE	NA	FALSE
40af6387d1b7c4b037298ab8d135fc4d	d__Bacteria; p__Proteobacteria	0	0	0	0	0	0	0	0	0	0	0	0	0	0	0	0	0	0	0	0	0	218	61	172	0.938945	0.542436	FALSE	0.013834	TRUE	NA	FALSE
4f0907695ccf15c745b466f310423190	d__Bacteria; p__Proteobacteria; c__Alphaproteobacteria	0	0	0	0	0	0	0	0	0	0	0	0	0	0	0	0	0	0	0	0	47	50	45	36	0.999254	0.804447	FALSE	0.00329381	TRUE	NA	FALSE
2e2439c5eac548c7418fdad5472f3f08	d__Bacteria; p__Proteobacteria; c__Alphaproteobacteria	0	0	48	77	0	0	0	0	0	0	0	0	0	0	0	0	0	0	0	0	0	0	0	0	1	0.562172	FALSE	0.782609	FALSE	0.801199	FALSE
cbe69dd053bf4a93ad4a9df55ad759e7	d__Bacteria; p__Proteobacteria; c__Alphaproteobacteria	0	0	125	208	226	0	0	0	0	0	0	0	5	0	0	0	0	0	0	0	0	0	0	0	0.998659	0.485763	FALSE	0.914361	FALSE	0.80463	FALSE
50b7258c6572df2fa0f0b78ae6b9f159	d__Bacteria; p__Proteobacteria; c__Alphaproteobacteria	0	0	42	0	113	0	0	0	0	0	0	21	33	41	81	35	0	0	0	0	0	0	0	0	0.999999	0.4445	FALSE	0.983473	FALSE	0.798886	FALSE
6349dbffa5ad00823d2a66e3fa135066	d__Bacteria; p__Proteobacteria; c__Alphaproteobacteria	0	0	106	129	151	0	0	0	0	0	0	4	0	0	0	4	0	0	0	0	0	0	0	0	0.998787	0.506041	FALSE	0.948617	FALSE	0.832334	FALSE
f62195d259674422e6967e6007ea9c36	d__Bacteria; p__Proteobacteria; c__Alphaproteobacteria; o__Acetobacterales; f__Acetobacteraceae; g__Acetobacter	529	702	0	0	0	0	0	0	28	0	0	0	0	0	0	0	0	0	0	0	0	0	0	0	0.995535	0.739117	FALSE	0.86166	FALSE	0.924218	FALSE
d8323e2050815f172ac241efc126dce8	d__Bacteria; p__Proteobacteria; c__Alphaproteobacteria; o__Caulobacterales; f__Hyphomonadaceae	0	0	0	0	0	0	0	0	0	0	0	0	0	0	0	0	0	0	74	0	7	90	76	67	1	0.426356	FALSE	0.000658762	TRUE	NA	FALSE
cf3b7676e33640dc1dc747afb862b0c2	d__Bacteria; p__Proteobacteria; c__Alphaproteobacteria; o__Caulobacterales; f__Hyphomonadaceae; g__Hirschia; s__Hirschia_maritima	0	0	0	0	0	0	0	0	0	0	0	0	0	0	0	0	0	0	0	0	93	14	0	0	0.998901	0.543125	FALSE	0.0507246	TRUE	NA	FALSE
321301f42ab6acbec533a9795a0194e9	d__Bacteria; p__Proteobacteria; c__Alphaproteobacteria; o__Caulobacterales; f__Hyphomonadaceae; g__uncultured; s__uncultured_Alphaproteobacteria	0	0	0	0	0	0	0	0	0	0	0	0	0	0	0	0	0	0	0	0	64	167	88	86	0.855611	0.207547	FALSE	0.00329381	TRUE	NA	FALSE
f5300c031ca1e4df2b0a90c21eb2cff2	d__Bacteria; p__Proteobacteria; c__Alphaproteobacteria; o__Caulobacterales; f__Parvularculaceae	0	0	23	56	24	0	0	0	0	0	0	0	0	0	0	0	0	0	0	0	0	0	0	0	1	0.561925	FALSE	0.86166	FALSE	0.835361	FALSE
ca0a9653af692390406d6b69dbf6b6e4	d__Bacteria; p__Proteobacteria; c__Alphaproteobacteria; o__Caulobacterales; f__Parvularculaceae; g__Parvularcula; s__uncultured_bacterium	0	0	0	0	0	0	0	0	0	0	0	0	0	0	0	0	0	0	0	0	70	27	25	14	0.73143	0.58481	FALSE	0.00329381	TRUE	NA	FALSE
f7f77a0501ce7ff6d35779e26c60360b	d__Bacteria; p__Proteobacteria; c__Alphaproteobacteria; o__Kiloniellales; f__Fodinicurvataceae; g__uncultured; s__uncultured_Rhodospirillales	0	0	37	45	43	0	0	0	0	0	0	0	0	0	0	0	0	0	0	0	0	0	0	0	0.999694	0.609427	FALSE	0.86166	FALSE	0.863364	FALSE
36162717a5f4b95bdcdfee7796a91dbe	d__Bacteria; p__Proteobacteria; c__Alphaproteobacteria; o__Kiloniellales; f__Kiloniellaceae	2	0	271	19	11	0	0	0	0	0	0	0	0	0	0	0	0	0	0	0	0	0	0	0	0.718665	0.607421	FALSE	0.914361	FALSE	0.882014	FALSE
f0fa6b6df7f0e02c253b58c91b1af025	d__Bacteria; p__Proteobacteria; c__Alphaproteobacteria; o__Kiloniellales; f__Kiloniellaceae	0	0	332	0	0	0	0	0	0	0	0	0	0	0	3	5	0	0	0	0	0	0	0	0	0.701209	0.510935	FALSE	0.86166	FALSE	0.801439	FALSE
0465dc4a23f9b8d527e7da0bb2b0f1d0	d__Bacteria; p__Proteobacteria; c__Alphaproteobacteria; o__Kiloniellales; f__Kiloniellaceae; g__Pelagibius	0	0	22	36	51	0	0	0	0	0	0	0	0	0	0	0	0	0	0	0	0	0	0	0	0.99843	0.529464	FALSE	0.86166	FALSE	0.814251	FALSE
74544363b782eda3f85482f189da9ed6	d__Bacteria; p__Proteobacteria; c__Alphaproteobacteria; o__Kiloniellales; f__Kiloniellaceae; g__Pelagibius; s__uncultured_Alphaproteobacteria	0	0	31	64	63	0	0	0	0	0	0	0	5	0	0	0	0	0	0	0	0	0	0	0	0.911123	0.483762	FALSE	0.914361	FALSE	0.803141	FALSE
ee3c02c98c5f2bb3184b6c06bcfcc90d	d__Bacteria; p__Proteobacteria; c__Alphaproteobacteria; o__Kordiimonadales; f__uncultured; g__uncultured; s__uncultured_bacterium	0	0	2653	26	0	0	0	0	0	0	0	21	8	10	4	0	0	0	0	0	0	0	0	0	0.94748	0.481035	FALSE	0.970252	FALSE	0.822377	FALSE
025e4073bf190b0d3d80c1547d57c436	d__Bacteria; p__Proteobacteria; c__Alphaproteobacteria; o__NRL2; f__NRL2; g__NRL2; s__alpha_proteobacterium	0	0	0	0	0	0	0	0	0	0	0	0	0	0	0	0	0	0	0	0	21	48	38	33	0.830473	0.4218	FALSE	0.00329381	TRUE	NA	FALSE
99a91c3aaad5d832b2505a037314a3de	d__Bacteria; p__Proteobacteria; c__Alphaproteobacteria; o__NRL2; f__NRL2; g__NRL2; s__uncultured_marine	0	0	0	0	0	0	0	0	0	0	0	0	0	0	0	0	0	0	0	0	0	36	40	33	0.829005	0.666174	FALSE	0.013834	TRUE	NA	FALSE
aa3f0b356a2a0664e338f85b5456a4a6	d__Bacteria; p__Proteobacteria; c__Alphaproteobacteria; o__NRL2; f__NRL2; g__NRL2; s__uncultured_marine	0	0	0	0	0	0	0	0	0	0	0	0	0	0	0	0	0	0	0	0	41	177	111	145	0.791404	0.425783	FALSE	0.00329381	TRUE	NA	FALSE
d8dc378d54087302ec6b714d2fd935fa	d__Bacteria; p__Proteobacteria; c__Alphaproteobacteria; o__Parvibaculales; f__Parvibaculaceae; g__Candidatus_Phaeomarinobacter; s__Candidatus_Phaeomarinobacter	2	0	12	8	0	0	0	0	0	0	0	0	0	0	0	5	0	0	0	0	0	51	40	40	0.84571	0.635535	FALSE	0.281233	FALSE	0.545235	FALSE
a7f45c24e569ff9e51f3ca7c2254cd31	d__Bacteria; p__Proteobacteria; c__Alphaproteobacteria; o__Puniceispirillales; f__uncultured; g__uncultured; s__uncultured_Alphaproteobacteria	0	0	10	0	0	0	0	0	0	0	0	0	0	0	0	0	0	0	0	0	34	57	33	42	0.950603	0.552143	FALSE	0.0144928	TRUE	NA	FALSE
6ebfd99591f3c1922e803f9fe86753f2	d__Bacteria; p__Proteobacteria; c__Alphaproteobacteria; o__Puniceispirillales; f__uncultured; g__uncultured; s__uncultured_Alphaproteobacteria	0	0	0	0	0	0	0	0	0	0	0	0	0	0	0	0	0	0	0	0	29	58	35	0	0.950489	0.556156	FALSE	0.013834	TRUE	NA	FALSE
30ee4e18dffa752b81eda742c9695b4f	d__Bacteria; p__Proteobacteria; c__Alphaproteobacteria; o__Rhizobiales; f__Hyphomicrobiaceae	0	0	289	124	37	0	0	0	0	0	0	4	0	0	0	0	0	0	0	0	0	0	0	0	0.946735	0.466738	FALSE	0.914361	FALSE	0.790166	FALSE
19ae096f716f569e7079df420adadf8b	d__Bacteria; p__Proteobacteria; c__Alphaproteobacteria; o__Rhizobiales; f__Methyloligellaceae; g__Methyloceanibacter	0	0	106	103	179	0	0	0	0	0	0	0	0	0	0	0	0	0	0	0	0	0	0	0	0.998346	0.502572	FALSE	0.86166	FALSE	0.795468	FALSE
22420998e08e62f6cbd940a5f9973ade	d__Bacteria; p__Proteobacteria; c__Alphaproteobacteria; o__Rhizobiales; f__Methyloligellaceae; g__Methyloceanibacter	0	0	27	41	32	0	0	0	0	0	0	0	0	0	0	0	0	0	0	0	0	0	0	0	0.973938	0.597374	FALSE	0.86166	FALSE	0.856571	FALSE
9dd947e424358af17c3eb4349441ca67	d__Bacteria; p__Proteobacteria; c__Alphaproteobacteria; o__Rhizobiales; f__Methyloligellaceae; g__Methyloceanibacter; s__uncultured_bacterium	0	0	43	39	73	0	0	0	0	0	0	0	0	0	0	0	0	0	0	0	0	0	0	0	0.722808	0.494309	FALSE	0.86166	FALSE	0.789449	FALSE
3848b5414519eb2759d65cb892a07957	d__Bacteria; p__Proteobacteria; c__Alphaproteobacteria; o__Rhizobiales; f__Methyloligellaceae; g__Methyloceanibacter; s__uncultured_bacterium	0	0	251	237	534	0	0	0	0	0	0	0	0	0	0	0	0	0	0	0	0	0	0	0	0.782691	0.495248	FALSE	0.86166	FALSE	0.79014	FALSE
8138981261052076cb271fbaad5b95ac	d__Bacteria; p__Proteobacteria; c__Alphaproteobacteria; o__Rhizobiales; f__Methyloligellaceae; g__uncultured; s__alpha_proteobacterium	0	0	61	37	29	0	0	4	0	0	0	10	0	0	11	0	0	0	0	0	51	64	0	33	0.834077	0.71263	FALSE	0.496029	FALSE	0.724423	FALSE
039daf2ba5c88ee2d8418517a068e51c	d__Bacteria; p__Proteobacteria; c__Alphaproteobacteria; o__Rhizobiales; f__Methyloligellaceae; g__uncultured; s__alpha_proteobacterium	0	0	52	0	40	0	0	0	0	0	0	0	18	23	0	0	0	0	0	0	27	43	0	31	0.828741	0.518961	FALSE	0.281233	FALSE	0.361391	FALSE
5c27daeeb4d168fdcec8a661dfdc66d7	d__Bacteria; p__Proteobacteria; c__Alphaproteobacteria; o__Rhizobiales; f__Methyloligellaceae; g__uncultured; s__uncultured_Rhizobiales	0	0	29	24	0	6	0	0	5	0	5	0	0	0	0	0	0	0	0	0	45	562	245	313	0.741064	0.860986	FALSE	0.207614	FALSE	0.517115	FALSE
b0969ce520e05aa336d6c2396d72e485	d__Bacteria; p__Proteobacteria; c__Alphaproteobacteria; o__Rhizobiales; f__Methyloligellaceae; g__uncultured; s__uncultured_Rhizobiales	0	0	30	0	15	0	0	0	0	0	0	0	0	7	0	0	0	0	0	0	46	112	90	87	0.992244	0.504513	FALSE	0.077364	TRUE	0.12489	FALSE
81d08ae01b5341d96acd61325e1ef147	d__Bacteria; p__Proteobacteria; c__Alphaproteobacteria; o__Rhizobiales; f__Methyloligellaceae; g__uncultured; s__uncultured_Rhizobiales	0	0	31	0	0	0	0	0	0	0	0	0	0	8	0	15	0	0	0	0	38	156	87	79	0.994389	0.526369	FALSE	0.077364	TRUE	0.138738	FALSE
ecc1622bc722a39bb5e0d11636de8a91	d__Bacteria; p__Proteobacteria; c__Alphaproteobacteria; o__Rhizobiales; f__Rhizobiaceae	0	0	29	270	56	0	0	0	0	0	0	0	0	0	0	0	0	0	0	0	0	0	0	0	0.99924	0.529124	FALSE	0.86166	FALSE	0.814021	FALSE
9f623e49b6263c3b2179b7ac055cb6b0	d__Bacteria; p__Proteobacteria; c__Alphaproteobacteria; o__Rhizobiales; f__Rhizobiaceae	0	0	32	47	71	0	0	0	0	0	0	0	0	0	0	0	0	0	0	0	0	0	0	0	0.995385	0.525898	FALSE	0.86166	FALSE	0.811829	FALSE
fa7487d1ad64fe3e5723ebbd382224d1	d__Bacteria; p__Proteobacteria; c__Alphaproteobacteria; o__Rhizobiales; f__Rhizobiaceae	0	0	23	59	30	0	0	0	0	0	0	0	0	0	0	0	0	0	0	0	0	0	0	0	0.823864	0.560094	FALSE	0.86166	FALSE	0.834214	FALSE
65e3df5cb6cfd10b92cb76a791e814fa	d__Bacteria; p__Proteobacteria; c__Alphaproteobacteria; o__Rhizobiales; f__Rhizobiaceae	0	0	23	0	22	0	0	0	0	0	0	0	0	2	0	0	0	0	0	0	34	21	0	0	0.999851	0.49056	FALSE	0.370224	FALSE	0.452258	FALSE
2c9570a235cc3845e8dd96d4602bf88b	d__Bacteria; p__Proteobacteria; c__Alphaproteobacteria; o__Rhizobiales; f__Rhizobiaceae; g__Aminobacter	0	0	13	146	0	0	0	0	0	0	0	0	0	0	0	0	0	0	0	0	0	0	0	0	0.804119	0.516977	FALSE	0.782609	FALSE	0.770696	FALSE
7aab1c9371a1346f37f4696e667890c6	d__Bacteria; p__Proteobacteria; c__Alphaproteobacteria; o__Rhizobiales; f__Rhizobiales_Incertae_Sedis; g__Anderseniella	0	0	29	131	26	0	0	0	0	0	0	0	0	0	0	0	0	0	0	0	0	0	0	0	0.982119	0.537019	FALSE	0.86166	FALSE	0.819313	FALSE
230919e61123d55031c7c70c82dd4040	d__Bacteria; p__Proteobacteria; c__Alphaproteobacteria; o__Rhizobiales; f__Xanthobacteraceae; g__Afipia	0	0	0	0	0	0	0	0	0	0	0	0	0	0	0	0	0	503	0	116	0	0	0	0	0.895542	0.340876	FALSE	0.0507246	TRUE	NA	FALSE
ff773abab3d14ce7ae031657d0a60a2c	d__Bacteria; p__Proteobacteria; c__Alphaproteobacteria; o__Rhizobiales; f__Xanthobacteraceae; g__Bradyrhizobium	0	0	0	0	0	0	0	0	0	0	0	0	0	0	0	0	1584	1008	158	564	0	0	0	0	0.756093	0.208885	FALSE	0.00329381	TRUE	NA	FALSE
0057d48feccfec9551cdbf87092f9efb	d__Bacteria; p__Proteobacteria; c__Alphaproteobacteria; o__Rhodobacterales; f__Rhodobacteraceae	0	0	62	23	15	0	0	0	0	0	0	0	0	0	0	0	0	0	0	0	0	0	0	0	0.999769	0.473971	FALSE	0.86166	FALSE	0.774127	FALSE
5693864ff0d541b4569c1a0dbaf91207	d__Bacteria; p__Proteobacteria; c__Alphaproteobacteria; o__Rhodobacterales; f__Rhodobacteraceae	0	0	1012	2741	940	0	0	0	0	0	0	23	35	0	28	0	0	0	0	0	0	0	0	0	0.999998	0.485233	FALSE	0.970252	FALSE	0.825463	FALSE
6e5b333089f186c46029a04ef529c2da	d__Bacteria; p__Proteobacteria; c__Alphaproteobacteria; o__Rhodobacterales; f__Rhodobacteraceae	0	0	0	0	0	0	0	0	0	0	0	0	0	0	0	0	0	0	0	78	0	48	21	0	0.999999	0.219017	FALSE	0.013834	TRUE	NA	FALSE
c6d58967d9604eea7c6155dded9fcb27	d__Bacteria; p__Proteobacteria; c__Alphaproteobacteria; o__Rhodobacterales; f__Rhodobacteraceae	0	0	40	0	16	0	0	0	0	0	0	0	0	0	0	0	0	0	0	0	41	66	82	51	0.999994	0.558337	FALSE	0.0380695	TRUE	0.0915364	TRUE
f71f47aba545c6a2a0668ac9dd28a290	d__Bacteria; p__Proteobacteria; c__Alphaproteobacteria; o__Rhodobacterales; f__Rhodobacteraceae	0	14	86	21	115	0	0	0	0	0	0	0	0	0	0	0	0	0	0	0	0	0	0	0	0.999987	0.652557	FALSE	0.914361	FALSE	0.904787	FALSE
04dbdf57b4948227692bae1ef2e85dad	d__Bacteria; p__Proteobacteria; c__Alphaproteobacteria; o__Rhodobacterales; f__Rhodobacteraceae	0	0	260	926	309	0	0	0	0	0	0	15	0	0	0	0	0	0	0	0	0	0	0	0	0.999759	0.473158	FALSE	0.914361	FALSE	0.795125	FALSE
49c8a6bbf306acba81e73db5e110094e	d__Bacteria; p__Proteobacteria; c__Alphaproteobacteria; o__Rhodobacterales; f__Rhodobacteraceae	0	0	785	2171	759	0	0	0	0	0	0	26	0	0	0	27	0	0	0	0	0	0	0	0	0.999998	0.507978	FALSE	0.948617	FALSE	0.833679	FALSE
11f8f7a1237aee83a4bc649510fffb93	d__Bacteria; p__Proteobacteria; c__Alphaproteobacteria; o__Rhodobacterales; f__Rhodobacteraceae	0	0	85	0	40	0	0	0	0	0	0	0	32	14	0	0	0	0	0	0	93	156	139	126	0.997706	0.500994	FALSE	0.133994	FALSE	0.194881	FALSE
f32988914718d596bd4f49e5d9c66f0a	d__Bacteria; p__Proteobacteria; c__Alphaproteobacteria; o__Rhodobacterales; f__Rhodobacteraceae	0	0	129	0	101	0	0	0	0	0	0	9	54	0	0	25	0	0	0	0	686	582	481	437	0.999998	0.526958	FALSE	0.207614	FALSE	0.321114	FALSE
9137f1e6510495ea1771c8283a711d72	d__Bacteria; p__Proteobacteria; c__Alphaproteobacteria; o__Rhodobacterales; f__Rhodobacteraceae	0	0	22	0	0	0	0	0	0	0	0	30	41	48	44	32	0	0	0	0	0	0	35	0	1	0.56257	FALSE	0.874396	FALSE	0.893422	FALSE
686709e3bba6c0aabb3906f7307d449d	d__Bacteria; p__Proteobacteria; c__Alphaproteobacteria; o__Rhodobacterales; f__Rhodobacteraceae	0	0	26	7	40	0	0	0	0	3	0	0	23	0	0	9	0	0	0	0	424	480	409	391	0.959914	0.709799	FALSE	0.295957	FALSE	0.633167	FALSE
add4dfb6cf91ebc234f929049f9462bf	d__Bacteria; p__Proteobacteria; c__Alphaproteobacteria; o__Rhodobacterales; f__Rhodobacteraceae	0	0	0	0	0	0	0	0	0	0	0	0	6	0	0	0	0	0	0	0	50	46	0	0	0.999994	0.508762	FALSE	0.13834	FALSE	NA	FALSE
40201baced4d14b4b8d3c2f79532e36b	d__Bacteria; p__Proteobacteria; c__Alphaproteobacteria; o__Rhodobacterales; f__Rhodobacteraceae	0	0	0	0	0	0	0	0	0	0	0	0	0	0	0	0	0	0	0	0	115	20	0	0	0.99999	0.545668	FALSE	0.0507246	TRUE	NA	FALSE
99e1b49bb56a04cb8bec1a5ac4127e42	d__Bacteria; p__Proteobacteria; c__Alphaproteobacteria; o__Rhodobacterales; f__Rhodobacteraceae	0	0	10	0	8	0	0	0	0	0	0	0	0	0	0	0	0	0	0	0	1826	364	319	258	0.999993	0.531294	FALSE	0.0380695	TRUE	0.133959	FALSE
44de2d5e37d39d4356fccd61ac8d6bbe	d__Bacteria; p__Proteobacteria; c__Alphaproteobacteria; o__Rhodobacterales; f__Rhodobacteraceae	0	0	97	17	60	0	0	0	0	0	0	0	20	20	9	0	0	0	0	0	590	486	443	379	0.999998	0.518366	FALSE	0.295957	FALSE	0.413685	FALSE
d841c38c5dd87be76a33b5f65c5a07b0	d__Bacteria; p__Proteobacteria; c__Alphaproteobacteria; o__Rhodobacterales; f__Rhodobacteraceae	0	0	62	0	175	0	0	0	0	0	0	0	0	0	0	0	0	0	0	0	0	0	0	0	0.999292	0.509583	FALSE	0.782609	FALSE	0.765419	FALSE
aacc970d2810dfd5b6a0d5d4e246382d	d__Bacteria; p__Proteobacteria; c__Alphaproteobacteria; o__Rhodobacterales; f__Rhodobacteraceae	0	0	53	135	53	0	0	0	0	0	0	0	0	0	0	0	0	0	0	0	0	0	0	0	0.998798	0.558663	FALSE	0.86166	FALSE	0.833314	FALSE
6f65de2bd34dacb6b09a3cd4a763ef38	d__Bacteria; p__Proteobacteria; c__Alphaproteobacteria; o__Rhodobacterales; f__Rhodobacteraceae	0	0	0	0	0	0	0	0	0	0	0	0	0	0	0	0	0	0	0	0	984	429	323	282	0.999359	0.610705	FALSE	0.00329381	TRUE	NA	FALSE
7eea38268f976284b0cbe7629a7d8c86	d__Bacteria; p__Proteobacteria; c__Alphaproteobacteria; o__Rhodobacterales; f__Rhodobacteraceae	0	0	38	136	34	0	0	0	0	0	0	5	0	0	0	0	0	0	0	0	0	0	0	0	0.998722	0.4715	FALSE	0.914361	FALSE	0.793852	FALSE
81e9625e7a92bbd34eb46925345fd557	d__Bacteria; p__Proteobacteria; c__Alphaproteobacteria; o__Rhodobacterales; f__Rhodobacteraceae	0	0	0	0	0	0	0	0	0	0	0	0	0	0	0	0	0	0	0	0	613	133	106	77	0.999992	0.568233	FALSE	0.00329381	TRUE	NA	FALSE
b1d4b45e9ca069dcba3630cc99541ac9	d__Bacteria; p__Proteobacteria; c__Alphaproteobacteria; o__Rhodobacterales; f__Rhodobacteraceae	0	0	118	203	65	0	0	0	0	0	0	0	26	21	27	17	0	0	0	0	0	0	18	0	0.999995	0.528679	FALSE	0.920282	FALSE	0.834084	FALSE
e72f727c2444577b8fd374dfae452527	d__Bacteria; p__Proteobacteria; c__Alphaproteobacteria; o__Rhodobacterales; f__Rhodobacteraceae	0	0	14	0	8	0	0	0	0	0	0	0	0	0	0	0	0	0	0	0	2323	451	391	345	0.999994	0.530912	FALSE	0.0380695	TRUE	0.0879887	TRUE
c405f103be52221c05b9091669569a96	d__Bacteria; p__Proteobacteria; c__Alphaproteobacteria; o__Rhodobacterales; f__Rhodobacteraceae; g__Aliiroseovarius	0	0	0	0	0	0	0	0	0	0	0	0	22	28	30	20	0	0	0	0	0	0	0	0	0.747771	0.684344	FALSE	0.914361	FALSE	0.919098	FALSE
b307095dca86ea7a9a3f90a9c1e2bb5d	d__Bacteria; p__Proteobacteria; c__Alphaproteobacteria; o__Rhodobacterales; f__Rhodobacteraceae; g__Limimaricola; s__Loktanella_sp.	0	0	16	0	0	0	0	0	0	0	0	0	0	0	0	0	0	0	0	0	134	1279	746	624	0.707322	0.516116	FALSE	0.0144928	TRUE	NA	FALSE
110dc0b665d5d5c64de9226e7b0df6ec	d__Bacteria; p__Proteobacteria; c__Alphaproteobacteria; o__Rhodobacterales; f__Rhodobacteraceae; g__Marivita	0	0	0	0	26	0	0	0	0	15	0	0	0	0	10	0	0	0	0	0	326	1536	666	613	0.736888	0.69974	FALSE	0.077364	TRUE	0.253301	FALSE
6bc4794e2653966acf2cb4524fdfd6fc	d__Bacteria; p__Proteobacteria; c__Alphaproteobacteria; o__Rhodobacterales; f__Rhodobacteraceae; g__Marivita	0	0	9	0	0	21	13	8	11	0	5	0	12	15	0	9	0	0	0	0	433	2039	885	848	0.737967	0.777427	FALSE	0.604882	FALSE	0.771132	FALSE
26abd950c92242e19224c07c7f49d86a	d__Bacteria; p__Proteobacteria; c__Alphaproteobacteria; o__Rhodobacterales; f__Rhodobacteraceae; g__Roseovarius	0	0	19	22	88	0	0	0	0	0	0	0	0	0	0	0	0	0	0	0	0	0	0	0	0.910866	0.498457	FALSE	0.86166	FALSE	0.792485	FALSE
3a0983c9a476952073c02a70810c2f9a	d__Bacteria; p__Proteobacteria; c__Alphaproteobacteria; o__Rhodobacterales; f__Rhodobacteraceae; g__Sulfitobacter	0	0	25	20	0	0	0	0	0	0	0	420	848	645	685	852	0	0	0	0	0	0	0	24	0.869264	0.499854	FALSE	0.920282	FALSE	0.821291	FALSE
a4e10ed572f96142821dc29052c6d7b6	d__Bacteria; p__Proteobacteria; c__Alphaproteobacteria; o__Rhodobacterales; f__Rhodobacteraceae; g__uncultured; s__uncultured_Rhodovulum	0	0	0	0	39	0	0	0	0	0	0	0	0	0	0	0	0	0	0	0	55	15	0	0	0.947319	0.584962	FALSE	0.13834	FALSE	NA	FALSE
c56b98fedd4c162374d0ecb9c60d456a	d__Bacteria; p__Proteobacteria; c__Alphaproteobacteria; o__Rhodospirillales; f__Terasakiellaceae; g__uncultured; s__uncultured_organism	0	0	289	3	0	0	0	0	0	0	0	100	0	11	0	0	0	0	0	0	0	0	0	0	0.822801	0.480905	FALSE	0.914361	FALSE	0.801002	FALSE
40d8bebe97f82d21bbcdfbc6bcc03df1	d__Bacteria; p__Proteobacteria; c__Alphaproteobacteria; o__Rickettsiales; f__Anaplasmataceae; g__Wolbachia	67	239	0	0	0	0	0	0	104	106	146	0	0	0	0	0	0	0	0	0	0	0	0	0	0.999993	0.877953	FALSE	0.948617	FALSE	0.985178	FALSE
5a478c79dc5ca19e4734d97d04bfcabd	d__Bacteria; p__Proteobacteria; c__Alphaproteobacteria; o__Rickettsiales; f__Fokiniaceae; g__MD3-55	0	0	7	4	0	0	0	0	0	0	0	77	181	90	252	70	0	0	0	0	0	0	0	0	1	0.510474	FALSE	0.983473	FALSE	0.847982	FALSE
93fffb00ddb29bfdeafe452a0ecc38d8	d__Bacteria; p__Proteobacteria; c__Alphaproteobacteria; o__Rickettsiales; f__Fokiniaceae; g__MD3-55	0	0	0	0	0	0	0	0	0	0	0	139	225	132	340	130	0	0	0	0	0	0	0	0	1	0.474294	FALSE	0.948617	FALSE	0.809267	FALSE
f464393128283b329d9c3b2259f3d261	d__Bacteria; p__Proteobacteria; c__Alphaproteobacteria; o__Rickettsiales; f__Mitochondria; g__Mitochondria	0	0	12	0	0	0	0	0	0	0	0	0	0	0	0	0	0	0	0	531	0	8	0	0	1	0.416882	FALSE	0.13834	FALSE	NA	FALSE
d1fa6fa2aa8538e1514cd26f0b1ff31a	d__Bacteria; p__Proteobacteria; c__Alphaproteobacteria; o__Rickettsiales; f__Mitochondria; g__Mitochondria; s__Silene_dioica	0	0	0	0	0	0	0	0	0	0	0	0	15	0	0	0	0	0	0	0	4	29	55	52	0.818155	0.484496	FALSE	0.0144928	TRUE	NA	FALSE
0f9964b3c12cd5fcbaac649d49d287ee	d__Bacteria; p__Proteobacteria; c__Alphaproteobacteria; o__Rickettsiales; f__Mitochondria; g__Mitochondria; s__uncultured_bacterium	32412	29662	12287	14553	10790	6742	6390	7210	28235	2534	7716	16070	461	453	135	1585	868	6468	486	655	31	130	66	96	0.917455	0.147477	FALSE	0.5	FALSE	0.440893	FALSE
72c323ee5902edbb7b79efecdd5b2e3c	d__Bacteria; p__Proteobacteria; c__Alphaproteobacteria; o__Rickettsiales; f__Mitochondria; g__Mitochondria; s__uncultured_bacterium	22330	20940	9592	11242	8135	3698	3613	4130	18409	1377	4276	12168	368	311	112	1234	682	4851	405	594	0	116	64	60	0.840601	0.219202	FALSE	0.833333	FALSE	0.675391	FALSE
9ed9b793e62f7fbf0da817271e0b26fd	d__Bacteria; p__Proteobacteria; c__Alphaproteobacteria; o__Rickettsiales; f__Rickettsiaceae; g__uncultured; s__metagenome	0	0	0	0	0	0	0	0	0	0	0	0	0	0	0	0	0	0	0	0	41	193	78	74	0.795885	0.282655	FALSE	0.00329381	TRUE	NA	FALSE
1ab08006c53f1dfea22bfe9277875c1c	d__Bacteria; p__Proteobacteria; c__Alphaproteobacteria; o__Sphingomonadales; f__Sphingomonadaceae	0	0	508	613	35	0	0	0	0	0	0	13	0	7	0	11	0	0	0	0	0	0	0	0	0.999999	0.488283	FALSE	0.970252	FALSE	0.827682	FALSE
99599edc1c515df89946b9d8cb6bab95	d__Bacteria; p__Proteobacteria; c__Alphaproteobacteria; o__Sphingomonadales; f__Sphingomonadaceae	0	0	33	262	33	0	0	0	0	0	0	0	0	0	0	0	0	0	0	0	0	0	0	0	0.999997	0.528505	FALSE	0.86166	FALSE	0.813602	FALSE
83a77503ce4435df4f6a599238a44f87	d__Bacteria; p__Proteobacteria; c__Alphaproteobacteria; o__Sphingomonadales; f__Sphingomonadaceae; g__Altererythrobacter; s__Altererythrobacter_namhicola	0	0	25	6	32	0	0	0	0	3	0	0	0	0	0	0	0	0	0	0	136	165	102	95	0.996101	0.777937	FALSE	0.133994	FALSE	0.371385	FALSE
d0fe2200bd1c4a590114702196d133f3	d__Bacteria; p__Proteobacteria; c__Alphaproteobacteria; o__Sphingomonadales; f__Sphingomonadaceae; g__Altererythrobacter; s__mucus_bacterium	0	0	0	0	0	0	0	0	0	0	0	0	0	0	0	0	0	0	0	0	54	81	76	75	0.930691	0.733751	FALSE	0.00329381	TRUE	NA	FALSE
75baa6e09fe3501682a4beed565120e5	d__Bacteria; p__Proteobacteria; c__Alphaproteobacteria; o__Sphingomonadales; f__Sphingomonadaceae; g__Erythrobacter	0	0	0	0	0	0	0	0	0	0	0	0	0	0	0	0	0	0	0	0	0	138	84	79	0.81095	0.834082	FALSE	0.013834	TRUE	NA	FALSE
cd41f6e40eecc781ac6c1c4bae9d0122	d__Bacteria; p__Proteobacteria; c__Alphaproteobacteria; o__Tistrellales; f__Geminicoccaceae; g__uncultured; s__uncultured_Alphaproteobacteria	0	0	242	227	300	0	0	0	0	0	0	0	2	4	0	0	0	0	0	0	0	0	0	0	0.941812	0.472484	FALSE	0.948617	FALSE	0.807893	FALSE
b3905f6d2cea075f19a8129058eadbff	d__Bacteria; p__Proteobacteria; c__Alphaproteobacteria; o__Tistrellales; f__Geminicoccaceae; g__uncultured; s__uncultured_Alphaproteobacteria	0	3	294	279	390	0	0	0	0	0	0	0	0	0	3	4	0	0	0	0	0	0	0	0	0.935067	0.573046	FALSE	0.970252	FALSE	0.882364	FALSE
382c32064d1d7ca1ce0afe7eab0e5a15	d__Bacteria; p__Proteobacteria; c__Alphaproteobacteria; o__uncultured; f__uncultured; g__uncultured; s__uncultured_Alphaproteobacteria	0	0	30	31	43	0	0	0	0	0	0	0	0	0	0	0	0	0	0	0	0	0	0	0	0.956261	0.525866	FALSE	0.86166	FALSE	0.811808	FALSE
d5bb77dba9e3e211fd0ff5b7749dd507	d__Bacteria; p__Proteobacteria; c__Gammaproteobacteria	0	0	72	28	44	0	0	0	0	0	0	0	0	0	0	0	0	0	0	0	0	0	0	0	0.999751	0.396373	FALSE	0.86166	FALSE	0.708452	FALSE
4e01b1fbfae69ea658e9d9db554b13d5	d__Bacteria; p__Proteobacteria; c__Gammaproteobacteria	0	0	87	170	70	0	0	0	0	0	0	0	0	0	0	0	0	0	0	0	0	0	0	0	1	0.568617	FALSE	0.86166	FALSE	0.839509	FALSE
6f9b4a729596a125d77959ed6d814a42	d__Bacteria; p__Proteobacteria; c__Gammaproteobacteria	0	0	0	12	0	0	0	0	0	0	0	0	0	0	0	0	0	0	0	0	3	35	31	27	0.999996	0.467214	FALSE	0.0144928	TRUE	NA	FALSE
fd88b313d64802415b090da922118a6f	d__Bacteria; p__Proteobacteria; c__Gammaproteobacteria	0	0	0	0	0	0	0	0	0	0	0	0	0	0	0	0	0	0	0	0	66	247	223	123	0.999774	0.332486	FALSE	0.00329381	TRUE	NA	FALSE
65d5bd5738c6aefd88d3bad79298433f	d__Bacteria; p__Proteobacteria; c__Gammaproteobacteria	6	0	124	34	58	0	0	0	0	0	0	0	0	0	0	0	0	0	0	0	0	0	0	0	0.999999	0.680486	FALSE	0.914361	FALSE	0.917435	FALSE
1d4e0c6a7a64a682d97918a6dfbd716e	d__Bacteria; p__Proteobacteria; c__Gammaproteobacteria	0	0	26	0	0	0	0	0	0	0	0	102	139	94	190	93	0	0	0	0	0	0	0	0	0.999969	0.54618	FALSE	0.970252	FALSE	0.866442	FALSE
194d8c1e9a96750144bcda0cb176a0b5	d__Bacteria; p__Proteobacteria; c__Gammaproteobacteria; o__Alteromonadales; f__Alteromonadaceae; g__Alteromonas	29	0	118	0	37	17	3	0	0	4	0	0	0	0	0	0	10	0	0	244	1250	294	350	255	0.731971	0.842148	FALSE	0.0550545	TRUE	0.197731	FALSE
07dc8cb9b8a83ac00234b6c6ce62d387	d__Bacteria; p__Proteobacteria; c__Gammaproteobacteria; o__Alteromonadales; f__Alteromonadaceae; g__Alteromonas	0	0	67	0	35	0	0	5	6	0	0	0	18	6	0	19	10	0	0	171	991	288	230	188	0.769084	0.735333	FALSE	0.091578	TRUE	0.293215	FALSE
5140965609e1f928e16e675edc225cd6	d__Bacteria; p__Proteobacteria; c__Gammaproteobacteria; o__Alteromonadales; f__Marinobacteraceae; g__Marinobacter	0	0	312	42	191	0	0	0	0	0	0	6	61	27	0	26	0	0	0	0	1077	1645	1055	873	0.999515	0.507701	FALSE	0.395118	FALSE	0.489229	FALSE
c008901c0799fde7ab45f4a8e299ef53	d__Bacteria; p__Proteobacteria; c__Gammaproteobacteria; o__Alteromonadales; f__Moritellaceae; g__Moritella	0	0	0	0	0	0	0	0	0	0	0	27	0	40	22	12	0	0	0	0	0	0	0	0	0.977206	0.712124	FALSE	0.914361	FALSE	0.930498	FALSE
5154106e906adc70376cd6dfdcc0d77e	d__Bacteria; p__Proteobacteria; c__Gammaproteobacteria; o__Alteromonadales; f__Moritellaceae; g__Moritella	0	0	0	0	0	0	0	0	0	0	0	0	26	64	52	0	0	0	0	0	0	0	0	0	0.979358	0.530445	FALSE	0.86166	FALSE	0.814914	FALSE
4e220a9380d25fbdb1b1681bd8e08e1d	d__Bacteria; p__Proteobacteria; c__Gammaproteobacteria; o__Alteromonadales; f__Pseudoalteromonadaceae; g__Pseudoalteromonas	270	47	551	59	384	0	0	7	63	0	32	1901	605	1015	643	360	0	1829	52	0	28	129	202	426	0.98914	0.963572	FALSE	0.629776	FALSE	0.909281	FALSE
d1332d83e65b5e5b140d0042d5e25452	d__Bacteria; p__Proteobacteria; c__Gammaproteobacteria; o__Arenicellales; f__Arenicellaceae; g__HTCC5015; s__uncultured_gamma	0	0	51	283	34	0	0	0	0	0	0	0	0	0	6	0	0	0	0	0	0	0	0	0	0.818737	0.525277	FALSE	0.914361	FALSE	0.83252	FALSE
177c4bb2437596cfe7a1f8af241ce1a4	d__Bacteria; p__Proteobacteria; c__Gammaproteobacteria; o__Arenicellales; f__Arenicellaceae; g__HTCC5015; s__uncultured_gamma	0	0	48	379	50	0	0	0	0	0	0	4	0	0	0	8	0	0	0	0	0	0	0	0	0.795932	0.505699	FALSE	0.948617	FALSE	0.832095	FALSE
a340509099fb4c72532dc05138a1136b	d__Bacteria; p__Proteobacteria; c__Gammaproteobacteria; o__Arenicellales; f__Arenicellaceae; g__uncultured; s__uncultured_sediment	0	0	69	1351	148	0	0	0	0	0	0	30	11	9	7	22	0	0	0	0	0	0	0	0	0.993003	0.498165	FALSE	0.991251	FALSE	0.842242	FALSE
c0222ee969243ea5dcab69377a5a9d5c	d__Bacteria; p__Proteobacteria; c__Gammaproteobacteria; o__Arenicellales; f__Arenicellaceae; g__uncultured; s__uncultured_sediment	0	0	72	1746	179	0	0	0	0	0	0	0	0	0	0	0	0	0	0	0	0	0	0	0	0.99417	0.520984	FALSE	0.86166	FALSE	0.808458	FALSE
674ad38bd2f2ed33c4daaf2453e3cc8f	d__Bacteria; p__Proteobacteria; c__Gammaproteobacteria; o__Burkholderiales; f__Burkholderiaceae; g__Cupriavidus	0	0	0	0	0	0	0	0	0	0	0	0	0	0	0	0	160	214	0	0	0	0	0	0	0.999867	0.245823	FALSE	0.0507246	TRUE	NA	FALSE
68ba209b6488b9a07f6201ac5a75cb28	d__Bacteria; p__Proteobacteria; c__Gammaproteobacteria; o__Burkholderiales; f__Burkholderiaceae; g__Ralstonia	0	0	0	0	0	0	0	0	0	0	3	0	0	0	0	0	500	256	0	0	0	0	0	0	0.998211	0.637094	FALSE	0.13834	FALSE	NA	FALSE
baa52cb80b600afc855d2b36a40a9666	d__Bacteria; p__Proteobacteria; c__Gammaproteobacteria; o__Burkholderiales; f__Burkholderiaceae; g__Ralstonia	0	0	0	0	0	0	0	0	0	0	0	0	0	0	0	0	144	883	0	0	0	0	0	0	0.971145	0.604634	FALSE	0.0507246	TRUE	NA	FALSE
bec1d060db585573af76734f04fee3af	d__Bacteria; p__Proteobacteria; c__Gammaproteobacteria; o__Burkholderiales; f__Comamonadaceae	0	0	0	0	0	0	0	0	0	0	0	0	0	0	0	0	3614	7327	250	962	0	0	0	0	0.999979	0.198401	FALSE	0.00329381	TRUE	NA	FALSE
cd32c289e790cb9f4019385edb1355e0	d__Bacteria; p__Proteobacteria; c__Gammaproteobacteria; o__Burkholderiales; f__Comamonadaceae	0	0	0	0	0	0	0	0	0	0	0	0	0	0	0	0	404	1399	76	0	0	0	0	0	0.999918	0.229629	FALSE	0.013834	TRUE	NA	FALSE
cf26743408d2ca3e65794694e1f27f4e	d__Bacteria; p__Proteobacteria; c__Gammaproteobacteria; o__Burkholderiales; f__Comamonadaceae	0	0	0	0	0	0	0	0	0	0	0	0	0	0	0	0	202	3149	35	0	0	0	0	0	0.999903	0.409283	FALSE	0.013834	TRUE	NA	FALSE
9e16393b77f4fd683377c96c8f37eb71	d__Bacteria; p__Proteobacteria; c__Gammaproteobacteria; o__Burkholderiales; f__Comamonadaceae	0	0	0	0	0	0	0	0	0	0	0	43	44	45	17	0	0	0	0	0	0	0	0	0	0.999999	0.696453	FALSE	0.914361	FALSE	0.924192	FALSE
4610c4f9b97b3d9e6c9e4bc580b4cfb4	d__Bacteria; p__Proteobacteria; c__Gammaproteobacteria; o__Burkholderiales; f__Methylophilaceae; g__Methylotenera; s__bacterium_WH2-1	0	0	54	12	33	0	0	0	0	0	0	0	0	14	0	14	0	0	0	7	769	1557	1156	970	0.890194	0.55044	FALSE	0.0906888	TRUE	0.183378	FALSE
bb6c429e7edf5f28d8a3a7d57134772f	d__Bacteria; p__Proteobacteria; c__Gammaproteobacteria; o__Burkholderiales; f__Methylophilaceae; g__OM43_clade; s__Methylophilales_bacterium	0	0	0	0	0	0	0	0	0	0	0	0	0	0	0	0	0	0	0	0	251	90	126	122	0.858449	0.6317	FALSE	0.00329381	TRUE	NA	FALSE
345269192902c387ef9cfb131378a738	d__Bacteria; p__Proteobacteria; c__Gammaproteobacteria; o__Burkholderiales; f__Neisseriaceae; g__Neisseria	0	0	0	0	0	0	0	3	0	0	0	0	0	0	0	0	2124	0	0	0	0	0	0	0	0.995378	0.528242	FALSE	0.333333	FALSE	NA	FALSE
297fdb8b0464b32a92076c393dfa95ed	d__Bacteria; p__Proteobacteria; c__Gammaproteobacteria; o__Burkholderiales; f__Nitrosomonadaceae; g__Nitrosomonas	0	0	91	247	134	0	0	0	0	0	0	7	0	0	0	0	0	0	0	0	0	0	0	0	0.983579	0.468504	FALSE	0.914361	FALSE	0.791538	FALSE
849b7d36581cd4a56212724f91c18e19	d__Bacteria; p__Proteobacteria; c__Gammaproteobacteria; o__Burkholderiales; f__Nitrosomonadaceae; g__Nitrosomonas	0	0	8	102	29	0	0	0	0	0	0	0	0	0	0	0	0	0	0	0	0	0	0	0	0.892965	0.524934	FALSE	0.86166	FALSE	0.811171	FALSE
8a036e413d85ba1eda83bedeb5a60304	d__Bacteria; p__Proteobacteria; c__Gammaproteobacteria; o__Burkholderiales; f__Nitrosomonadaceae; g__Nitrosomonas	0	0	88	318	204	0	0	0	0	0	0	0	5	0	0	0	0	0	0	0	0	0	0	0	0.983579	0.489699	FALSE	0.914361	FALSE	0.807535	FALSE
e3dd9dbd539d9f5e5dd1950365e185e9	d__Bacteria; p__Proteobacteria; c__Gammaproteobacteria; o__Cellvibrionales	0	0	232	38	83	0	0	0	0	0	0	4	0	0	0	0	0	0	0	0	0	0	0	57	0.719366	0.476121	FALSE	0.725955	FALSE	0.697643	FALSE
52ca1913c3785e08520a686a2332d771	d__Bacteria; p__Proteobacteria; c__Gammaproteobacteria; o__Cellvibrionales	0	0	297	26	98	0	0	0	0	0	0	0	0	0	0	3	0	0	0	0	0	0	0	71	0.751483	0.547449	FALSE	0.725955	FALSE	0.751008	FALSE
5f0fddb9c612af14bb38896b51183549	d__Bacteria; p__Proteobacteria; c__Gammaproteobacteria; o__Cellvibrionales; f__Cellvibrionaceae; g__Cellvibrionaceae; s__uncultured_bacterium	0	0	0	0	0	0	0	0	0	0	0	0	0	0	0	0	0	0	0	0	16	94	62	32	0.88255	0.33148	FALSE	0.00329381	TRUE	NA	FALSE
896d703f7e318dbc7a3f97f387440c51	d__Bacteria; p__Proteobacteria; c__Gammaproteobacteria; o__Cellvibrionales; f__Halieaceae	0	0	0	0	0	0	0	0	0	0	0	0	0	0	0	0	0	0	0	0	39	110	56	52	0.99991	0.14307	FALSE	0.00329381	TRUE	NA	FALSE
06ac83fe7ce27db709d76cb6b2403987	d__Bacteria; p__Proteobacteria; c__Gammaproteobacteria; o__Cellvibrionales; f__Halieaceae	0	0	0	0	0	0	0	0	0	4	0	0	0	0	0	0	0	0	0	0	28	79	44	57	0.999913	0.86523	FALSE	0.0144928	TRUE	NA	FALSE
1dac3ffc888f1a65207609c3086de90a	d__Bacteria; p__Proteobacteria; c__Gammaproteobacteria; o__Cellvibrionales; f__Halieaceae; g__Haliea	0	0	0	0	0	0	0	0	0	0	0	15	0	28	18	36	0	0	0	0	0	20	0	0	0.825131	0.413032	FALSE	0.725955	FALSE	0.671025	FALSE
4a186967daaa23f659fc7fdf11717241	d__Bacteria; p__Proteobacteria; c__Gammaproteobacteria; o__Cellvibrionales; f__Porticoccaceae; g__Porticoccus; s__Gammaproteobacteria_bacterium	0	0	0	0	0	0	0	0	0	0	0	8	0	30	0	16	0	0	0	0	281	448	327	379	0.744016	0.51322	FALSE	0.077364	TRUE	0.173323	FALSE
32ed1d6445ab8874c3936db4cac0303a	d__Bacteria; p__Proteobacteria; c__Gammaproteobacteria; o__Cellvibrionales; f__Porticoccaceae; g__Porticoccus; s__Gammaproteobacteria_bacterium	0	0	0	0	0	0	0	0	0	0	0	0	10	0	26	0	0	0	0	0	260	365	261	289	0.76049	0.519133	FALSE	0.0380695	TRUE	0.0873503	TRUE
87d4e15e933d41459a4f35016329191b	d__Bacteria; p__Proteobacteria; c__Gammaproteobacteria; o__Cellvibrionales; f__Spongiibacteraceae; g__BD1-7_clade; s__uncultured_gamma	0	0	0	0	0	0	0	0	0	0	0	0	0	0	0	0	0	0	0	0	7	73	71	38	0.984203	0.422933	FALSE	0.00329381	TRUE	NA	FALSE
7c4e3fbd671203079e5beb5e9494d743	d__Bacteria; p__Proteobacteria; c__Gammaproteobacteria; o__Cellvibrionales; f__Spongiibacteraceae; g__Spongiibacter	0	0	0	0	0	0	0	0	0	0	0	0	0	0	0	0	0	0	0	0	46	20	22	19	0.999874	0.638697	FALSE	0.00329381	TRUE	NA	FALSE
c447498c5f98d57765ec1835a137e92f	d__Bacteria; p__Proteobacteria; c__Gammaproteobacteria; o__Chromatiales; f__Sedimenticolaceae; g__Candidatus_Thiodiazotropha; s__Candidatus_Thiodiazotropha	0	0	26	0	24	0	0	0	0	0	0	0	5	0	0	0	0	0	0	0	166	340	228	179	0.873364	0.518518	FALSE	0.077364	TRUE	0.15463	FALSE
79aa9dc81059adde9a609292a5385a5f	d__Bacteria; p__Proteobacteria; c__Gammaproteobacteria; o__Chromatiales; f__Sedimenticolaceae; g__Candidatus_Thiodiazotropha; s__Candidatus_Thiodiazotropha	0	0	28	13	0	0	0	0	0	0	0	0	0	0	0	0	0	0	0	0	157	213	184	132	0.873584	0.526839	FALSE	0.0380695	TRUE	0.0808308	TRUE
0e1746969218a97770cab186f0c9e78f	d__Bacteria; p__Proteobacteria; c__Gammaproteobacteria; o__Coxiellales; f__Coxiellaceae; g__Coxiella	0	0	15	68	30	0	0	0	0	0	0	0	0	0	0	0	0	0	0	0	0	0	0	0	0.999995	0.539693	FALSE	0.86166	FALSE	0.821083	FALSE
276654454c61270d73b2ea47022ff925	d__Bacteria; p__Proteobacteria; c__Gammaproteobacteria; o__Enterobacterales; f__Enterobacteriaceae; g__Escherichia-Shigella	0	0	0	0	0	0	0	0	0	0	0	0	0	0	0	0	0	1648	80	0	0	0	0	0	0.95556	0.338489	FALSE	0.0507246	TRUE	NA	FALSE
f716f31320e80fcf13c1b097c1bcdc65	d__Bacteria; p__Proteobacteria; c__Gammaproteobacteria; o__Ga0077536; f__Ga0077536; g__Ga0077536; s__uncultured_gamma	0	0	8	0	0	0	0	0	0	0	0	0	0	0	0	0	0	0	0	0	33	36	19	21	0.99621	0.56125	FALSE	0.0144928	TRUE	NA	FALSE
75b7e82847dad232a871e311a5dadc21	d__Bacteria; p__Proteobacteria; c__Gammaproteobacteria; o__Gammaproteobacteria_Incertae_Sedis; f__Unknown_Family; g__Alkalimarinus; s__uncultured_bacterium	0	0	0	0	0	0	0	0	0	0	0	23	23	26	70	50	0	0	0	0	0	0	0	0	0.96878	0.331838	FALSE	0.948617	FALSE	0.678636	FALSE
681aedb708fa40dce025e70121a3b001	d__Bacteria; p__Proteobacteria; c__Gammaproteobacteria; o__Granulosicoccales; f__Granulosicoccaceae; g__Granulosicoccus	10	0	205	0	0	0	0	0	0	0	0	0	0	0	0	0	0	0	0	0	0	0	0	0	0.999997	0.58385	FALSE	0.782609	FALSE	0.814806	FALSE
1893eb8c1d8f80a05673aabb3537d636	d__Bacteria; p__Proteobacteria; c__Gammaproteobacteria; o__HOC36; f__HOC36; g__HOC36; s__uncultured_sediment	0	2	26	52	178	0	0	0	2	0	0	0	0	0	0	0	0	0	0	0	0	0	0	0	0.998997	0.76874	FALSE	0.948617	FALSE	0.959499	FALSE
ed3620aecb50f4a23e93bd1b1717d311	d__Bacteria; p__Proteobacteria; c__Gammaproteobacteria; o__JTB23; f__JTB23; g__JTB23; s__uncultured_gamma	0	0	75	35	62	0	0	0	0	0	0	0	0	0	0	0	0	0	0	0	0	0	0	0	0.751823	0.393591	FALSE	0.86166	FALSE	0.705868	FALSE
e9848c618eedc648eac6063220c071c1	d__Bacteria; p__Proteobacteria; c__Gammaproteobacteria; o__Legionellales; f__Legionellaceae; g__Legionella; s__Legionella_thermalis	0	0	156	47	146	0	0	0	0	0	0	0	0	3	0	0	0	0	0	0	0	0	0	0	0.76755	0.446925	FALSE	0.914361	FALSE	0.77435	FALSE
1bf957460784cf05ace3e674cf6d2a5f	d__Bacteria; p__Proteobacteria; c__Gammaproteobacteria; o__Legionellales; f__Legionellaceae; g__Legionella; s__Legionella_thermalis	0	0	87	0	73	0	0	0	0	0	0	0	0	0	0	0	0	0	0	0	0	0	0	0	0.890068	0.637204	FALSE	0.782609	FALSE	0.845658	FALSE
2c12ba0e0d72834862d5500a7f238177	d__Bacteria; p__Proteobacteria; c__Gammaproteobacteria; o__Legionellales; f__Legionellaceae; g__uncultured; s__uncultured_bacterium	0	0	9	12	3	0	0	0	0	0	0	0	0	0	0	0	0	0	132	0	348	1309	512	443	0.931586	0.518986	FALSE	0.0260636	TRUE	0.0732272	TRUE
023778f88301248cd7e02790393bc180	d__Bacteria; p__Proteobacteria; c__Gammaproteobacteria; o__MBAE14; f__MBAE14; g__MBAE14	0	0	198	423	45	0	0	0	0	0	0	0	0	0	4	6	0	0	0	0	0	0	0	0	0.999975	0.533944	FALSE	0.948617	FALSE	0.851043	FALSE
717a3bb9cb61085945c4fa9421040a0d	d__Bacteria; p__Proteobacteria; c__Gammaproteobacteria; o__MBAE14; f__MBAE14; g__MBAE14	0	0	30	0	16	0	0	0	0	0	0	0	0	0	0	0	0	0	0	0	106	0	0	0	0.999996	0.549777	FALSE	0.486166	FALSE	0.562715	FALSE
e69cdd700846e2e07cb64b471b23121f	d__Bacteria; p__Proteobacteria; c__Gammaproteobacteria; o__Milano-WF1B-44; f__Milano-WF1B-44; g__Milano-WF1B-44; s__uncultured_bacterium	0	0	65	0	0	0	0	0	0	0	0	0	0	0	0	0	0	0	0	0	134	1221	650	710	0.837297	0.518179	FALSE	0.0144928	TRUE	NA	FALSE
264fe8789665469600ce39ec3f879176	d__Bacteria; p__Proteobacteria; c__Gammaproteobacteria; o__Milano-WF1B-44; f__Milano-WF1B-44; g__Milano-WF1B-44; s__uncultured_bacterium	0	0	65	6	3	0	0	0	0	0	0	0	0	0	0	0	0	0	0	0	107	992	522	558	0.79932	0.513276	FALSE	0.077364	TRUE	0.161132	FALSE
4330df5ace273a85bebd0c241634591d	d__Bacteria; p__Proteobacteria; c__Gammaproteobacteria; o__Nitrosococcales; f__Methylophagaceae; g__Methylophaga; s__uncultured_bacterium	0	0	6	0	0	0	0	0	0	0	0	41	90	67	54	61	0	0	0	0	0	8	0	0	0.794902	0.553051	FALSE	0.874396	FALSE	0.828549	FALSE
ec4f2369ba3eccaf38f28f6db483f5b0	d__Bacteria; p__Proteobacteria; c__Gammaproteobacteria; o__Oceanospirillales; f__Alcanivoracaceae1; g__Alcanivorax	0	0	0	0	12	0	0	0	0	0	0	0	0	0	0	0	0	0	0	0	124	61	37	39	0.999966	0.554716	FALSE	0.0144928	TRUE	NA	FALSE
b3d1c330566d10fc49dd972cccdb25d2	d__Bacteria; p__Proteobacteria; c__Gammaproteobacteria; o__Oceanospirillales; f__Alcanivoracaceae1; g__Alcanivorax	0	0	34	0	32	0	0	0	0	0	0	0	0	11	0	0	0	0	0	28	387	17	9	0	1	0.48172	FALSE	0.077364	TRUE	0.122451	FALSE
418f62193dcbda810d9aac4bcd142d6f	d__Bacteria; p__Proteobacteria; c__Gammaproteobacteria; o__Oceanospirillales; f__Alcanivoracaceae1; g__Alcanivorax; s__Alcanivorax_borkumensis	0	0	20	0	15	0	0	0	0	3	0	0	0	0	0	0	0	0	0	0	312	0	0	10	0.7007	0.755607	FALSE	0.370224	FALSE	0.700913	FALSE
8241c688c6fb6dc1190ec5a85b174d7b	d__Bacteria; p__Proteobacteria; c__Gammaproteobacteria; o__Oceanospirillales; f__Halomonadaceae; g__Halomonas	0	0	0	0	0	0	0	0	0	0	0	0	0	6	0	0	0	0	2844	0	0	0	0	0	0.993585	0.488939	FALSE	0.333333	FALSE	NA	FALSE
6dc71a611834e1fe51d8027170df656d	d__Bacteria; p__Proteobacteria; c__Gammaproteobacteria; o__Oceanospirillales; f__Halomonadaceae; g__Halomonas	0	0	0	0	0	0	0	0	0	0	0	0	0	0	3	0	0	0	665	0	0	0	0	5	0.864852	0.502029	FALSE	0.13834	FALSE	NA	FALSE
de2933972a9ccb3db049ced68275849a	d__Bacteria; p__Proteobacteria; c__Gammaproteobacteria; o__Oceanospirillales; f__Kangiellaceae; g__Pleionea	0	0	4	0	0	0	0	0	0	0	0	0	0	0	0	0	0	0	0	0	31	55	46	42	1	0.53656	FALSE	0.0144928	TRUE	NA	FALSE
cda907f959d56c580b203d2406a987c0	d__Bacteria; p__Proteobacteria; c__Gammaproteobacteria; o__Oceanospirillales; f__Kangiellaceae; g__Pleionea	0	0	0	3	4	0	0	0	0	0	0	0	0	0	0	0	0	0	0	0	0	76	53	43	1	0.50647	FALSE	0.106719	FALSE	0.174053	FALSE
dc9f9bd55f8089e16bdfdfb39afe0591	d__Bacteria; p__Proteobacteria; c__Gammaproteobacteria; o__Oceanospirillales; f__Kangiellaceae; g__uncultured	0	0	765	121	88	0	0	0	0	0	0	8	0	8	0	10	0	0	0	0	0	0	0	0	0.993044	0.477766	FALSE	0.970252	FALSE	0.819949	FALSE
51151f8c459ee97c6191a436f8ef5832	d__Bacteria; p__Proteobacteria; c__Gammaproteobacteria; o__Oceanospirillales; f__Kangiellaceae; g__uncultured	0	0	106	87	0	0	0	0	0	0	0	0	0	0	0	0	0	0	0	0	0	0	0	0	0.985365	0.934193	FALSE	0.782609	FALSE	0.960087	FALSE
1ee9617d2acf72737623c129b341f5c9	d__Bacteria; p__Proteobacteria; c__Gammaproteobacteria; o__Oceanospirillales; f__Marinomonadaceae; g__Marinomonas; s__uncultured_marine	0	0	22	0	0	0	0	0	0	0	0	31	160	140	44	18	0	0	0	0	0	0	0	0	0.768644	0.616533	FALSE	0.970252	FALSE	0.905569	FALSE
00fea10a06752529438e61978d2bc07d	d__Bacteria; p__Proteobacteria; c__Gammaproteobacteria; o__Oceanospirillales; f__Nitrincolaceae; g__Neptunomonas	42	30	746	0	51	0	0	0	19	0	0	220	29	95	115	28	0	1025	0	318	32	820	712	483	0.997822	0.727317	FALSE	0.294372	FALSE	0.617343	FALSE
5fbdaa03555bd5243e98926e02b4c2c8	d__Bacteria; p__Proteobacteria; c__Gammaproteobacteria; o__Oceanospirillales; f__Nitrincolaceae; g__Profundimonas	0	0	0	0	0	0	0	0	0	0	0	0	367	0	69	8	0	0	0	0	0	0	0	0	0.998119	0.547422	FALSE	0.86166	FALSE	0.826135	FALSE
c14c32b6e55160fb384327c0e04c5862	d__Bacteria; p__Proteobacteria; c__Gammaproteobacteria; o__Oceanospirillales; f__Oleiphilaceae; g__Oleiphilus	8	0	2420	291	1066	0	0	0	0	0	0	0	14	0	13	14	0	0	0	0	0	0	0	0	0.971808	0.569313	FALSE	0.983473	FALSE	0.884643	FALSE
9c65df5337ff53466513de34f40a4547	d__Bacteria; p__Proteobacteria; c__Gammaproteobacteria; o__Oceanospirillales; f__Oleiphilaceae; g__Oleiphilus	0	0	154	18	65	0	0	0	0	0	0	18	58	38	0	28	0	0	0	0	484	876	543	429	0.999827	0.516878	FALSE	0.395118	FALSE	0.49042	FALSE
b8e51cb2e16bbfab85141b295529f025	d__Bacteria; p__Proteobacteria; c__Gammaproteobacteria; o__Oceanospirillales; f__Oleiphilaceae; g__Oleiphilus	0	0	33	0	39	0	0	0	0	0	0	0	0	0	0	0	0	0	0	0	735	532	452	361	0.999865	0.539699	FALSE	0.0380695	TRUE	0.098764	TRUE
f702d525619bd3a7da19482b70baf1c4	d__Bacteria; p__Proteobacteria; c__Gammaproteobacteria; o__Oceanospirillales; f__Oleiphilaceae; g__Oleiphilus	0	0	1840	252	748	0	0	0	9	0	0	13	0	0	0	13	0	0	0	0	0	0	0	0	0.972401	0.700579	FALSE	0.970252	FALSE	0.942149	FALSE
21910274c1bb7850e9b55f3e348a14fd	d__Bacteria; p__Proteobacteria; c__Gammaproteobacteria; o__Oceanospirillales; f__Oleiphilaceae; g__Oleiphilus	0	0	0	0	0	0	0	0	0	0	0	0	0	0	0	0	0	0	0	0	32	170	100	85	0.996591	0.347703	FALSE	0.00329381	TRUE	NA	FALSE
d89b0d64044efcc44df20514004c9f13	d__Bacteria; p__Proteobacteria; c__Gammaproteobacteria; o__Oceanospirillales; f__Pseudohongiellaceae; g__Pseudohongiella	0	0	0	0	30	0	0	0	0	0	0	0	0	0	0	0	0	0	0	0	103	294	192	168	0.99999	0.529103	FALSE	0.0144928	TRUE	NA	FALSE
774e63c2e09d3f20e69bfd9f0d52e047	d__Bacteria; p__Proteobacteria; c__Gammaproteobacteria; o__Oceanospirillales; f__Pseudohongiellaceae; g__Pseudohongiella; s__uncultured_organism	0	0	0	0	0	0	0	0	0	0	0	0	0	0	0	0	0	0	0	0	49	78	66	37	0.998496	0.551876	FALSE	0.00329381	TRUE	NA	FALSE
a7198bf1f774cceb78352a039bc9ddd7	d__Bacteria; p__Proteobacteria; c__Gammaproteobacteria; o__Oceanospirillales; f__Pseudohongiellaceae; g__Pseudohongiella; s__Uncultured_Pseudospirillum	0	0	0	0	0	3	0	0	0	0	0	9	0	0	0	0	0	0	0	0	117	189	129	127	0.795506	0.697696	FALSE	0.0380695	TRUE	0.106636	FALSE
7091ad046bf5c9cc32dfe212f0acbab2	d__Bacteria; p__Proteobacteria; c__Gammaproteobacteria; o__Oceanospirillales; f__Pseudohongiellaceae; g__Pseudohongiella; s__Uncultured_Pseudospirillum	0	0	0	0	0	0	0	0	0	0	0	0	30	16	21	11	0	0	0	0	176	266	153	137	0.769669	0.538284	FALSE	0.133994	FALSE	0.320689	FALSE
26ac8b7cb93e25a61121389d15592f2b	d__Bacteria; p__Proteobacteria; c__Gammaproteobacteria; o__Oceanospirillales; f__Saccharospirillaceae; g__Oceanobacter	0	0	0	0	0	0	0	0	0	0	0	0	0	0	0	0	0	0	0	110	0	12	0	0	0.713391	0.405851	FALSE	0.0507246	TRUE	NA	FALSE
9c3ddf5cdc0a2ea8115d4619729d949f	d__Bacteria; p__Proteobacteria; c__Gammaproteobacteria; o__Pseudomonadales; f__Pseudomonadaceae; g__Pseudomonas	0	0	100	91	118	0	0	0	0	0	0	109	124	105	77	89	0	0	0	0	0	0	0	0	0.996448	0.882266	FALSE	0.991251	FALSE	0.991779	FALSE
4c40205517345f356281ddcfe23c20e5	d__Bacteria; p__Proteobacteria; c__Gammaproteobacteria; o__Pseudomonadales; f__Pseudomonadaceae; g__Pseudomonas	0	0	114	88	134	0	0	0	0	0	0	115	168	98	99	101	0	0	0	0	0	0	0	0	0.996746	0.747771	FALSE	0.991251	FALSE	0.963187	FALSE
ea9804dbb0ad347a84dab7bd73adc206	d__Bacteria; p__Proteobacteria; c__Gammaproteobacteria; o__Salinisphaerales; f__Salinisphaeraceae; g__Salinisphaera	0	0	0	0	2	0	0	0	0	0	0	0	0	19	0	0	0	0	2372	0	0	0	0	0	1	0.497414	FALSE	0.486166	FALSE	0.614347	FALSE
e2396f5c3647e6423b46a3a75c7c8bd9	d__Bacteria; p__Proteobacteria; c__Gammaproteobacteria; o__Salinisphaerales; f__Salinisphaeraceae; g__Salinisphaera; s__Salinisphaera_halophila	0	0	0	0	0	0	0	0	0	0	0	0	0	0	0	0	312	0	72	0	0	0	0	0	0.704763	0.0393787	TRUE	0.0507246	TRUE	NA	FALSE
06b92dc8c1436384f6d23ac8e6761491	d__Bacteria; p__Proteobacteria; c__Gammaproteobacteria; o__Steroidobacterales; f__Woeseiaceae; g__Woeseia	0	0	210	447	179	0	0	0	0	0	0	0	0	0	0	0	0	0	0	0	0	0	0	0	0.792198	0.565013	FALSE	0.86166	FALSE	0.837284	FALSE
fd21a65cd4161dc4e8a1c502bd210dce	d__Bacteria; p__Proteobacteria; c__Gammaproteobacteria; o__Steroidobacterales; f__Woeseiaceae; g__Woeseia	0	0	72	93	90	0	0	0	0	0	0	0	0	0	0	0	0	0	0	0	0	0	0	0	0.888289	0.592918	FALSE	0.86166	FALSE	0.854007	FALSE
f942f11832bd51b1c94ee3b92a8b849d	d__Bacteria; p__Proteobacteria; c__Gammaproteobacteria; o__Steroidobacterales; f__Woeseiaceae; g__Woeseia	0	0	41	98	66	0	0	0	0	0	0	0	0	0	0	0	0	0	0	0	0	0	0	0	0.906425	0.558128	FALSE	0.86166	FALSE	0.832977	FALSE
977fd1e297eecb400388454a5351363a	d__Bacteria; p__Proteobacteria; c__Gammaproteobacteria; o__Thiotrichales; f__Thiotrichaceae; g__Leucothrix; s__Leucothrix_mucor	0	0	139	6	84	8	0	0	0	0	0	0	0	0	0	0	289	598	36	151	25	194	66	100	0.999994	0.533098	FALSE	0.000336519	TRUE	0.00194413	TRUE
080fc923326675b883b241775f044dd8	d__Bacteria; p__Proteobacteria; c__Gammaproteobacteria; o__uncultured; f__uncultured; g__uncultured	0	0	51	21	39	0	0	0	0	0	0	0	0	0	0	0	0	0	0	0	0	0	0	0	0.781834	0.403255	FALSE	0.86166	FALSE	0.714771	FALSE
55f838d2022acfb94d29ae68f53d3564	d__Bacteria; p__Proteobacteria; c__Gammaproteobacteria; o__Vibrionales; f__Vibrionaceae; g__Photobacterium	0	0	26	13	0	0	0	0	0	0	0	55	32	47	32	25	0	0	0	0	0	0	0	0	0.999793	0.698014	FALSE	0.983473	FALSE	0.944718	FALSE
551aa9c2b9c531fdc724e22a9f1eb6c7	d__Bacteria; p__Proteobacteria; c__Gammaproteobacteria; o__Vibrionales; f__Vibrionaceae; g__Photobacterium	0	0	0	0	6	0	0	0	0	0	0	77	33	42	51	29	0	0	0	0	0	0	0	0	0.999767	0.579425	FALSE	0.970252	FALSE	0.885963	FALSE
4a9825bd1359fb68a353b06c71b9b04f	d__Bacteria; p__Proteobacteria; c__Gammaproteobacteria; o__Vibrionales; f__Vibrionaceae; g__Vibrio	0	0	1503	37	529	0	0	0	0	0	0	2428	1377	4185	2942	2452	0	0	98	0	10	0	0	0	0.961207	0.469311	FALSE	0.857383	FALSE	0.793751	FALSE
73c98c3ced4bbb1f4d3d0ae0d1d03f53	d__Bacteria; p__Proteobacteria; c__Gammaproteobacteria; o__Vibrionales; f__Vibrionaceae; g__Vibrio	0	0	794	30	327	0	0	0	0	0	13	1192	720	2198	1459	1163	0	0	0	0	0	0	0	0	0.931754	0.838127	FALSE	0.995625	FALSE	0.985473	FALSE
ac0efc8a80a03eefcba73fe918274a10	d__Bacteria; p__Proteobacteria; c__Gammaproteobacteria; o__Vibrionales; f__Vibrionaceae; g__Vibrio	0	0	51	0	0	29	6	4	0	33	24	43	25	48	66	65	0	1046	163	63	0	241	250	513	0.856073	0.885207	FALSE	0.394841	FALSE	0.757157	FALSE
aff72f4fc5618ab611a536bb9fca46b4	d__Bacteria; p__Proteobacteria; c__Gammaproteobacteria; o__Vibrionales; f__Vibrionaceae; g__Vibrio	0	0	69	0	0	0	0	0	0	0	0	119	27	105	206	90	0	0	0	0	0	0	0	0	0.981773	0.497731	FALSE	0.970252	FALSE	0.834443	FALSE
294321e2fb79554ccbf9370c6e32be04	d__Bacteria; p__SAR324_clade(Marine_group_B); c__SAR324_clade(Marine_group_B); o__SAR324_clade(Marine_group_B); f__SAR324_clade(Marine_group_B); g__SAR324_clade(Marine_group_B); s__uncultured_bacterium	0	0	0	0	0	0	0	0	0	0	0	0	0	0	0	0	0	0	0	0	0	66	39	33	0.85388	0.241196	FALSE	0.013834	TRUE	NA	FALSE
b6bb165b49045de76bc94f1852fa6b61	d__Bacteria; p__Spirochaetota; c__Leptospirae; o__Leptospirales; f__Leptospiraceae; g__Leptospira	0	3	30	19	51	0	0	0	0	0	0	0	0	0	0	0	0	0	0	0	0	0	0	0	0.757039	0.658108	FALSE	0.914361	FALSE	0.907386	FALSE
e7c6630faf2d37cb6efbd924692ca4b5	d__Bacteria; p__Verrucomicrobiota; c__Kiritimatiellae; o__WCHB1-41; f__WCHB1-41; g__WCHB1-41; s__uncultured_organism	0	0	40	79	77	0	0	0	0	0	0	0	0	0	0	0	0	0	0	0	0	0	0	0	0.764417	0.549476	FALSE	0.86166	FALSE	0.827462	FALSE
f6e0108b91567dbe62960caa01733a3a	d__Bacteria; p__Verrucomicrobiota; c__Verrucomicrobiae; o__Pedosphaerales; f__Pedosphaeraceae; g__SCGC_AAA164-E04; s__uncultured_Verrucomicrobia	0	0	0	0	0	0	0	0	0	0	0	0	0	0	0	0	0	0	0	0	0	65	56	55	0.998658	0.754086	FALSE	0.013834	TRUE	NA	FALSE
67f7db32d157ef6816135818edab5049	d__Bacteria; p__Verrucomicrobiota; c__Verrucomicrobiae; o__Verrucomicrobiales; f__Rubritaleaceae; g__Persicirhabdus; s__uncultured_bacterium	0	0	0	295	0	0	0	0	0	0	0	0	0	0	0	0	0	0	0	0	0	0	0	11	0.948935	0.477775	FALSE	0.333333	FALSE	NA	FALSE
68bb3196446383cf717c711c099f9532	d__Bacteria; p__Verrucomicrobiota; c__Verrucomicrobiae; o__Verrucomicrobiales; f__Rubritaleaceae; g__Persicirhabdus; s__uncultured_bacterium	0	0	622	1163	338	0	0	0	0	0	0	12	9	7	3	0	0	0	0	0	0	0	0	0	0.702532	0.48214	FALSE	0.983473	FALSE	0.827992	FALSE
110d016bf58f65c9cf8d57b2bc409db8	d__Bacteria; p__Verrucomicrobiota; c__Verrucomicrobiae; o__Verrucomicrobiales; f__Rubritaleaceae; g__Rubritalea; s__uncultured_bacterium	0	0	400	60	104	0	0	0	0	0	0	3699	6843	4092	3086	3132	0	0	0	0	0	0	0	0	0.98291	0.517804	FALSE	0.991251	FALSE	0.855599	FALSE
83799e6b5d7751c5958ec786a7697b53	d__Bacteria; p__Verrucomicrobiota; c__Verrucomicrobiae; o__Verrucomicrobiales; f__Rubritaleaceae; g__Rubritalea; s__uncultured_bacterium	0	3	52	57	56	0	0	0	0	0	0	0	0	0	0	0	0	0	0	0	0	0	0	0	0.946314	0.647155	FALSE	0.914361	FALSE	0.902215	FALSE
2170365c204c6259846074489ef54df9	d__Bacteria; p__WPS-2; c__WPS-2; o__WPS-2; f__WPS-2; g__WPS-2; s__hydrothermal_vent	0	0	0	24	0	0	0	0	0	0	0	0	0	0	0	0	0	0	0	0	21	55	27	42	0.999979	0.51739	FALSE	0.0144928	TRUE	NA	FALSE

## Sheet: Sup 4 Table
S4 Table. Survey of studies characterizing bacteria associated with moon jellyfish in the genus of Aurelia. Top Taxa: are defined as taxa that constitute at least 5% of the bacterial sequences found. Abundance: if there are multiple sequencing replicates, the average abundance is shown here.
	Geographic location	Reference	Species	Origin	Stage	Tissue	Top taxa	Abundance	Rickettsiales	Mollicutes	Similarity to Aurelia AcGM Mollicutes (% similarity; accession)	Analysis Method	DOI
1	West Atlantic Ocean	Daley et al. 2016	Aurelia aurita	Wild	Medusa	Bell, cilia, tentacles (pooled for sequencing)	Cyanobacteria; Synechococcus	0.35	0.04	0.2	97%; KP198501.1	Amplify the V1-V4 region of the 16S rRNA gene. Amplicons were cloned into plasmid libraries and then Sanger sequenced	doi.org/10.1080/17451000.2016.1228974
							Mollicutes; Mycoplasma	0.2
							Moraxellaceae; Psychrobacter	0.06
2	East Pacific Ocean	This study	Aurelia coerulea	Lab culture, AcGM strain	Polyp	Whole animal	Mollicutes; Mycoplasma	0.452	0.33	0.45		The V4 region of the 16S rRNA gene was shotgun sequenced on the Illumina Miseq sequencer	This study
							Proteobacteria; Rickettsiales	0.331
					Ephyra	Whole animal	Mollicutes; Mycoplasma	0.511	0.49	0.51
							Proteobacteria; Rickettsiales	0.49
					Medusa	Whole animal	Mollicutes; Mycoplasma	0.82	0.05	0.82
							Proteobacteria; Rickettsiales	0.054
3	East Pacific Ocean	This study; Mining genome sequencing data from Gold et al., 2018	Aurelia coerulea	Lab culture, "San Diego" strain	Ephyra	Whole animal	Mollicutes; Mycoplasma	NA	Present in host genome sequence data	Present in host genome sequence data	100%; SAMN37317477	Short read (lllumina) and long read (Pacbio) sequencing was performed for DNA extracted from multiple ephyrae. Two more potential taxa were recovered, only one was identifiable as bacterial in origin (Gammaproteobacteria). We list here the two taxa with complete or near complete genome assemblyies can be recoevred.	doi.org/10.1038/s41559-018-0719-8
							Proteobacteria; Rickettsiales	NA
							Gammaproteobacteria	NA
4	Roscoff, France	Weiland-Brauer et al. 2015	Aurelia aurita	Lab culture	Polyp	Whole animal	Flavobacteriaceae; Lacinutrix	0.207	0 %	0 %		The V1-V2 region of the 16S rRNA gene was shotgun sequenced on the 454 GS-FLX Titanium sequencer	doi:10.1128/AEM.01601-15
							Sphingomonadaceae	0.163
							Rhodobacteraceae; Phaeobacter	0.115
							Crenotrichaceae; Crenothrix	0.12
					Strobila	Whole animal	Vibrionaceae; Vibrio	0.329	0 %	0 %			doi:10.1128/AEM.01601-15
							Crenotrichaceae; Crenothrix	0.261
							Nocardiaceae; Rhodococcus	0.0958
							Uncultured Saprospiraceae	0.056
					Ephyra	Whole animal	Crenotrichaceae; Crenothrix	0.305	0 %	0 %			doi:10.1128/AEM.01601-15
							Flavobacteriaceae; Lacinutrix	0.19
							Uncultured Oceanospirillaceae	0.0958
							Coxiallaceae	0.052
					Medusa	Whole animal	Vibrionaceae; Vibrio	0.182	0 %	0 %			doi:10.1128/AEM.01601-15
							Flavobacteriaceae; Lacinutrix	0.0976
							Rhodobacteraceae; Loktanella	0.074
5	Baltic Sea	Weiland-Brauer et al. 2015	Aurelia aurita	Lab culture	Polyp	Whole animal	Uncultured bacterium	0.77	0 %	0 %		The V1-V2 region of the 16S rRNA gene was shotgun sequenced on the 454 GS-FLX Titanium sequencer	doi:10.1128/AEM.01601-15
							Coxiallaceae	0.11
6	Baltic Sea	Weiland-Brauer et al. 2015	Aurelia aurita	Wild	Medusa	Exumbrellar mucus	Mollicutes; Mycoplasma	0.415	0 %	0.42		The V1-V2 region of the 16S rRNA gene was shotgun sequenced on the 454 GS-FLX Titanium sequencer	doi:10.1128/AEM.01601-15
							Uncultured Pelagibacteriaceae	0.072
		Weiland-Brauer et al. 2015	Aurelia aurita	Wild	Medusa	Gastric cavity fluid	Mollicutes; Mycoplasma	0.895	0 %	0.9	75%, SRR1654837		doi:10.1128/AEM.01601-15
7	Baltic Sea	Jaspers et al. 2020	Aurelia aurita	Wild	Medusa	Whole animal	Vibrionaceae; Vibrio	0.343	0 %	0.09	98%, ERR3610135	The V1-V2 region of the 16S rRNA gene was shotgun sequenced on the Illumina Miseq sequencer	doi.org/10.1016/j.scitotenv.2020.139471
							Enterobacteracieae	0.243
							Mollicutes; Mycoplasma	0.087
							Rhodobacteraceae	0.0836
8	North Sea	Weiland-Brauer et al. 2015	Aurelia aurita	Lab culture	Polyp	Whole animal	Sphingomonadaceae	0.17	0 %	0 %		The V1-V2 region of the 16S rRNA gene was shotgun sequenced on the 454 GS-FLX Titanium sequencer	doi:10.1128/AEM.01601-15
							Crenotrichaceae; Crenothrix	0.146
							Flavobacteriaceae; Lacinutrix	0.154
							Coxiallaceae	0.15
							Pseudoalteromonadacae; Pseuodalteromonas	0.073
9	Adriatic Sea	Kramar et al. 2019	Aurelia solida	Wild	Medusa	Oral arms	Rhodobacteraceae	0.38	0 %	0 %		Amplify the full 16S rRNA gene. Amplicons were cloned into plasmids and then Sanger sequenced	doi.org/10.1371/journal. pone.0198056
							Vibrionaceae; Vibrio	0.1775
							Burkholderiaceae	0.115
							Brucellaceae	0.0825
							Pseudoalteromonadacae; Pseuodalteromonas	0.0825
		Kramar et al. 2019	Aurelia solida	Wild	Medusa	Gastric cavity mucus	Burkholdariaceae	0.385	0 %	0 %		Amplify the full 16S rRNA gene. Amplicons were cloned into plasmids and then Sanger sequenced	doi.org/10.1371/journal. pone.0198056
							Pseudomonadaceae	0.233
							Alcaligenaceae	0.139
							Micrococcaceae	0.116
							Synechococcaceae	0.046
		Kramar et al. 2019	Aurelia solida	Wild	Medusa	Exumbrella	Rhodobacteraceae	0.5875
							Alteromonadaceae	0.126
							Vibrionaceae; Vibrio	0.11
10	Shanghai, China	Liu et al. 2019	Aurelia coerulea	Aquafarm	Medusa	Not specified	Moraxellaceae	0.24	0 %	0 %		The V3-V4 region of the 16S rRNA gene was shotgun sequenced on the Illumina Miseq	doi.org/10.1016/j.envres.2020.109843
							Pseudomonadaceae; Pseudomonas	0.175
							Brucellaceae; Ochrobactrum	0.16
							Vibrionaceae; Vibrio	0.087
11	Shanghai, China	Chen et al. 2020	Aurelia coerulea	Aquafarm	Medusa	Gastric cavity fluid	Moraxellaceae	0.415	0 %	0.12	97%; SRX7841541	The V3-V4 region of the 16S rRNA gene was shotgun sequenced on the Illumina Miseq	doi.org/10.1016/j.envres.2020.109843
							Pseudomonadaceae; Pseudomonas	0.29
							Mollicutes; Mycoplasmataceae	0.12
			Aurelia coerulea	Aquafarm	Medusa	Oral arm	Moraxellaceae	0.39	0 %	0.17			doi.org/10.1016/j.envres.2020.109843
							Pseudomonadaceae; Pseudomonas	0.27
							Mollicutes; Mycoplasmataceae	0.17
							Staphylococcaceae; Staphylococcus	0.06
			Aurelia coerulea	Aquafarm	Medusa	Exumbrella	Moraxellaceae	0.434	0 %	0.09			doi.org/10.1016/j.envres.2020.109843
							Pseudomonadaceae; Pseudomonas	0.31
							Mollicutes; Mycoplasmataceae	0.09
			Aurelia coerulea	Aquafarm	Polyp	Whole animal	Staphylococcaceae; Staphylococcus	0.4621	0 %	0 %			doi.org/10.1016/j.envres.2020.109843
							Rhodobacteraceae	0.199
							Flavobacteracieae; Flavobacteria	0.1982
12	Northern Yellow Sea	Peng et al. 2021	Aurelia coerulea	Wild	Medusa	Exumbrella, oral arms, stomach	Vibrionales; Vibrio	73.9	0 %	0.01	97%; SRX10494686	The V4-V5 region of the 16S rRNA gene was shotgun sequenced on the Ion S5 XL Platform	doi: 10.3389/fmicb.2021.647089
							Bacillales; Bacillus	0.055
							Alteromonadaceae	0.0531

## Sheet: Sup 5 Table
S5 Table: Statistics for metagenome assemblies generated from the publicly Aurelia coerulea genome data (PRJNA490213). Metagenomic assembly was performed with Megahit. Consensus bins were generated with DAS Tool by merging the binning results of MetaBat2, Concoct, Rosella, and Vamb. Scaffolding and polishing was performed with SSPACE and Pilon (See Materials and Methods for details).
			consensus bin 3.1	consensus bin vae_3	consensus bin 3.5
		Proposed name	Candidatus Marinirickettsia aguamalans	unclassfied Gammaproteobacteria	Candidatus Mariplasma lunae
Pre-Scaffolding		NCBI Accession	SAMN37317478	-	SAMN37317477
		Size (bp)	1067694	4371863	456327
		Contigs	30	158	38
		Contigs N50	108780	52685	94002
Post-Scaffolding		Size (bp)	1049678	4371863	414516
		Contigs	3	158	1
		Contigs N50	993020	52685	414516
		Scaffold	1	158	1
		GC Content (%)	33.4	49	26.5
		Coding Sequences (CDS)	926	4092	391
		tRNA	40	46	32
		rRNA	2	1	2
		% Completeness (CheckM)	95.5	NA	79.5
		% Contamination (CheckM)	0.16	NA	2.6
		% Completeness (MiGA)	91.5	100	71.7
		% Contamination (MiGA)	1.9	0.9	0.9
	MIGA Online	Average Nucletotide Identity (ANI)	<80%	<80%	<80%
	GTDB-Tk	Average Nucletotide Identity (ANI)	<80%	<80%	<80%
	TYGS	digital DNA DNA Hybridization (dDDH)	<70%	<70%	<70%

## Sheet: Sup 6 Table
S6 Table. Survey of glycolysis/gluconeogenesis genes in representative Rickettsiales genomes. The lack of glycolysis appears to be prevalent in Rickettsiales, as analysis of Rickettsiales genomes from the NCBI database confirms widespread loss of glycolytic enzymes. Presence absence was determine using Orthofinder (Emms et al. 2015). Presence of the gene is denoted by the NCBI protein accession.
		Glycolysis
Organism name	Refseq Accession	hexokinase (EC 2.7.1.1)	glucose-6-phosphate Isomerase (EC 5.3.1.9)	6-phosphofructokinase-1 (2.7.1.11)	fructose-bisphosphate aldolase (EC 4.1.2.13)	triosephosphate isomerase (EC 5.3.1.1)	glyceraldehyde-3-phosphate dehydrogenase (EC 1.2.1.59)	phosphoglycerate kinase (EC 2.7.2.3)	phosphoglycerate mutase (EC 5.4.2.12)	enolase (EC 4.2.1.11)	pyruvate kinase (EC 2.7.1.40)
Ca. Marinirickettsia aguamalans		Absent		Absent	fig|766.95.peg.461	fig|766.95.peg.570	fig|766.95.peg.38	fig|766.95.peg.39	fig|766.95.peg.254	Absent	Absent
Anaplasma marginale str. Florida	GCF_000020305.1_ASM2030v1				WP_010268772.1	WP_010267526.1	WP_010268966.1	WP_044051821.1	WP_010267876.1
Wolbachia endosymbiont strain TRS of Brugia malayi	GCF_000008385.1_ASM838v1
Ehrlichia ruminantium	GCF_013460375.1_ASM1346037v1				WP_011154749.1	WP_062850460.1	WP_180810844.1	WP_244949007.1	WP_180810741.1
Ehrlichia chaffeensis str. West Paces	GCF_000632965.1_ASM63296v1				WP_011452392.1	WP_080692355.1	WP_006010396.1	WP_011452375.1	WP_011452642.1
Rickettsia bellii	GCF_002078315.1_ASM207831v1
Rickettsia rickettsii str. Iowa	GCF_000017445.4_ASM1744v3
Orientia tsutsugamushi str. Ikeda	GCF_000010205.1_ASM1020v1					WP_012461844.1	WP_012460727.1	WP_012460728.1
Rickettsia prowazekii str. Chernikova	GCF_000277165.1_ASM27716v1
Rickettsia conorii str. Malish 7	GCF_000007025.1_ASM702v1
Wolbachia endosymbiont of Drosophila melanogaster	GCF_016584425.1_ASM1658442v1
Anaplasma phagocytophilum str. JM	GCF_000439775.1_ASM43977v1				WP_021799145.1	WP_020849305.1	WP_011451359.1	WP_011451337.1	WP_011450517.1
Neorickettsia sennetsu str. Miyayama	GCF_000013165.1_ASM1316v1				WP_041917545.1	WP_049821595.1	WP_041917497.1	WP_011451827.1	WP_011452263.1
Rickettsia sibirica 246	GCF_000166935.1_ASM16693v1
Ehrlichia canis str. Jake	GCF_000012565.1_ASM1256v1				WP_011304188.1	WP_011304514.1	WP_011305043.1	WP_044262090.1	WP_011304637.1
Wolbachia endosymbiont of Culex quinquefasciatus Pel	GCF_000073005.1_ASM7300v1
Rickettsia canadensis str. CA410	GCF_000283915.1_ASM28391v1
Rickettsia akari str. Hartford	GCF_000018205.1_ASM1820v1
Wolbachia endosymbiont of Drosophila simulans wHa	GCF_000376605.1_ASM37660v1
Wolbachia endosymbiont of Drosophila ananassae	GCF_008033215.1_ASM803321v1				WP_039963886.1	WP_012673075.1	WP_012673113.1	WP_006280509.1	WP_007548604.1
Neorickettsia risticii str. Illinois	GCF_000022525.1_ASM2252v1				WP_015816031.1	WP_015816127.1	WP_041351605.1	WP_015816290.1	WP_015816710.1
Rickettsia typhi str. TH1527	GCF_000277285.1_ASM27728v1
Anaplasma centrale str. Israel	GCF_000024505.1_ASM2450v1				WP_041651371.1	WP_041651505.1	WP_012880308.1	WP_041651329.1	WP_012880616.1
Candidatus Midichloria mitochondrii IricVA	GCF_000219355.1_ASM21935v1		WP_013951258.1			WP_237697399.1	WP_013951567.1	WP_083809659.1	WP_237697408.1
Wolbachia endosymbiont of Onchocerca volvulus str. Cameroon	GCF_000530755.1_W_O_volvulus_Cameroon_v3				WP_014868954.1	WP_014868941.1	WP_025263991.1	WP_025264251.1	WP_025264389.1
Rickettsia slovaca 13-B	GCF_000237845.1_ASM23784v1
Wolbachia endosymbiont of Diaphorina citri	GCF_013096725.2_ASM1309672v2				WP_007302460.1		WP_017532624.1	WP_172758534.1	WP_017531832.1
Rickettsia japonica	GCF_002356735.1_ASM235673v1
Rickettsia australis str. Cutlack	GCF_000284155.1_ASM28415v1
Rickettsia rhipicephali str. 3-7-female6-CWPP	GCF_000284075.1_ASM28407v1
Wolbachia pipientis	GCF_014107475.1_ASM1410747v1				WP_182160081.1	WP_182159132.1	WP_182159909.1	WP_182159249.1	WP_182158560.1
Wolbachia endosymbiont of Onchocerca ochengi	GCF_000306885.1_ASM30688v1
Rickettsia helvetica C9P9	GCF_000255355.1_ASM25535v1
Rickettsia sp. MEAM1 (Bemisia tabaci)	GCF_002285905.1_ASM228590v1
Rickettsia monacensis	GCF_000499665.2_RMONA_1
Neorickettsia helminthoeca str. Oregon	GCF_000632985.1_ASM63298v1				WP_084473327.1	WP_038560417.1	WP_038559347.1	WP_038559349.1	WP_038560137.1
Ehrlichia muris AS145	GCF_000508225.1_ASM50822v1				WP_024071696.1	WP_024072032.1	WP_024072524.1	WP_044171545.1	WP_024072145.1
Wolbachia endosymbiont of Cimex lectularius	GCF_000829315.1_ASM82931v1				WP_041046710.1	WP_041045665.1	WP_041046606.1	WP_171816646.1	WP_041046384.1
Wolbachia endosymbiont of Trichogramma pretiosum	GCF_001439985.1_wTPRE_1.0				WP_068651788.1	WP_068652512.1	WP_068651388.1	WP_179945536.1	WP_068651078.1
Wolbachia endosymbiont of Drosophila incompta	GCF_001758565.1_ASM175856v1
Anaplasma ovis str. Haibei	GCF_002214625.1_ASM221462v2				WP_075139249.1	WP_075138918.1	WP_075139297.1	WP_075139326.1	WP_075139061.1
Wolbachia endosymbiont of Folsomia candida	GCF_001931755.2_ASM193175v2				WP_110410179.1	WP_110410474.1	WP_110410298.1	WP_110410237.1	WP_110409395.1
Candidatus Phycorickettsia trachydisci	GCF_003015145.1_ASM301514v1				WP_106874258.1	WP_106874121.1	WP_106874521.1	WP_106874522.1
Candidatus Fokinia solitaria	GCF_003072485.1_ASM307248v1				WP_108673129.1	WP_108673452.1	WP_108673460.1	WP_108673310.1	WP_108673519.1
Wolbachia endosymbiont of Bemisia tabaci	GCF_003999585.1_ASM399958v1
Rickettsiales endosymbiont of Stachyamoeba lipophora	GCF_003932735.1_ASM393273v1
Wolbachia endosymbiont of Drosophila mauritiana	GCF_004795975.1_ASM479597v1
Wolbachia endosymbiont of Aedes albopictus	GCF_024804185.1_ASM2480418v1
Wolbachia endosymbiont of Drosophila santomea	GCF_018467135.1_ASM1846713v1
Wolbachia endosymbiont of Drosophila yakuba	GCF_018467115.1_ASM1846711v1
Wolbachia endosymbiont of Carposina sasakii	GCF_006542295.1_ASM654229v1				WP_041573616.1	WP_015588848.1	WP_141457368.1	WP_141456682.1	WP_015589257.1
Rickettsia asiatica	GCF_007989425.1_ASM798942v1
Wolbachia endosymbiont of Chrysomya megacephala	GCF_008245065.1_ASM824506v1
Neorickettsia findlayensis	GCF_009856525.1_ASM985652v1				WP_160094904.1	WP_160095054.1	WP_160095317.1	WP_160095319.1	WP_160095916.1
Wolbachia endosymbiont of Brugia pahangi	GCF_012030695.1_ASM1203069v1
Anaplasma platys	GCF_012790675.1_ASM1279067v1				WP_169193669.1	WP_169193164.1	WP_169192807.1	WP_169192833.1	WP_169193071.1
Wolbachia endosymbiont of Ctenocephalides felis wCfeT	GCF_012277295.1_ASM1227729v1
Wolbachia endosymbiont of Ctenocephalides felis wCfeJ	GCF_012277315.1_ASM1227731v1				WP_168456226.1	WP_168455521.1	WP_168456035.1	WP_168455811.1	WP_168455358.1
Wolbachia endosymbiont of Litomosoides sigmodontis	GCF_013365435.1_ASM1336543v1				WP_175838527.1	WP_175838364.1	WP_175837814.1	WP_175838490.1	WP_175837451.1
Wolbachia endosymbiont of Dirofilaria (Dirofilaria) immitis	GCF_013365455.1_ASM1336545v1
Wolbachia endosymbiont of Cruorifilaria tuberocauda	GCF_013365475.1_ASM1336547v1				WP_175813888.1	WP_175813901.1	WP_175814158.1	WP_175814386.1	WP_175813940.1
Wolbachia endosymbiont of Dipetalonema caudispina	GCF_013365495.1_ASM1336549v1				WP_175809190.1	WP_175809188.1	WP_175809626.1	WP_175809755.1	WP_175809830.1
Candidatus Wolbachia massiliensis	GCF_014771645.1_ASM1477164v1				WP_191111589.1	WP_191111372.1	WP_191111021.1	WP_191111593.1	WP_191110804.1
Wolbachia endosymbiont of Ceratosolen solmsi	GCF_017869155.1_ASM1786915v1				WP_041573616.1	WP_015588848.1	WP_209452297.1	WP_015589416.1	WP_015589257.1
Wolbachia endosymbiont of Wiebesia pumilae	GCF_017869285.1_ASM1786928v1				WP_209473361.1	WP_209472714.1	WP_209472945.1	WP_010963073.1	WP_209472588.1
Wolbachia endosymbiont of Aedes aegypti	GCF_017896245.1_ASM1789624v1				WP_038228077.1	WP_010962359.1	WP_010962604.1	WP_010963073.1	WP_010082408.1
Wolbachia endosymbiont of Spodoptera picta	GCF_018141665.1_ASM1814166v1
Wolbachia endosymbiont of Anopheles demeilloni	GCF_018491735.2_ASM1849173v2
Rickettsia tillamookensis	GCF_016743795.2_ASM1674379v2
Neoehrlichia mikurensis	GCF_024299005.1_ASM2429900v1				WP_218194382.1	WP_218194043.1	WP_218194492.1	WP_218194413.1	WP_218193982.1
Wolbachia endosymbiont of Corcyra cephalonica	GCF_020995475.1_ASM2099547v1				WP_007302460.1	WP_052264645.1	WP_019236363.1	WP_179943891.1	WP_052264783.1
Wolbachia endosymbiont of Drosophila innubila	GCF_021378375.1_ASM2137837v1
Wolbachia endosymbiont of Delia radicum	GCF_021609905.1_ASM2160990v1				WP_038228077.1	WP_006279748.1	WP_236515178.1	WP_077188326.1	WP_236514705.1
Wolbachia endosymbiont of Ostrinia furnacalis	GCF_023559125.1_ASM2355912v1
Wolbachia endosymbiont of Ostrinia scapulalis	GCF_023559145.1_ASM2355914v1
Rickettsia endosymbiont of Oedothorax gibbosus	GCF_936269705.1_RiOegib_v1.0		WP_250311895.1			WP_250311654.1
Wolbachia endosymbiont of Oedothorax gibbosus	GCF_936270145.1_WolOegibB_v1.0
Wolbachia endosymbiont of Psylliodes chrysocephala	GCF_918342435.1_Wolbachia_endosymbiont_of_CSFBv1
Rickettsia endosymbiont of Ceutorhynchus assimilis	GCF_918308855.1_Rickettsia_endosymbiont_of_Ceutorhynchus_assimilis
Wolbachia endosymbiont of Phyllotreta cruciferae	GCF_918697765.1_Wolbachia_Phyllotreta_cruciferaeV1				WP_038228077.1	WP_253303258.1	WP_253303747.1	WP_253303413.1	WP_253303649.1
Wolbachia endosymbiont of Chironomus riparius	GCF_918315375.1_Harlequin_wolbachia
Wolbachia endosymbiont of Oryzaephilus surinamensis	GCF_025617515.1_ASM2561751v1				WP_007302460.1	WP_052264645.1	WP_214303416.1	WP_179943647.1	WP_214303217.1
Wolbachia endosymbiont of Drosophila pseudotakahashii	GCF_026015925.1_ASM2601592v1

## Sheet: Sup 7 Table
S7 Table. Some key carbohydrate and amino acid metabolic capacities of the Aurelia-associated bacteria predicted based on enzymes that are present or absent in their genomes. The bacterial genomes were inputted into the RASTtk pipeline to generate protein coding sequences. The predicted proteins were analyzed with KOFAM Koala to generate KEGG annotation and pathway maps.
		Rickettsiales (1Mb genome)	Mollicutes (0.4 Mb)
Carbohydrate metabolism
	Glycolysis	Partial: Missing 4 enzymes, cannot make pyruvate.	Absent
	TCA	Complete	Absent
	Pentose phosphate pathway	Mostly absent. Only half of the non-oxidative phase enzymes are present.	Absent
Amino acid biosynthesis
1	Aspartate	Yes	Can convert fumarate to aspartate, but missing the TCA pathway that generates fumarate.
2	Asparagine	Absent	Absent
3	Methionine	Absent	Absent
4	Threonine	Absent	Absent
5	Lysine	Absent	Absent
6	Glutamate	Yes, if uptake pyruvate or glutamine from host. Otherwise need to uptake from host.	Absent
7	Glutamine	Yes, if uptake pyruvate or glutamate from host. Otherwise need to uptake from host.	Absent
8	Proline	Absent	Absent
9	Arginine	Present	Absent.
10	Alanine	Absent	Absent
11	Valine	Absent	Absent
12	Leucine	Absent	Absent
13	Isoleucine	Absent	Absent
14	Serine	Yes	Absent
15	Glycine	Yes	Absent
16	Cysteine	Absent	Absent
17	Phenylalanine	Has a partial shikimite pathway	Absent
18	Tryptophan		Absent
19	Tyrosine		Absent
20	Histidine	Absent	Absent
Nucletoide biosynthesis
Purine metabolism		Largely present, but predicted to uptake the key precursor, ribose-5-phosphate from host.	Can interconvert xMP to xDP (x=ATGC), but predicted to acquire the molecules to begin with from the host.
Purine metabolism
Transporters		ABC transporters (13 genes)	ABC transporter (1 gene)
		1. Glutamine transporter	Arginine-ornithine antiporter (1 gene)
		2. Methionine transporter
		3. Iron transporter
		4. Zinc transporter
		5. Phospholipid transporter
		6. Phosphate transporter
		7-13. General ABC transporters, can transport multiple metabolites.
		MFS-type transporters (2 genes). Can transport multiple metabolites.
